# Supplementary material for: Array-based assay detects genome-wide 5-mC and 5-hmC in the brains of humans, non-human primates, and mice
Source: BMC Genomics. 2014 Feb 13;15:131. doi: 10.1186/1471-2164-15-131 (PMC3930898; doi:10.1186/1471-2164-15-131)
Supplement: Additional file 1 — Optimized probe sets for each species. The list of Illumina probe identification names that were used for each non-human species. Header indicates the species and whether these probes were identified as exact matches or mismatches (see Methods). [file 1471-2164-15-131-S1.csv]

Rhesus Exact Match	Rhesus Mismatch	Chimpanzee Mismatch	Mouse Mismatch
cg03299824	cg08534465	cg16700025	cg13552765
cg18724072	cg05131696	cg15894389	cg16386641
cg12032885	cg07395969	cg04741932	cg20608709
cg05386387	cg02143743	cg23960736	cg13236649
cg00501886	cg03773882	cg26117336	cg19357416
cg11588831	cg04111999	cg16888559	cg09491120
cg10113872	cg05056722	cg21639188	cg22027500
cg26480662	cg22262544	cg03463076	cg04739123
cg04822022	cg16577533	cg02129146	cg24395801
cg08831522	cg07716322	cg03716011	cg13254840
cg17191109	cg08208480	cg01108118	cg03848676
cg14761252	cg17210775	cg17158584	cg20559561
cg19171375	cg25302784	cg22115706	cg11839944
cg04488453	cg02616342	cg20649689	cg10805483
cg04009108	cg16502980	cg01072807	cg26930596
cg15221642	cg02959285	cg23775119	cg00269606
cg24850296	cg00381745	cg18598861	cg03565659
cg09261289	cg16782807	cg17028413	cg07192243
cg07532089	cg25949955	cg05179645	cg22474464
cg08576350	cg03511513	cg17031631	cg01850086
cg00471536	cg06069324	cg19773547	cg16399859
cg27128489	cg25683069	cg07362231	cg20306842
cg13422921	cg11138823	cg01424241	cg19264170
cg07930217	cg18197594	cg03632357	cg09569569
cg03621841	cg17439357	cg15721424	cg12775613
cg09277933	cg04900186	cg08392325	cg03416541
cg26646290	cg06074073	cg10496302	cg21870884
cg19409149	cg03603035	cg11079936	cg23402097
cg13603599	cg14142256	cg05146307	cg20120033
cg13134916	cg02988312	cg21547824	cg04468543
cg22313078	cg03393472	cg01186835	cg19672685
cg11826685	cg13552765	cg16755026	cg26594902
cg14482569	cg13818316	cg17056062	cg00749969
cg24772519	cg01889284	cg08913769	cg19332102
cg10131286	cg18500368	cg00203913	cg00412554
cg11246938	cg11112257	cg09871885	cg07897451
cg09816471	cg10688297	cg13614103	cg13225177
cg03954150	cg13154024	cg05488632	cg02970384
cg06724019	cg26761744	cg06314568	cg00067884
cg13655986	cg06536806	cg00663719	cg05962718
cg03747001	cg01113900	cg03396447	cg22981555
cg13481969	cg21219373	cg06838940	cg05120028
cg14069736	cg14837825	cg07753755	cg14877589
cg16599901	cg23028349	cg08805821	cg02476580
cg20986134	cg03790075	cg01310784	cg02494584
cg25372275	cg06701800	cg03855338	cg05852888
cg25544073	cg04225940	cg13838832	cg15548431
cg16702747	cg04137323	cg16530760	cg15814504
cg00000165	cg17482273	cg00061629	cg02399233
cg00001364	cg02857557	cg04843688	cg03382246
cg00001446	cg08036333	cg18436827	cg04404694
cg00001793	cg16122145	cg05963136	cg06552810
cg00002033	cg12488187	cg00397989	cg08127858
cg00002406	cg03769090	cg08279816	cg09884146
cg00002464	cg10548038	cg09244244	cg10708221
cg00002810	cg07896108	cg04910041	cg11961918
cg00003305	cg05674784	cg26640515	cg12990308
cg00003345	cg14146092	cg08179428	cg13266327
cg00004105	cg03237474	cg26406907	cg14374760
cg00004207	cg27167195	cg04325221	cg14384228
cg00004883	cg00014748	cg03758972	cg16169833
cg00005112	cg15834037	cg04785902	cg18057559
cg00005306	cg27562595	cg21475476	cg25720578
cg00005847	cg12622039	cg07156557	cg26304141
cg00007466	cg13060607	cg20103692	cg06032855
cg00007675	cg26030770	cg04723601	cg21781916
cg00008446	cg10716548	cg04775304	cg00001364
cg00008544	cg24969496	cg05443326	cg00001446
cg00008737	cg01173358	cg13934560	cg00001582
cg00009750	cg14327541	cg17101494	cg00002033
cg00010445	cg22930445	cg27532955	cg00002809
cg00010789	cg06890146	cg11136592	cg00003305
cg00010853	cg15133748	cg22577136	cg00005112
cg00010954	cg22402291	cg06575723	cg00006397
cg00011346	cg00255726	cg05893902	cg00007226
cg00011578	cg23549774	cg06218113	cg00009970
cg00011740	cg13561662	cg19445188	cg00010445
cg00011891	cg10266455	cg16624304	cg00011578
cg00011924	cg12123693	cg19911490	cg00012194
cg00013196	cg05569877	cg13492340	cg00013410
cg00013410	cg03214277	cg23803120	cg00014203
cg00013451	cg05170711	cg26368996	cg00015930
cg00013733	cg02279591	cg08668281	cg00016841
cg00014085	cg03736201	cg26821543	cg00017062
cg00014152	cg15405432	cg02451467	cg00017121
cg00014203	cg06587521	cg00053755	cg00019841
cg00014272	cg26005146	cg00402547	cg00025331
cg00014638	cg08712407	cg01653532	cg00028636
cg00014754	cg05480042	cg10044431	cg00029822
cg00015319	cg03299824	cg17462978	cg00033533
cg00016066	cg08454110	cg17756530	cg00036788
cg00016934	cg15856832	cg02470008	cg00036871
cg00017062	cg15604158	cg10849141	cg00037153
cg00017121	cg16709512	cg13494368	cg00039936
cg00018184	cg25793507	cg00932141	cg00042186
cg00019196	cg11949518	cg17242590	cg00044463
cg00019275	cg23614428	cg13697829	cg00047469
cg00019377	cg27346808	cg22863523	cg00048838
cg00019495	cg08830641	cg05627733	cg00049718
cg00019778	cg11698918	cg13801307	cg00050312
cg00019877	cg17467752	cg23876832	cg00051782
cg00020175	cg23419880	cg08284985	cg00053073
cg00021030	cg00824547	cg08750028	cg00058163
cg00021166	cg19513514	cg02173289	cg00059034
cg00023154	cg21827809	cg09816855	cg00060304
cg00024086	cg22297966	cg18134393	cg00065408
cg00025138	cg25631436	cg14605274	cg00066554
cg00025211	cg18724072	cg02410959	cg00067574
cg00025331	cg16268315	cg09361941	cg00069967
cg00026546	cg04333297	cg09497391	cg00071051
cg00026603	cg08690031	cg00830325	cg00073543
cg00027120	cg02553302	cg17812253	cg00074818
cg00027990	cg12874388	cg23283495	cg00076555
cg00027995	cg14371312	cg23743845	cg00079216
cg00028135	cg21179412	cg01359200	cg00080123
cg00028757	cg16532362	cg05991743	cg00086809
cg00029397	cg26230819	cg22898924	cg00087728
cg00029822	cg14299235	cg12476455	cg00089915
cg00030125	cg15871531	cg16518165	cg00091964
cg00030296	cg03605284	cg20697578	cg00093695
cg00030432	cg00078299	cg09236780	cg00094595
cg00030682	cg12445309	cg06475673	cg00096307
cg00031013	cg08165291	cg22007776	cg00096922
cg00032756	cg23952578	cg05225461	cg00099129
cg00033334	cg00836940	cg02112229	cg00106093
cg00033668	cg12588200	cg06640374	cg00107914
cg00033806	cg25598062	cg22410499	cg00111333
cg00034076	cg25684640	cg03146012	cg00115714
cg00034559	cg11315141	cg03330522	cg00116234
cg00034769	cg02372393	cg07088966	cg00123652
cg00035000	cg24905333	cg08534465	cg00125349
cg00035453	cg22870344	cg12976641	cg00126034
cg00036011	cg08279189	cg24522489	cg00131871
cg00036258	cg15728909	cg00314015	cg00134645
cg00036299	cg17405188	cg02452460	cg00135852
cg00036732	cg22234627	cg04462561	cg00138101
cg00036788	cg27051752	cg03831912	cg00143321
cg00037013	cg13176070	cg05485060	cg00144186
cg00037153	cg18339075	cg12151703	cg00145979
cg00037186	cg24538625	cg00879547	cg00147244
cg00037314	cg10541110	cg04461859	cg00147286
cg00037441	cg26611359	cg11751344	cg00147850
cg00037952	cg00115984	cg19508985	cg00150520
cg00038239	cg27451114	cg03953246	cg00152008
cg00039129	cg03607813	cg06430029	cg00156756
cg00040419	cg08974656	cg04905215	cg00158333
cg00041666	cg18065361	cg00194886	cg00160440
cg00042325	cg10039163	cg08555924	cg00162191
cg00042611	cg25243455	cg01957222	cg00165619
cg00042657	cg08010348	cg03434823	cg00165994
cg00043371	cg07366506	cg07166084	cg00167491
cg00044170	cg00894142	cg07307994	cg00175838
cg00044372	cg25742365	cg12531767	cg00175895
cg00044463	cg00156633	cg16985702	cg00177451
cg00045118	cg11909311	cg17622531	cg00182534
cg00045607	cg03204825	cg06184547	cg00182758
cg00045787	cg12870705	cg10805254	cg00184235
cg00047052	cg15080590	cg17597631	cg00185004
cg00048697	cg09509909	cg01208557	cg00187380
cg00048832	cg14753293	cg06875552	cg00187557
cg00049718	cg01557215	cg10583382	cg00192533
cg00049947	cg03668103	cg02574952	cg00201196
cg00050271	cg19942731	cg10453481	cg00205786
cg00050312	cg12032885	cg18026955	cg00211337
cg00051068	cg23642334	cg20348196	cg00215432
cg00051952	cg12189069	cg01178772	cg00216659
cg00052684	cg00577969	cg01278680	cg00216831
cg00053010	cg17693669	cg15920472	cg00217868
cg00053073	cg27664085	cg06091881	cg00219169
cg00053361	cg10099105	cg26018073	cg00226545
cg00054472	cg16510485	cg03982016	cg00236832
cg00054890	cg25161029	cg07918170	cg00237475
cg00055557	cg15553710	cg08527124	cg00237565
cg00056578	cg05106421	cg22049474	cg00241650
cg00056985	cg16672956	cg20366458	cg00243574
cg00057476	cg11123049	cg00066748	cg00244040
cg00058026	cg22271515	cg01034243	cg00247020
cg00058449	cg01385230	cg14224441	cg00247963
cg00059034	cg09083178	cg27299024	cg00249030
cg00059225	cg01946097	cg00301902	cg00257659
cg00060304	cg13371870	cg05164495	cg00265415
cg00060403	cg01097907	cg23717725	cg00266983
cg00060800	cg23713742	cg02910910	cg00267751
cg00060882	cg01842890	cg12465516	cg00271154
cg00063535	cg19562499	cg26283257	cg00272971
cg00063979	cg16679630	cg06059616	cg00279790
cg00064020	cg13382985	cg06957256	cg00282704
cg00064261	cg00854324	cg11613157	cg00287016
cg00064840	cg06616202	cg01032589	cg00296080
cg00065048	cg23079012	cg01422767	cg00296378
cg00066499	cg07171024	cg08046030	cg00297075
cg00066554	cg10859566	cg12096506	cg00299767
cg00066663	cg13798780	cg16004593	cg00303776
cg00066671	cg11784437	cg07352612	cg00303982
cg00067102	cg09021643	cg19471399	cg00306249
cg00067600	cg11320544	cg02639380	cg00308665
cg00067758	cg23008238	cg07024339	cg00311921
cg00068102	cg06448442	cg25281029	cg00314427
cg00069860	cg21169995	cg02243061	cg00320625
cg00070052	cg27089219	cg22576976	cg00321288
cg00070908	cg07408740	cg24594293	cg00321644
cg00072216	cg02039920	cg04112471	cg00321931
cg00072720	cg21845869	cg00820281	cg00322319
cg00072839	cg20651980	cg01919823	cg00323965
cg00073460	cg20584157	cg23322112	cg00328051
cg00073713	cg03913859	cg03748503	cg00331096
cg00073794	cg13450427	cg06893938	cg00331740
cg00074184	cg08695062	cg09319797	cg00333364
cg00074379	cg16451027	cg25619184	cg00334063
cg00074771	cg04971401	cg05199084	cg00343217
cg00075123	cg04931808	cg21435684	cg00343312
cg00075192	cg19620668	cg23332223	cg00350060
cg00075768	cg04597393	cg25978138	cg00361495
cg00076998	cg04886934	cg01704198	cg00366352
cg00077547	cg14865435	cg02448934	cg00367497
cg00079219	cg27576485	cg06040925	cg00369376
cg00079224	cg22151773	cg08228217	cg00369613
cg00080059	cg00960857	cg11301670	cg00371107
cg00080123	cg15728861	cg11576424	cg00371418
cg00081251	cg26037821	cg15863841	cg00376019
cg00082235	cg12927617	cg19462116	cg00377301
cg00082954	cg06099446	cg01118711	cg00380283
cg00082981	cg03126579	cg08581021	cg00381697
cg00083042	cg03904128	cg00096956	cg00382463
cg00086577	cg13579926	cg07706812	cg00382632
cg00087368	cg25838465	cg09841150	cg00387170
cg00087482	cg26564072	cg15907287	cg00388812
cg00089384	cg19071460	cg09432964	cg00392943
cg00089915	cg13640362	cg00218707	cg00393193
cg00089945	cg04831589	cg01904978	cg00396981
cg00091285	cg03027227	cg02795546	cg00397673
cg00091302	cg21637172	cg10761843	cg00399596
cg00091596	cg01791648	cg15625324	cg00400832
cg00091760	cg01327685	cg22730007	cg00402910
cg00091964	cg14126863	cg09536336	cg00403457
cg00093080	cg25369184	cg10162774	cg00409684
cg00093794	cg11136235	cg13905238	cg00410898
cg00094269	cg04048740	cg14858267	cg00419757
cg00094412	cg07045803	cg00152126	cg00420869
cg00094898	cg24502025	cg05165087	cg00423167
cg00095493	cg06119536	cg00009922	cg00424946
cg00096307	cg15391464	cg19561453	cg00426659
cg00096328	cg15866021	cg05870820	cg00426720
cg00096603	cg14404146	cg20176142	cg00428476
cg00097225	cg21694626	cg03815116	cg00437048
cg00099129	cg07005246	cg07881065	cg00441027
cg00099602	cg13476077	cg08125539	cg00443971
cg00101453	cg21673010	cg10146163	cg00445443
cg00101729	cg03694875	cg16546376	cg00451039
cg00101895	cg23211736	cg01545964	cg00453111
cg00101940	cg02612657	cg03116030	cg00455327
cg00102731	cg18221016	cg04647241	cg00455362
cg00103783	cg20756175	cg00752628	cg00455883
cg00104845	cg04578744	cg02150820	cg00456637
cg00106093	cg11885201	cg02218214	cg00458505
cg00106164	cg15179872	cg03530744	cg00460260
cg00106345	cg21962791	cg06693511	cg00462525
cg00107187	cg22106721	cg04371413	cg00463004
cg00107577	cg00278329	cg01008082	cg00468146
cg00107682	cg01824349	cg06783428	cg00470955
cg00107914	cg12940054	cg07240557	cg00474465
cg00107982	cg07875692	cg15619377	cg00474657
cg00108569	cg05388545	cg18003583	cg00476608
cg00108894	cg17490648	cg07482470	cg00476955
cg00109764	cg17756398	cg21911021	cg00478198
cg00111333	cg01765322	cg05393300	cg00482994
cg00111466	cg10459087	cg05714119	cg00485515
cg00111893	cg13867255	cg08462478	cg00494761
cg00111977	cg20621459	cg23731805	cg00496272
cg00112251	cg13775224	cg04721825	cg00497554
cg00112256	cg06863830	cg07881041	cg00500681
cg00112465	cg25258515	cg19615639	cg00502035
cg00112517	cg19745607	cg22021359	cg00504599
cg00113051	cg04493177	cg16516091	cg00508498
cg00113623	cg05285768	cg05261893	cg00513012
cg00114159	cg21088281	cg06738031	cg00514241
cg00115954	cg00226689	cg07061368	cg00516597
cg00116430	cg02414650	cg15476227	cg00519553
cg00116554	cg21494953	cg06282446	cg00524443
cg00117896	cg11467638	cg01029901	cg00525277
cg00118978	cg23712855	cg07107813	cg00528052
cg00119670	cg20991723	cg03901576	cg00530568
cg00121045	cg23113963	cg04706962	cg00531009
cg00121551	cg27378066	cg07015221	cg00535430
cg00123072	cg03225452	cg11150518	cg00537673
cg00124011	cg15256492	cg16950247	cg00543073
cg00124133	cg18882448	cg12740863	cg00545916
cg00125744	cg05483252	cg24250717	cg00547789
cg00126034	cg24757310	cg00203736	cg00550040
cg00127198	cg27172916	cg03609614	cg00550747
cg00127545	cg02696428	cg04812017	cg00553880
cg00128482	cg09398845	cg05131696	cg00554682
cg00128766	cg10031303	cg05987548	cg00554810
cg00128951	cg20127496	cg06943561	cg00556087
cg00130799	cg00076195	cg16253976	cg00558702
cg00131081	cg01993952	cg17588704	cg00560482
cg00132616	cg13416889	cg15629568	cg00560584
cg00132769	cg11825675	cg17872799	cg00560722
cg00134415	cg24607675	cg10717809	cg00563045
cg00134645	cg20093339	cg14298924	cg00563768
cg00135038	cg20607764	cg00913148	cg00569091
cg00135852	cg12153106	cg03539903	cg00569673
cg00136477	cg05300697	cg06200339	cg00571033
cg00136547	cg22774605	cg03115444	cg00575769
cg00136787	cg11421604	cg05055760	cg00576279
cg00138041	cg23956648	cg09637367	cg00578638
cg00138474	cg02132460	cg11441173	cg00580860
cg00139056	cg05131102	cg16981346	cg00582316
cg00139244	cg16239369	cg23227837	cg00582562
cg00139317	cg19029285	cg06046912	cg00585072
cg00140112	cg11295357	cg04316673	cg00585572
cg00140889	cg27619489	cg07627059	cg00586275
cg00141162	cg22676075	cg10055950	cg00586551
cg00141260	cg24339785	cg21383971	cg00588858
cg00141925	cg07177756	cg03899654	cg00590670
cg00142402	cg23340935	cg11708223	cg00591406
cg00142624	cg07248223	cg12604169	cg00594099
cg00142759	cg19742717	cg23606396	cg00594118
cg00143376	cg06600725	cg03113038	cg00595237
cg00145915	cg07357324	cg13246007	cg00600786
cg00145969	cg09738156	cg16732115	cg00607036
cg00145979	cg19940329	cg17017394	cg00607755
cg00146676	cg15421324	cg00542224	cg00609834
cg00146837	cg24920358	cg02110333	cg00613224
cg00147095	cg23398173	cg04525673	cg00613562
cg00147819	cg17166802	cg06775149	cg00619978
cg00147849	cg17282539	cg21029612	cg00621125
cg00147850	cg11987455	cg24188437	cg00629088
cg00148825	cg11524428	cg24420534	cg00636641
cg00150080	cg26045220	cg01808708	cg00645431
cg00150882	cg00380846	cg20911986	cg00647165
cg00151565	cg12603338	cg22521416	cg00647217
cg00151906	cg23826559	cg01590866	cg00650422
cg00152117	cg02554317	cg02769522	cg00652264
cg00152768	cg11985341	cg13726184	cg00653997
cg00159799	cg09691093	cg15026799	cg00659421
cg00160183	cg02914047	cg20618651	cg00660608
cg00160440	cg09027725	cg24685761	cg00662142
cg00160522	cg22887949	cg02213045	cg00665492
cg00161931	cg09226290	cg06402976	cg00665832
cg00161970	cg02279464	cg12273694	cg00668182
cg00163037	cg16000637	cg16596250	cg00672712
cg00163372	cg24966902	cg10338539	cg00674395
cg00163549	cg13180232	cg10525105	cg00680003
cg00164189	cg17514766	cg16530130	cg00681566
cg00165323	cg10831684	cg16974308	cg00688465
cg00166915	cg17054045	cg26301626	cg00688979
cg00167491	cg25780024	cg04783966	cg00689651
cg00167504	cg13763061	cg00356916	cg00691830
cg00167539	cg15709401	cg07395969	cg00692763
cg00167670	cg00524912	cg11608582	cg00694357
cg00168082	cg03212480	cg12747844	cg00699029
cg00171729	cg22221669	cg13079840	cg00702030
cg00172967	cg19540080	cg01404067	cg00712122
cg00173538	cg19312795	cg03225520	cg00712792
cg00175573	cg06585982	cg13648344	cg00713253
cg00175838	cg10682197	cg16527041	cg00721800
cg00175859	cg16171281	cg19921237	cg00732274
cg00175895	cg14766448	cg08320989	cg00738085
cg00178119	cg05133437	cg23514543	cg00741609
cg00178356	cg10625588	cg05487589	cg00741624
cg00178427	cg24375218	cg07615347	cg00742557
cg00179128	cg05199682	cg17809632	cg00743068
cg00184512	cg22737985	cg25447019	cg00745231
cg00185660	cg14218089	cg00719767	cg00750428
cg00187380	cg23730277	cg02097254	cg00750523
cg00187414	cg04138112	cg17960426	cg00757804
cg00187437	cg12599850	cg02477305	cg00764217
cg00187557	cg13940125	cg05175062	cg00764560
cg00187635	cg19647370	cg00661732	cg00770316
cg00188055	cg25370941	cg01479031	cg00774005
cg00188704	cg00691368	cg12139617	cg00774458
cg00191178	cg10951630	cg21238276	cg00777271
cg00191458	cg27178293	cg13776884	cg00777627
cg00191477	cg03834116	cg16336066	cg00779763
cg00191903	cg03889540	cg19913426	cg00781378
cg00192046	cg27256629	cg20002326	cg00781875
cg00192533	cg20586210	cg02244477	cg00783945
cg00192636	cg27113548	cg11611320	cg00787574
cg00192966	cg27189395	cg08028295	cg00789423
cg00193668	cg01953797	cg15467116	cg00792966
cg00194126	cg24202668	cg01566199	cg00793774
cg00196372	cg21364560	cg05292605	cg00795277
cg00196407	cg20399252	cg08511818	cg00806253
cg00197058	cg25783969	cg12906975	cg00809969
cg00199000	cg25910544	cg20702683	cg00810914
cg00201568	cg20590161	cg04749197	cg00812009
cg00202760	cg02550545	cg10227919	cg00813191
cg00203291	cg12758451	cg23900606	cg00824018
cg00203617	cg06346099	cg01033654	cg00824109
cg00204501	cg17457884	cg01323706	cg00828468
cg00205905	cg03996539	cg05898659	cg00834379
cg00206058	cg08098800	cg23674011	cg00839129
cg00206168	cg09409457	cg00450784	cg00839434
cg00206542	cg17519645	cg14765172	cg00840115
cg00206853	cg07569939	cg03967329	cg00841581
cg00208153	cg04982308	cg07467482	cg00846036
cg00209893	cg21848143	cg06048193	cg00850340
cg00210186	cg26383001	cg05017015	cg00852595
cg00211337	cg11543937	cg23367146	cg00858417
cg00213714	cg26813794	cg06180137	cg00859112
cg00214688	cg09355247	cg06392956	cg00860225
cg00215432	cg15548284	cg10919098	cg00861009
cg00216361	cg10712044	cg11495494	cg00864083
cg00216570	cg16142965	cg02913568	cg00865724
cg00216659	cg01971227	cg09785391	cg00868875
cg00216997	cg17352004	cg09949713	cg00870179
cg00217795	cg16405055	cg19847963	cg00870849
cg00217953	cg27147706	cg20358061	cg00871390
cg00219169	cg27424995	cg07959771	cg00871530
cg00219330	cg04467748	cg08175640	cg00872580
cg00220677	cg05013912	cg08426378	cg00875200
cg00221096	cg07902156	cg05149213	cg00878023
cg00221185	cg12129209	cg07139165	cg00879184
cg00221709	cg03400410	cg09251492	cg00889295
cg00222015	cg07491444	cg10120070	cg00889599
cg00222472	cg16517367	cg13351861	cg00893471
cg00223900	cg02327563	cg23458186	cg00900735
cg00223950	cg16461345	cg09137672	cg00901683
cg00224126	cg27168780	cg12092932	cg00906435
cg00224508	cg01562825	cg16537164	cg00906973
cg00225157	cg22673275	cg06162475	cg00908526
cg00226340	cg13451236	cg07638320	cg00908601
cg00226545	cg21532236	cg05838160	cg00909226
cg00226904	cg09820557	cg08727316	cg00910419
cg00227093	cg02902975	cg01053714	cg00912049
cg00229368	cg05796992	cg00644447	cg00915395
cg00230665	cg06821828	cg13907959	cg00920970
cg00231549	cg12939270	cg06902828	cg00925802
cg00232092	cg19705210	cg15834841	cg00927777
cg00234261	cg00830393	cg18158888	cg00928397
cg00235367	cg27533872	cg04766314	cg00936907
cg00236305	cg06952129	cg09333392	cg00940278
cg00237391	cg14632696	cg02331291	cg00940287
cg00238249	cg07395436	cg24921943	cg00946032
cg00238770	cg00469015	cg15379825	cg00946992
cg00238848	cg08849049	cg16187659	cg00947878
cg00239074	cg10207631	cg19044462	cg00952822
cg00241650	cg16883141	cg23270757	cg00953793
cg00241813	cg01763719	cg12611195	cg00954105
cg00242976	cg02636585	cg23756494	cg00954841
cg00243313	cg19976449	cg24000316	cg00956350
cg00244745	cg06078830	cg12098896	cg00957641
cg00244776	cg11399415	cg14710459	cg00958217
cg00245789	cg24679624	cg04001941	cg00963467
cg00246486	cg00290039	cg24947073	cg00964908
cg00246693	cg05993643	cg00490052	cg00975746
cg00246840	cg05908105	cg06537019	cg00976619
cg00246980	cg16302655	cg06607825	cg00979634
cg00247963	cg22011436	cg04294990	cg00980178
cg00248574	cg03940243	cg04422277	cg00984602
cg00249974	cg27585222	cg15903955	cg00986350
cg00250409	cg05140257	cg19909613	cg00988050
cg00250805	cg12459719	cg26319015	cg00994804
cg00251610	cg06186973	cg00377087	cg01002288
cg00251738	cg08759041	cg16337087	cg01003448
cg00253248	cg03533091	cg02928957	cg01007828
cg00254886	cg08971867	cg16201418	cg01008097
cg00255135	cg11566131	cg27168131	cg01008919
cg00257202	cg02110182	cg11412230	cg01013754
cg00257296	cg03277819	cg06531517	cg01016592
cg00258480	cg04653706	cg23744372	cg01017464
cg00259234	cg24171807	cg04745997	cg01019746
cg00259966	cg16909718	cg15599437	cg01024113
cg00260888	cg00237586	cg05329785	cg01027976
cg00260937	cg07595554	cg06054589	cg01029238
cg00261162	cg14590070	cg16507631	cg01033463
cg00261534	cg17467517	cg19537932	cg01035068
cg00261900	cg27491557	cg24037651	cg01044722
cg00261912	cg00874230	cg24198941	cg01045622
cg00264378	cg13613245	cg24328054	cg01047218
cg00265415	cg26531545	cg00533418	cg01047631
cg00265783	cg02145931	cg00682090	cg01052879
cg00265788	cg02897008	cg02143743	cg01055931
cg00266983	cg25743622	cg09452848	cg01059731
cg00267352	cg13345726	cg14143331	cg01059743
cg00267746	cg00230837	cg05501969	cg01061575
cg00267751	cg01343624	cg16547529	cg01070657
cg00267862	cg11610831	cg24079727	cg01070781
cg00269643	cg23765834	cg08602188	cg01076874
cg00269996	cg27190206	cg12242373	cg01082512
cg00271522	cg21081878	cg12581019	cg01082843
cg00271925	cg08005007	cg18340214	cg01085537
cg00272971	cg08538752	cg18564928	cg01089189
cg00273198	cg20895877	cg03123709	cg01092932
cg00274399	cg18538340	cg10485633	cg01101997
cg00274587	cg02948944	cg11703759	cg01103071
cg00276918	cg05859578	cg06934747	cg01105418
cg00277246	cg02107380	cg08970655	cg01107006
cg00278028	cg09159452	cg13593192	cg01107136
cg00278392	cg05925577	cg17498667	cg01107240
cg00279406	cg01939562	cg24283662	cg01110846
cg00279700	cg27373371	cg24691942	cg01113597
cg00279790	cg05298458	cg27557134	cg01116067
cg00280858	cg20462500	cg17344640	cg01118451
cg00281664	cg02719954	cg03296304	cg01121712
cg00282347	cg16344234	cg08519241	cg01123965
cg00282683	cg02958346	cg20914792	cg01125214
cg00282704	cg22686722	cg07887939	cg01127608
cg00284005	cg19448497	cg14312439	cg01130580
cg00284511	cg22615730	cg11401514	cg01141252
cg00284551	cg13406243	cg00629144	cg01141580
cg00287636	cg02320886	cg05169846	cg01141940
cg00287841	cg16672535	cg11819621	cg01145245
cg00288562	cg25645338	cg19632772	cg01146232
cg00289081	cg14170172	cg23600866	cg01149259
cg00289762	cg19118289	cg00554165	cg01152015
cg00292107	cg15172011	cg06739107	cg01153166
cg00292447	cg07306605	cg11409285	cg01153660
cg00293599	cg26807107	cg24073080	cg01158822
cg00293631	cg00955089	cg24422489	cg01160394
cg00294065	cg06238779	cg04460747	cg01161138
cg00294149	cg23206777	cg13270626	cg01161204
cg00295382	cg26926631	cg18077778	cg01163049
cg00296378	cg08439487	cg01642505	cg01164291
cg00297075	cg04712122	cg02773640	cg01165287
cg00298481	cg09322605	cg05107246	cg01166180
cg00299558	cg19972068	cg05136737	cg01168201
cg00300090	cg25598624	cg13610055	cg01171898
cg00300275	cg21126969	cg20830867	cg01175020
cg00301864	cg21499137	cg22081355	cg01175550
cg00302494	cg02714192	cg22442090	cg01176271
cg00303776	cg03374735	cg12725520	cg01176947
cg00303811	cg05386387	cg16464506	cg01178680
cg00303982	cg13253694	cg00867510	cg01181227
cg00304072	cg16803122	cg00110545	cg01183821
cg00304076	cg09325695	cg11068881	cg01191832
cg00305188	cg21722680	cg00477582	cg01192487
cg00306395	cg25426742	cg19907511	cg01194444
cg00306426	cg19951297	cg25498045	cg01200905
cg00307276	cg05444312	cg17582724	cg01202155
cg00308065	cg13986138	cg20083388	cg01204606
cg00308665	cg14187687	cg25424250	cg01207912
cg00310404	cg24870738	cg26082665	cg01208563
cg00313219	cg02571389	cg03129468	cg01214458
cg00313685	cg07030336	cg06763593	cg01223221
cg00314115	cg10740594	cg09401639	cg01226278
cg00314427	cg02355033	cg11647108	cg01227537
cg00314892	cg03965682	cg07931608	cg01228339
cg00315563	cg11173332	cg16540190	cg01229562
cg00315606	cg04012523	cg03189593	cg01232138
cg00317879	cg01593751	cg08485527	cg01233722
cg00318947	cg07155013	cg08861957	cg01236325
cg00319545	cg03938110	cg08966326	cg01243312
cg00321065	cg05191006	cg21461308	cg01244432
cg00321288	cg09955012	cg25329933	cg01247845
cg00321644	cg11757417	cg02976898	cg01249823
cg00321931	cg15062189	cg17059263	cg01257828
cg00322319	cg17991919	cg03277974	cg01260170
cg00323014	cg22331294	cg03898577	cg01266390
cg00323100	cg02835036	cg15002187	cg01269344
cg00323965	cg13879937	cg13027177	cg01277177
cg00324161	cg24736217	cg19824894	cg01279453
cg00324725	cg25339054	cg07933967	cg01284306
cg00325149	cg07478210	cg08143701	cg01290421
cg00327263	cg12803433	cg19911116	cg01290613
cg00328051	cg14594485	cg01708977	cg01293647
cg00329040	cg19224164	cg21067428	cg01294058
cg00331096	cg21917524	cg13586115	cg01298757
cg00331101	cg20009354	cg02952295	cg01301138
cg00331541	cg15078975	cg04483336	cg01301326
cg00332680	cg20773588	cg09480899	cg01302240
cg00332745	cg04024800	cg10513253	cg01307387
cg00334056	cg16966340	cg18776460	cg01307742
cg00334063	cg20502536	cg23210309	cg01310884
cg00335361	cg21979724	cg23712405	cg01311064
cg00335744	cg11593253	cg18943812	cg01311567
cg00336150	cg01158161	cg21854286	cg01311718
cg00336700	cg02393603	cg12524865	cg01320040
cg00337905	cg10293804	cg18400281	cg01321830
cg00337916	cg26420444	cg09292202	cg01323672
cg00338329	cg01745275	cg15887283	cg01324452
cg00339740	cg20725670	cg26037239	cg01328269
cg00343217	cg06534187	cg26959464	cg01330670
cg00343312	cg19154027	cg11599142	cg01335729
cg00344260	cg24684576	cg05621157	cg01338474
cg00344358	cg13680844	cg02710534	cg01341751
cg00345083	cg11566521	cg26402410	cg01346589
cg00345704	cg12835736	cg09084462	cg01349093
cg00345792	cg19212767	cg11651574	cg01351315
cg00346434	cg20802214	cg06961278	cg01352276
cg00347071	cg05129348	cg12390895	cg01353347
cg00348763	cg19362426	cg15783848	cg01353608
cg00349943	cg25141766	cg17241937	cg01353788
cg00350060	cg16996682	cg17317280	cg01356981
cg00351210	cg00038584	cg18031861	cg01359274
cg00351681	cg00906319	cg25016308	cg01363869
cg00351930	cg05888385	cg00393248	cg01363902
cg00352397	cg11638847	cg21535580	cg01368230
cg00352560	cg26967385	cg26546244	cg01370449
cg00353340	cg03491821	cg02876129	cg01370575
cg00353923	cg11811341	cg12551330	cg01377006
cg00355613	cg23918923	cg23516589	cg01377936
cg00357087	cg13031595	cg03610117	cg01382414
cg00357368	cg14941559	cg09824889	cg01384290
cg00357551	cg24008435	cg02984092	cg01387945
cg00358660	cg09563216	cg17143843	cg01388767
cg00358927	cg00348621	cg03607054	cg01391538
cg00359661	cg06778853	cg11503287	cg01393939
cg00359973	cg14326210	cg13441156	cg01394199
cg00361146	cg16207305	cg05569767	cg01396387
cg00362236	cg19197922	cg06870484	cg01400952
cg00363811	cg24073023	cg25775721	cg01400987
cg00364051	cg18059699	cg00363830	cg01401336
cg00365499	cg01718447	cg06143290	cg01401641
cg00365880	cg03107179	cg07018853	cg01403246
cg00365963	cg09141303	cg15293759	cg01409995
cg00366037	cg10972625	cg18918417	cg01410292
cg00366674	cg11080379	cg25824978	cg01410531
cg00367497	cg27616543	cg26170647	cg01412970
cg00368687	cg18456331	cg17585528	cg01414185
cg00369024	cg04264374	cg20270599	cg01416227
cg00369202	cg07201835	cg22220986	cg01416712
cg00369357	cg07804621	cg05469304	cg01418441
cg00369438	cg00241663	cg00290868	cg01420426
cg00371107	cg07160001	cg06692867	cg01424107
cg00371418	cg17562247	cg23884120	cg01424460
cg00371920	cg23797100	cg21488156	cg01424562
cg00372278	cg26476599	cg00884805	cg01425746
cg00373422	cg03359428	cg02988795	cg01427575
cg00373665	cg03534375	cg18845598	cg01429979
cg00373991	cg08884029	cg06371723	cg01433913
cg00376639	cg22813140	cg07454788	cg01439340
cg00376816	cg12136632	cg14149107	cg01442398
cg00377301	cg21551725	cg15140703	cg01443426
cg00378473	cg00367396	cg15771128	cg01444206
cg00378636	cg04391736	cg16635196	cg01444413
cg00379983	cg07906193	cg00573140	cg01447966
cg00380172	cg07297467	cg05194552	cg01449663
cg00380835	cg09067021	cg22082700	cg01450422
cg00381376	cg16258229	cg00647863	cg01452506
cg00381697	cg22738800	cg00947478	cg01453694
cg00382190	cg23687242	cg04745820	cg01458865
cg00382632	cg24282829	cg19430489	cg01459673
cg00383220	cg19920006	cg19507160	cg01460805
cg00383977	cg23804261	cg02092589	cg01462040
cg00385620	cg00501886	cg14525610	cg01465824
cg00386405	cg13443103	cg19753067	cg01469549
cg00386460	cg16668394	cg25389463	cg01473155
cg00386551	cg05044961	cg25336332	cg01485998
cg00388812	cg26077729	cg11619995	cg01486146
cg00390596	cg22591006	cg18877558	cg01492724
cg00392914	cg02352401	cg06171830	cg01495321
cg00392943	cg08259506	cg02553039	cg01495907
cg00393837	cg17380244	cg05712903	cg01496648
cg00394583	cg25430849	cg02276126	cg01496790
cg00395063	cg01667018	cg10862951	cg01498911
cg00396520	cg11239335	cg20293650	cg01506917
cg00397714	cg12072803	cg26188061	cg01508415
cg00399115	cg16445317	cg04111999	cg01518977
cg00399374	cg24680415	cg04893454	cg01522553
cg00399450	cg18534039	cg07626409	cg01523865
cg00400221	cg02844004	cg11314748	cg01524853
cg00400262	cg04805794	cg00175641	cg01525244
cg00400334	cg11696173	cg00938658	cg01528762
cg00400547	cg22088518	cg01809941	cg01528792
cg00400614	cg22964842	cg06937205	cg01530101
cg00400733	cg27444751	cg17815035	cg01530162
cg00400832	cg00050289	cg19241954	cg01533258
cg00402074	cg26218277	cg00061551	cg01534217
cg00402417	cg00466973	cg08633745	cg01538522
cg00402812	cg02158880	cg17568809	cg01539630
cg00402910	cg14523602	cg05011467	cg01546568
cg00403457	cg18394614	cg18536607	cg01548463
cg00404599	cg25312594	cg22715321	cg01549404
cg00404717	cg24450365	cg24064594	cg01553231
cg00404788	cg13922124	cg05056722	cg01555661
cg00405152	cg13996522	cg19791379	cg01558638
cg00405803	cg07580418	cg01647795	cg01566449
cg00405939	cg11361895	cg03202213	cg01569500
cg00407729	cg14642392	cg16501628	cg01570769
cg00408906	cg02838608	cg23910430	cg01572694
cg00409684	cg17016000	cg00377924	cg01575816
cg00409700	cg00017489	cg03441279	cg01578341
cg00410467	cg01904145	cg08717751	cg01579322
cg00410600	cg02841482	cg10071880	cg01579950
cg00410898	cg04504006	cg26731781	cg01580681
cg00411843	cg15638547	cg02191044	cg01585069
cg00411948	cg12397274	cg17246697	cg01585094
cg00414077	cg00952134	cg24270629	cg01585322
cg00414093	cg19016273	cg03201367	cg01592198
cg00414398	cg19452316	cg00156194	cg01597891
cg00415065	cg06639053	cg00472722	cg01598675
cg00415993	cg26889844	cg03312587	cg01600100
cg00416243	cg15773794	cg12499123	cg01600621
cg00416409	cg13699887	cg16577533	cg01603508
cg00416492	cg18800136	cg21542794	cg01606085
cg00416882	cg02315450	cg23191950	cg01606770
cg00416934	cg06407115	cg00550703	cg01610165
cg00417421	cg13762486	cg00767116	cg01613817
cg00417823	cg19667211	cg11740087	cg01614615
cg00419702	cg04110886	cg00996925	cg01614864
cg00419759	cg11588831	cg05521175	cg01619509
cg00420018	cg19586116	cg06964541	cg01620739
cg00420095	cg02663382	cg10572858	cg01627750
cg00420911	cg04770397	cg26917367	cg01629231
cg00421205	cg02158100	cg11091004	cg01630032
cg00421585	cg09558547	cg17009808	cg01631325
cg00421645	cg07157757	cg06885179	cg01635405
cg00422347	cg26831227	cg07999056	cg01637131
cg00423035	cg00595051	cg09890800	cg01638312
cg00423167	cg02299584	cg20893031	cg01640606
cg00423453	cg05403655	cg06314225	cg01641792
cg00423729	cg19366147	cg04722059	cg01644623
cg00424152	cg05738196	cg01553434	cg01647019
cg00424276	cg05357932	cg03730114	cg01649647
cg00424946	cg25152115	cg03963174	cg01650677
cg00426498	cg00882451	cg05262316	cg01653419
cg00426626	cg03455746	cg05593832	cg01653752
cg00426720	cg15247500	cg14207326	cg01655008
cg00427260	cg13786807	cg15397087	cg01656394
cg00427553	cg18924965	cg15536947	cg01656588
cg00427847	cg21511563	cg15831228	cg01657744
cg00428314	cg04766779	cg21749200	cg01660035
cg00429862	cg07204874	cg25083763	cg01660676
cg00431236	cg20195272	cg13384150	cg01664666
cg00431565	cg10676472	cg00604356	cg01672042
cg00432953	cg21308365	cg02469971	cg01678084
cg00433364	cg25800356	cg05106770	cg01678339
cg00435238	cg03895540	cg13543106	cg01683044
cg00435305	cg06874218	cg00992055	cg01693108
cg00435408	cg13421759	cg01255329	cg01708648
cg00435606	cg05515143	cg25345561	cg01708711
cg00435834	cg07437737	cg12847125	cg01711272
cg00436183	cg09428031	cg00005861	cg01715384
cg00436496	cg25590392	cg02210621	cg01717150
cg00438026	cg00237876	cg03416979	cg01718602
cg00438946	cg19682835	cg04719454	cg01720991
cg00439981	cg18110590	cg11682858	cg01721429
cg00441027	cg19690404	cg14284630	cg01725297
cg00441754	cg13732083	cg16988616	cg01725608
cg00442112	cg19403909	cg24159251	cg01734140
cg00443645	cg14178352	cg01267150	cg01735398
cg00443917	cg21887111	cg02279471	cg01740606
cg00446023	cg00829269	cg06026331	cg01742897
cg00446925	cg03737475	cg24027594	cg01743962
cg00447646	cg03115558	cg00263856	cg01744987
cg00451039	cg07622877	cg04716996	cg01747862
cg00451513	cg00692549	cg05214708	cg01747969
cg00452308	cg02289590	cg17052441	cg01749778
cg00452393	cg06676621	cg17432267	cg01749784
cg00453111	cg07475527	cg21132005	cg01752978
cg00453938	cg07495626	cg27657685	cg01754290
cg00454274	cg10371998	cg06041466	cg01755266
cg00454409	cg13666716	cg08305799	cg01757209
cg00455327	cg20669049	cg10143809	cg01757534
cg00455362	cg24341177	cg13569575	cg01758942
cg00455439	cg10966768	cg21873275	cg01759889
cg00455796	cg08629176	cg14460343	cg01763754
cg00457258	cg10113872	cg02032115	cg01769037
cg00457389	cg14346565	cg08666831	cg01770015
cg00458210	cg16447276	cg08781681	cg01770355
cg00458317	cg21686171	cg09845944	cg01775414
cg00459243	cg15535174	cg10435838	cg01777913
cg00459447	cg05276125	cg11198968	cg01778450
cg00459589	cg01618287	cg12507167	cg01779645
cg00459617	cg12776999	cg13281171	cg01782059
cg00460260	cg07180458	cg16573130	cg01782227
cg00460286	cg17191957	cg18788940	cg01783070
cg00460818	cg19037555	cg19926852	cg01786973
cg00461901	cg26963397	cg25806743	cg01789463
cg00462202	cg10690152	cg27091233	cg01791407
cg00462311	cg26480662	cg07562055	cg01794426
cg00462492	cg04822022	cg00321286	cg01796044
cg00462525	cg24028202	cg06371658	cg01800521
cg00462763	cg05266437	cg06641503	cg01802453
cg00462951	cg04081844	cg11148483	cg01804664
cg00463502	cg07991100	cg11460282	cg01805784
cg00465137	cg02623718	cg03135948	cg01808545
cg00465284	cg06066251	cg03349373	cg01812599
cg00465841	cg14116596	cg17545383	cg01813294
cg00466898	cg00850747	cg25919221	cg01814191
cg00467547	cg07378405	cg06262832	cg01814364
cg00468091	cg02032982	cg07196761	cg01818539
cg00468820	cg18461548	cg02361370	cg01819863
cg00469083	cg02195995	cg03040423	cg01821161
cg00469630	cg10595421	cg10016364	cg01823853
cg00469635	cg26640601	cg15710961	cg01823956
cg00469797	cg10158774	cg17789193	cg01826319
cg00469800	cg01057882	cg06661612	cg01826959
cg00470955	cg16725304	cg14552441	cg01828911
cg00471664	cg22783940	cg17755483	cg01829407
cg00472758	cg06376992	cg01697487	cg01838728
cg00472822	cg10952297	cg01981108	cg01846776
cg00472837	cg16352384	cg02848106	cg01851874
cg00472840	cg19920460	cg08185223	cg01853367
cg00473749	cg16892191	cg09404428	cg01859460
cg00473834	cg22203890	cg13840174	cg01863808
cg00474209	cg04298819	cg09845996	cg01864982
cg00474465	cg07668657	cg10620457	cg01871214
cg00474657	cg10005998	cg18198306	cg01874426
cg00475131	cg22037408	cg26147269	cg01877920
cg00475260	cg26871875	cg02830467	cg01882930
cg00475322	cg14634826	cg06662476	cg01891002
cg00475509	cg24950506	cg01621422	cg01893439
cg00478198	cg25808094	cg04068784	cg01894048
cg00479912	cg10055501	cg07524997	cg01898698
cg00480429	cg21423557	cg10407136	cg01902998
cg00481161	cg24994648	cg16126958	cg01903374
cg00481216	cg00558990	cg03774868	cg01903440
cg00481457	cg00853853	cg08661077	cg01907644
cg00481951	cg03761846	cg17320194	cg01908395
cg00482232	cg18349241	cg27030141	cg01909487
cg00482994	cg01570069	cg07528661	cg01909777
cg00483100	cg26970800	cg20188490	cg01909845
cg00484555	cg00852783	cg08610773	cg01910639
cg00486122	cg01182873	cg16453630	cg01911082
cg00486998	cg05443523	cg19730972	cg01913455
cg00487232	cg15574461	cg06852037	cg01914744
cg00487506	cg01230154	cg07573797	cg01915196
cg00488260	cg18683453	cg13353550	cg01915895
cg00488323	cg02987368	cg15296664	cg01915951
cg00490431	cg26288991	cg02031634	cg01916066
cg00490655	cg11369761	cg03942042	cg01920232
cg00492873	cg19864811	cg04921824	cg01925469
cg00495515	cg12803060	cg06855567	cg01926595
cg00495740	cg08530237	cg07838483	cg01928145
cg00495775	cg09887862	cg17179570	cg01932125
cg00496026	cg02732974	cg17604181	cg01932632
cg00497091	cg10532188	cg18499890	cg01935149
cg00497630	cg19999035	cg06346954	cg01939664
cg00498604	cg08800499	cg06577876	cg01940490
cg00499475	cg15736360	cg20697188	cg01942003
cg00500070	cg21915828	cg08838602	cg01943851
cg00500176	cg04887544	cg10063407	cg01947930
cg00500481	cg08805675	cg26302760	cg01949684
cg00500705	cg21288507	cg26657293	cg01949902
cg00501467	cg21468511	cg21495349	cg01952313
cg00501482	cg12407979	cg26112706	cg01954388
cg00501779	cg18114036	cg02709323	cg01958221
cg00501919	cg18236721	cg04078728	cg01961447
cg00502035	cg04507945	cg04349839	cg01961881
cg00503690	cg26198638	cg04657715	cg01962826
cg00503998	cg05884768	cg08433095	cg01963297
cg00504341	cg10527300	cg08695113	cg01965462
cg00504599	cg14311811	cg09514038	cg01966335
cg00504902	cg21566416	cg11665245	cg01967399
cg00507354	cg06956113	cg26758338	cg01967774
cg00507727	cg07977661	cg03686115	cg01968683
cg00508817	cg20262540	cg11174769	cg01971940
cg00509431	cg17178291	cg16468389	cg01975510
cg00509616	cg02462374	cg17235415	cg01979157
cg00509772	cg19570574	cg04184278	cg01980778
cg00510598	cg13952914	cg04351468	cg01981334
cg00511464	cg14251216	cg06953627	cg01984304
cg00511475	cg23247655	cg15508462	cg01986205
cg00512374	cg23515651	cg20973210	cg01987202
cg00512726	cg24024511	cg08208480	cg01989157
cg00513012	cg02269496	cg17210775	cg01991234
cg00514665	cg02863842	cg16191307	cg01992382
cg00514895	cg11583475	cg08441414	cg01994205
cg00515161	cg24802193	cg15814001	cg01995480
cg00515408	cg00106565	cg21346679	cg01998606
cg00515577	cg01966334	cg00917362	cg02002231
cg00515814	cg09387749	cg01218414	cg02004156
cg00515954	cg03713585	cg02965895	cg02005600
cg00516481	cg08885633	cg05176844	cg02006147
cg00520933	cg11155811	cg11694641	cg02007933
cg00521934	cg17678740	cg13432294	cg02008818
cg00522555	cg23219933	cg25612297	cg02008826
cg00522636	cg02057688	cg26268742	cg02014147
cg00523450	cg06738560	cg03249011	cg02014853
cg00524310	cg10293293	cg05941634	cg02015823
cg00524443	cg08561286	cg04611218	cg02019508
cg00524486	cg08831522	cg17589633	cg02022294
cg00524561	cg23345618	cg02955262	cg02026024
cg00525823	cg13609497	cg15592324	cg02027878
cg00525964	cg14538238	cg18272456	cg02028332
cg00526387	cg15720975	cg01544877	cg02032166
cg00527440	cg20366986	cg01893068	cg02036832
cg00528793	cg22967122	cg04536998	cg02037307
cg00529236	cg05716724	cg11723772	cg02037503
cg00529757	cg08103359	cg14113324	cg02042310
cg00529958	cg12000587	cg15448683	cg02043083
cg00530438	cg12266024	cg02594410	cg02044689
cg00530805	cg14562394	cg08652492	cg02046600
cg00531009	cg13754859	cg08715720	cg02046995
cg00531453	cg25816545	cg11724882	cg02047803
cg00532449	cg04548815	cg13617837	cg02052767
cg00533215	cg07181891	cg14507014	cg02055963
cg00533585	cg22220936	cg16765600	cg02056682
cg00535994	cg10432422	cg18304964	cg02057783
cg00536080	cg12774454	cg19523862	cg02058267
cg00536472	cg14513432	cg00223186	cg02058918
cg00537673	cg05299185	cg01755728	cg02060584
cg00538248	cg16316624	cg02006324	cg02063919
cg00540544	cg21019662	cg03530437	cg02066222
cg00541156	cg16584676	cg27088491	cg02071005
cg00541476	cg04739123	cg02655397	cg02075410
cg00541565	cg08564636	cg03545117	cg02076848
cg00544436	cg11255513	cg01008602	cg02078517
cg00545229	cg24258108	cg03864281	cg02080197
cg00545573	cg27183435	cg10984607	cg02082650
cg00545681	cg03133735	cg24550343	cg02083189
cg00545886	cg04972384	cg04476286	cg02089135
cg00547103	cg00090612	cg06070755	cg02089380
cg00547414	cg12510055	cg10730712	cg02090160
cg00548268	cg13006424	cg26157149	cg02091786
cg00548633	cg17240836	cg07934927	cg02093647
cg00549566	cg17863747	cg16441900	cg02096916
cg00549772	cg24862246	cg21733794	cg02098075
cg00550040	cg25206096	cg06843596	cg02102533
cg00550234	cg11165316	cg25987452	cg02107842
cg00550554	cg02676495	cg09287650	cg02110822
cg00550747	cg03102879	cg18515510	cg02111792
cg00552696	cg13356455	cg02078558	cg02119134
cg00552704	cg17191109	cg02642833	cg02121891
cg00553487	cg22762439	cg08268266	cg02123547
cg00553886	cg27444414	cg19457121	cg02124022
cg00554682	cg18406232	cg23997132	cg02127246
cg00554810	cg00476986	cg27249304	cg02128244
cg00557236	cg16696923	cg02944437	cg02128325
cg00557308	cg16869647	cg03691429	cg02134353
cg00558358	cg23400942	cg04525580	cg02135395
cg00558813	cg14166846	cg05173834	cg02135464
cg00559635	cg14868663	cg06256880	cg02135795
cg00560722	cg17319290	cg08215334	cg02140097
cg00561338	cg11809107	cg25037394	cg02142074
cg00563045	cg24470692	cg07962084	cg02144298
cg00563768	cg05183369	cg18440871	cg02145411
cg00563873	cg15991405	cg07269053	cg02147028
cg00564051	cg08973416	cg05230553	cg02147797
cg00564190	cg18882091	cg13976502	cg02148352
cg00564426	cg04930858	cg15332951	cg02157894
cg00567298	cg07350703	cg01438685	cg02159643
cg00567922	cg19803347	cg06417985	cg02160062
cg00568550	cg21745256	cg03581464	cg02161125
cg00569091	cg25072733	cg05163309	cg02166532
cg00570269	cg11713788	cg10780718	cg02167190
cg00571021	cg21525572	cg14096229	cg02169446
cg00571033	cg02390241	cg14485514	cg02169871
cg00571483	cg05546264	cg19478962	cg02170386
cg00571809	cg07099567	cg06717068	cg02171718
cg00573124	cg07766743	cg10593480	cg02172150
cg00573298	cg10090861	cg18545283	cg02172402
cg00573770	cg10324810	cg19595886	cg02173749
cg00573835	cg15123010	cg22948337	cg02176407
cg00575127	cg26645242	cg06559013	cg02182114
cg00575311	cg00247269	cg09400607	cg02184281
cg00575769	cg01008267	cg11983038	cg02185971
cg00575896	cg07805029	cg04741379	cg02186769
cg00576279	cg05454961	cg01812328	cg02187816
cg00576689	cg06689619	cg03107538	cg02188160
cg00576774	cg20361475	cg19919720	cg02195366
cg00577109	cg22765025	cg25799699	cg02196694
cg00577417	cg26100986	cg03367136	cg02205746
cg00577464	cg01622018	cg07038689	cg02215945
cg00577560	cg12698662	cg11295761	cg02218765
cg00578638	cg16793730	cg13053608	cg02219962
cg00578673	cg19832721	cg01713272	cg02222250
cg00579292	cg25796631	cg02055988	cg02225739
cg00580854	cg13311886	cg02106712	cg02227188
cg00580978	cg15142819	cg02225054	cg02227217
cg00581295	cg16470319	cg08673225	cg02231404
cg00581590	cg22464186	cg10531521	cg02233216
cg00581595	cg26362197	cg15504104	cg02241397
cg00582316	cg07259165	cg21660604	cg02246055
cg00582970	cg01031312	cg23792364	cg02248486
cg00584022	cg06675147	cg23944408	cg02249648
cg00585572	cg13151345	cg03300549	cg02249732
cg00586537	cg13185702	cg09085842	cg02250594
cg00588090	cg20251008	cg07394259	cg02251557
cg00588858	cg23224633	cg08284066	cg02252000
cg00588871	cg23548885	cg09365147	cg02253586
cg00589181	cg13808714	cg02616342	cg02254581
cg00589251	cg19003389	cg04131456	cg02256049
cg00589520	cg10045446	cg04383703	cg02258972
cg00590260	cg11374051	cg06297863	cg02265318
cg00590320	cg20675391	cg07283582	cg02276763
cg00591406	cg21412502	cg12583572	cg02278766
cg00591980	cg23404012	cg22744784	cg02282237
cg00592151	cg23574838	cg25975246	cg02286008
cg00593111	cg26464535	cg26603598	cg02286715
cg00594099	cg03204600	cg05056653	cg02289376
cg00594278	cg13871037	cg09863428	cg02296583
cg00594547	cg08422172	cg00308440	cg02297936
cg00594854	cg21823605	cg18690271	cg02298012
cg00594952	cg08380440	cg26459499	cg02298862
cg00595237	cg14074641	cg02235843	cg02301815
cg00595678	cg14721213	cg03713640	cg02302670
cg00596048	cg18033333	cg04153289	cg02313535
cg00597112	cg18078958	cg05616472	cg02317742
cg00597687	cg23205775	cg08010020	cg02318596
cg00597751	cg22797031	cg14692920	cg02318629
cg00600786	cg27131510	cg16502980	cg02321192
cg00601819	cg03536334	cg22260782	cg02321885
cg00601916	cg07449105	cg01575519	cg02323334
cg00603110	cg10397934	cg08975046	cg02323356
cg00603871	cg10719746	cg18139900	cg02326006
cg00605240	cg16859001	cg04384234	cg02326285
cg00605777	cg00782607	cg04603355	cg02330494
cg00608151	cg14761252	cg06147361	cg02331143
cg00609834	cg18421711	cg09467675	cg02332525
cg00610228	cg24498554	cg09740560	cg02337166
cg00611429	cg09007434	cg10761807	cg02342594
cg00611675	cg05914442	cg13132775	cg02343503
cg00612107	cg06357305	cg15308050	cg02343720
cg00612299	cg14200954	cg16345720	cg02348711
cg00612308	cg20706620	cg21620356	cg02357631
cg00613224	cg21432322	cg05612506	cg02360445
cg00613562	cg02271603	cg08369870	cg02361027
cg00614011	cg04184716	cg26108678	cg02365360
cg00615260	cg12539350	cg08546278	cg02370232
cg00615892	cg02279356	cg10379077	cg02374107
cg00617064	cg07327299	cg11395893	cg02375499
cg00617305	cg02710090	cg13034654	cg02377685
cg00618865	cg15972264	cg13788918	cg02383160
cg00622149	cg16174779	cg18329931	cg02384857
cg00622528	cg16346555	cg24029640	cg02386403
cg00622677	cg25203113	cg00213177	cg02389877
cg00624332	cg01770707	cg01570938	cg02390267
cg00624404	cg09992184	cg04592728	cg02392688
cg00625653	cg11693019	cg08200577	cg02395441
cg00625963	cg22076474	cg14215459	cg02398612
cg00628375	cg26619624	cg15561493	cg02401220
cg00630249	cg11708616	cg16207671	cg02404685
cg00630781	cg24075745	cg17048233	cg02411493
cg00632957	cg00196715	cg27333426	cg02415717
cg00633473	cg02917236	cg00927256	cg02417823
cg00634644	cg03156546	cg01786382	cg02420850
cg00634968	cg04862347	cg02370040	cg02425732
cg00635944	cg16106804	cg09165554	cg02426178
cg00636072	cg20997993	cg10330019	cg02430183
cg00637687	cg23496730	cg11042866	cg02431531
cg00638945	cg22083866	cg04703974	cg02434836
cg00639447	cg05670461	cg05659651	cg02436141
cg00639984	cg19795592	cg09075057	cg02441015
cg00641127	cg21462146	cg11670174	cg02444305
cg00642306	cg24123479	cg13418235	cg02445282
cg00643311	cg24785168	cg17148134	cg02446366
cg00644317	cg06646588	cg17810602	cg02448679
cg00644554	cg07224215	cg01808053	cg02451362
cg00645075	cg10594237	cg02571054	cg02452985
cg00645456	cg12513453	cg14361162	cg02454884
cg00646621	cg01193690	cg20595490	cg02456288
cg00647040	cg04719634	cg25941544	cg02457826
cg00647165	cg06958937	cg08134829	cg02458292
cg00647217	cg16477190	cg09093670	cg02461391
cg00647810	cg22906553	cg26070081	cg02466008
cg00648686	cg24873961	cg00500424	cg02466933
cg00650422	cg25483839	cg02713720	cg02467054
cg00650953	cg09144196	cg07068797	cg02467794
cg00653455	cg21989500	cg12681478	cg02470595
cg00653615	cg04283218	cg26954138	cg02472825
cg00653650	cg06341721	cg02400458	cg02474076
cg00654814	cg11807689	cg04454215	cg02476028
cg00656735	cg15347788	cg13649681	cg02480931
cg00656820	cg25937155	cg07891044	cg02486904
cg00656860	cg16844875	cg02281505	cg02493167
cg00657810	cg06501988	cg02480685	cg02493644
cg00658451	cg09107957	cg02850401	cg02494368
cg00658590	cg12494373	cg04612566	cg02495519
cg00659421	cg17257720	cg05963511	cg02497558
cg00661180	cg22846109	cg08061271	cg02498174
cg00661399	cg02425558	cg18988412	cg02498722
cg00661523	cg04270358	cg15851800	cg02498927
cg00661777	cg05327789	cg05091734	cg02499249
cg00662646	cg17879636	cg08438920	cg02499843
cg00662684	cg26923908	cg08523384	cg02503970
cg00663068	cg03984859	cg19020103	cg02504416
cg00663077	cg05792003	cg25027028	cg02504465
cg00664021	cg08950859	cg27072848	cg02505036
cg00664682	cg09820729	cg11619648	cg02505918
cg00665908	cg13553906	cg16293669	cg02506421
cg00666173	cg17014841	cg20958098	cg02508210
cg00666746	cg17229929	cg02678638	cg02509370
cg00666915	cg18241672	cg27579233	cg02509825
cg00667000	cg02046187	cg01240724	cg02511809
cg00667789	cg04233717	cg07271996	cg02517134
cg00667862	cg08512462	cg13833185	cg02522760
cg00667898	cg16641411	cg14382070	cg02524112
cg00668182	cg18644235	cg18494192	cg02525396
cg00668852	cg26305717	cg05063856	cg02526439
cg00669918	cg13268919	cg03039218	cg02527886
cg00672228	cg17536039	cg06634544	cg02529685
cg00672332	cg17806847	cg06207836	cg02533724
cg00672638	cg24755996	cg08107079	cg02536838
cg00672802	cg03226121	cg09845293	cg02538046
cg00673344	cg06378976	cg17091359	cg02538199
cg00674004	cg08782510	cg02409150	cg02538342
cg00674265	cg15394911	cg02731042	cg02540220
cg00674395	cg25020666	cg07164631	cg02542951
cg00674706	cg26687477	cg02959285	cg02549170
cg00675324	cg03687305	cg08634133	cg02550277
cg00675721	cg10099518	cg00370227	cg02553520
cg00679184	cg10356759	cg03694738	cg02554345
cg00679603	cg13633964	cg11655564	cg02556954
cg00680003	cg22207322	cg18132405	cg02559274
cg00682069	cg24002071	cg24902995	cg02564733
cg00682802	cg16248432	cg00377591	cg02565068
cg00683984	cg19152255	cg05389034	cg02567756
cg00685836	cg21694591	cg10863038	cg02569086
cg00685925	cg07165260	cg11105610	cg02570593
cg00686083	cg12484593	cg11356290	cg02574073
cg00686453	cg06312789	cg13479215	cg02574526
cg00686623	cg09203382	cg15709214	cg02580005
cg00686823	cg09214955	cg17877786	cg02581554
cg00688323	cg13459209	cg18543142	cg02582218
cg00688447	cg16071125	cg22730675	cg02583938
cg00688465	cg18289746	cg10077326	cg02590376
cg00689651	cg21397287	cg10771090	cg02592271
cg00691240	cg22521118	cg10968055	cg02597698
cg00691451	cg25356951	cg12291247	cg02599293
cg00691625	cg04396303	cg22618509	cg02601475
cg00692610	cg05959392	cg02778237	cg02602423
cg00692971	cg09414708	cg04974062	cg02602864
cg00694357	cg10822447	cg12184038	cg02609692
cg00694371	cg21559117	cg17603733	cg02610550
cg00694560	cg22626747	cg26420185	cg02613827
cg00696166	cg02263377	cg01233786	cg02617312
cg00696388	cg08350960	cg03116409	cg02619656
cg00696901	cg09306188	cg13059136	cg02622074
cg00697125	cg21137773	cg18449187	cg02623050
cg00697559	cg04346128	cg00049380	cg02624737
cg00697916	cg09532261	cg03758761	cg02624770
cg00698124	cg17004653	cg05711284	cg02624968
cg00699617	cg23264682	cg05998153	cg02628016
cg00699941	cg26633084	cg07680874	cg02628923
cg00699996	cg26771320	cg10551645	cg02629157
cg00700008	cg26803313	cg00063291	cg02635948
cg00700241	cg07050101	cg03069737	cg02646491
cg00701741	cg23899450	cg05963410	cg02648941
cg00701951	cg04184296	cg03514381	cg02649849
cg00702231	cg06855983	cg05182393	cg02651788
cg00702837	cg08885659	cg14437562	cg02663265
cg00703273	cg10354369	cg19907812	cg02667656
cg00704554	cg13223561	cg06295856	cg02673636
cg00704844	cg14482712	cg23858565	cg02675502
cg00704873	cg16294566	cg01802975	cg02675646
cg00705805	cg19171375	cg02985787	cg02676375
cg00705808	cg20769683	cg12036553	cg02677388
cg00705851	cg21634951	cg16423738	cg02677947
cg00707300	cg25639848	cg02939078	cg02680254
cg00708380	cg26277102	cg05181516	cg02691819
cg00709775	cg01440105	cg07925246	cg02693607
cg00710229	cg04488453	cg08383063	cg02696275
cg00710366	cg18906028	cg09126659	cg02697074
cg00711896	cg04900893	cg09783493	cg02697246
cg00712122	cg13279192	cg10896604	cg02697649
cg00712547	cg16148871	cg03612445	cg02699127
cg00712686	cg21478137	cg10958452	cg02699780
cg00712898	cg05630111	cg23914535	cg02700369
cg00713400	cg09989996	cg24322668	cg02700447
cg00713411	cg16422137	cg03465049	cg02705163
cg00713567	cg16324725	cg07394701	cg02707552
cg00713947	cg22647322	cg10002066	cg02711476
cg00713972	cg22953687	cg10153353	cg02715140
cg00714713	cg03085637	cg13860785	cg02720925
cg00715197	cg03160057	cg15857470	cg02721336
cg00715682	cg04503482	cg27034225	cg02723850
cg00717678	cg06868562	cg01521080	cg02725055
cg00718336	cg12688043	cg05515866	cg02725413
cg00718452	cg12878555	cg10256790	cg02732915
cg00719072	cg13269522	cg12423733	cg02735133
cg00719108	cg14022881	cg18553202	cg02736016
cg00719224	cg02763183	cg00908197	cg02738298
cg00720707	cg04481170	cg02560744	cg02739346
cg00721800	cg07317047	cg07035001	cg02742906
cg00722362	cg26036018	cg10348543	cg02743222
cg00723275	cg27415552	cg16215705	cg02744536
cg00724315	cg08908135	cg17103126	cg02746869
cg00725089	cg14963860	cg17295389	cg02747044
cg00725635	cg20779966	cg09143316	cg02748316
cg00726786	cg01594767	cg12552438	cg02749789
cg00727112	cg03594078	cg21127303	cg02760007
cg00729875	cg05923785	cg24562669	cg02760300
cg00730266	cg11116094	cg27373015	cg02761523
cg00731232	cg14761454	cg00373256	cg02762115
cg00731683	cg14910368	cg01807426	cg02767601
cg00732274	cg15396734	cg04317573	cg02769235
cg00732656	cg21199988	cg19275309	cg02770683
cg00732775	cg22177585	cg23869439	cg02770983
cg00732815	cg22772462	cg05160248	cg02775256
cg00732970	cg26987720	cg14519501	cg02776498
cg00733728	cg22254313	cg01214459	cg02782331
cg00733786	cg26501269	cg08395748	cg02789094
cg00734436	cg01767202	cg10583997	cg02798621
cg00734993	cg04009108	cg21169053	cg02800362
cg00735923	cg05850327	cg27056559	cg02800396
cg00739123	cg13322175	cg00374927	cg02809877
cg00739624	cg14279856	cg03659340	cg02810976
cg00739787	cg23858537	cg03717424	cg02815312
cg00740813	cg05433152	cg06443583	cg02817946
cg00741609	cg07942995	cg17470397	cg02827007
cg00741836	cg17040800	cg18346106	cg02829706
cg00742040	cg18106582	cg15645479	cg02834871
cg00742472	cg21013866	cg17052212	cg02836529
cg00742557	cg00732428	cg19385365	cg02836541
cg00743068	cg02151997	cg18898496	cg02839202
cg00743372	cg04923174	cg00761859	cg02841886
cg00744083	cg10123662	cg01468717	cg02841933
cg00744229	cg11914962	cg02489143	cg02851730
cg00744351	cg12436626	cg04650977	cg02854695
cg00744495	cg22254481	cg09709142	cg02855924
cg00745170	cg04251733	cg13227806	cg02861615
cg00745274	cg05768009	cg00339415	cg02862550
cg00746386	cg07869839	cg02492835	cg02862674
cg00747477	cg11966450	cg05995576	cg02864732
cg00747618	cg14981340	cg23638042	cg02866152
cg00748218	cg15230311	cg05111779	cg02866931
cg00749220	cg15511516	cg16734451	cg02869649
cg00750314	cg15803556	cg00520042	cg02872018
cg00750399	cg15899474	cg00701185	cg02873524
cg00750523	cg16292333	cg02377114	cg02874376
cg00752480	cg16320398	cg03596034	cg02875118
cg00753138	cg22107210	cg15585670	cg02880032
cg00754426	cg26005329	cg22899392	cg02885007
cg00755448	cg01261086	cg24242911	cg02885694
cg00755546	cg14388055	cg20366601	cg02888046
cg00755561	cg15221642	cg21184011	cg02888146
cg00755592	cg21653184	cg27071234	cg02889982
cg00755980	cg26842802	cg26954928	cg02897457
cg00756032	cg03617683	cg05349016	cg02898094
cg00756648	cg06302533	cg13127231	cg02901122
cg00757082	cg08998189	cg16048915	cg02901177
cg00757804	cg11861487	cg16686900	cg02902948
cg00758915	cg14393649	cg23780146	cg02903691
cg00759295	cg20681877	cg10047173	cg02904093
cg00759551	cg22459051	cg00381745	cg02904628
cg00759699	cg23241201	cg04674792	cg02911492
cg00761755	cg26665055	cg15701332	cg02915225
cg00762185	cg05122950	cg21095286	cg02916332
cg00763907	cg06447552	cg23921304	cg02917540
cg00764307	cg07813232	cg04761648	cg02917596
cg00765828	cg26109843	cg06709178	cg02920514
cg00766322	cg00634573	cg15836394	cg02925948
cg00769072	cg06866712	cg22410750	cg02926965
cg00770316	cg06867613	cg06907033	cg02929869
cg00771593	cg07167423	cg06961025	cg02932738
cg00771722	cg17792564	cg08690976	cg02938449
cg00772407	cg19514765	cg16529548	cg02953590
cg00772813	cg20966754	cg03625415	cg02955020
cg00773696	cg02301805	cg06216469	cg02957408
cg00774005	cg03032497	cg07372384	cg02958263
cg00775286	cg04955877	cg10517650	cg02961934
cg00775374	cg13073141	cg11007362	cg02963248
cg00777209	cg13714086	cg11449735	cg02963266
cg00777271	cg16015395	cg11457582	cg02968429
cg00777560	cg18729001	cg00443307	cg02972788
cg00778995	cg19182537	cg04908106	cg02974898
cg00779294	cg24341770	cg27263903	cg02977466
cg00779313	cg04293218	cg27624424	cg02979795
cg00779328	cg05093071	cg14914887	cg02980631
cg00780909	cg05191879	cg02979010	cg02982690
cg00781169	cg08206898	cg06410135	cg02988798
cg00781378	cg14521546	cg07913430	cg02989351
cg00781875	cg01090026	cg08208899	cg02989768
cg00782163	cg02452310	cg09593033	cg02990439
cg00782200	cg02527529	cg15161827	cg02991338
cg00782367	cg04332418	cg00824381	cg02991558
cg00782708	cg04395970	cg13583316	cg02992632
cg00783759	cg04556766	cg01312412	cg02993280
cg00783916	cg08931102	cg01963754	cg02993533
cg00785193	cg11263393	cg02486646	cg02993890
cg00785831	cg19175386	cg03039990	cg02994349
cg00785856	cg22809315	cg10751960	cg02994463
cg00787180	cg25011749	cg11298524	cg02996355
cg00788183	cg25120325	cg14223579	cg03000989
cg00789034	cg26915994	cg14310179	cg03002428
cg00789423	cg07929406	cg14505741	cg03006716
cg00790970	cg02911569	cg24490133	cg03008741
cg00791074	cg03488097	cg27180443	cg03011535
cg00791712	cg03784197	cg19639021	cg03014934
cg00791920	cg10502354	cg00460944	cg03015144
cg00792966	cg11192787	cg01168835	cg03017480
cg00793774	cg17650274	cg02655681	cg03025148
cg00793935	cg02782630	cg05747849	cg03025825
cg00794881	cg03119028	cg06163411	cg03026462
cg00794963	cg10345337	cg08076462	cg03027661
cg00795277	cg14088282	cg08843971	cg03027977
cg00798431	cg16118148	cg15741721	cg03029755
cg00800229	cg16901991	cg16782807	cg03032025
cg00800993	cg20905796	cg19073447	cg03035248
cg00801465	cg25599673	cg10225149	cg03036064
cg00801512	cg13615030	cg07115975	cg03037150
cg00801868	cg26374305	cg07868917	cg03037761
cg00802510	cg01421140	cg16026103	cg03037969
cg00802617	cg02004401	cg16072823	cg03039399
cg00804628	cg02500443	cg24165121	cg03040581
cg00804803	cg06279414	cg02473594	cg03044510
cg00804995	cg06840144	cg03097147	cg03046940
cg00805156	cg07834396	cg11318895	cg03050965
cg00805874	cg09650414	cg16051671	cg03051836
cg00805880	cg17624368	cg19048327	cg03053579
cg00808511	cg18443806	cg26709863	cg03056321
cg00808648	cg19735074	cg00127861	cg03057173
cg00809338	cg24374161	cg01747278	cg03058520
cg00809969	cg25414209	cg03249171	cg03059018
cg00810883	cg03218211	cg08837626	cg03060457
cg00811565	cg04765929	cg12227210	cg03064832
cg00813746	cg11383474	cg00774300	cg03066081
cg00814328	cg21109666	cg03539313	cg03066930
cg00814597	cg26685375	cg11414666	cg03067574
cg00815013	cg00077450	cg02462253	cg03068431
cg00815093	cg08038231	cg04849180	cg03069282
cg00815198	cg10188698	cg10503199	cg03070297
cg00816609	cg11239168	cg12600530	cg03072616
cg00818649	cg15026574	cg13910822	cg03076073
cg00818872	cg20946037	cg19637814	cg03077836
cg00821400	cg25822376	cg11734009	cg03082580
cg00822451	cg26216760	cg02873783	cg03085170
cg00825951	cg00045910	cg17165760	cg03086663
cg00827318	cg09360495	cg19679327	cg03087607
cg00828762	cg14043253	cg04175877	cg03092191
cg00829404	cg14345676	cg24994173	cg03096811
cg00830029	cg15364303	cg06092953	cg03098356
cg00831237	cg17717000	cg14150186	cg03100923
cg00833448	cg17831554	cg22769890	cg03101936
cg00834319	cg21550248	cg00010672	cg03103218
cg00835279	cg24326880	cg02126435	cg03104428
cg00835705	cg25489617	cg03295626	cg03107920
cg00836091	cg00224026	cg03750034	cg03109066
cg00836964	cg08660064	cg06817312	cg03114595
cg00837734	cg12427321	cg06986158	cg03114804
cg00838150	cg05545910	cg07613023	cg03119215
cg00838829	cg05978071	cg07814876	cg03119897
cg00838860	cg06233122	cg08238677	cg03122669
cg00838874	cg10400440	cg08960663	cg03127034
cg00839129	cg17507897	cg13772768	cg03129717
cg00839434	cg19532617	cg08758568	cg03131829
cg00839572	cg20934105	cg03627738	cg03132556
cg00839584	cg26725029	cg10621377	cg03133868
cg00839844	cg08805338	cg15703314	cg03141620
cg00839869	cg10188592	cg17526311	cg03141679
cg00840115	cg10239746	cg01362358	cg03143742
cg00841581	cg18406010	cg01620538	cg03144714
cg00841985	cg22284422	cg01810907	cg03146625
cg00842687	cg23690369	cg13579226	cg03146637
cg00843538	cg24850296	cg18422058	cg03152602
cg00843561	cg00439198	cg05183538	cg03154277
cg00844376	cg15648790	cg06468521	cg03154513
cg00845765	cg15656901	cg08797741	cg03159329
cg00845862	cg15960967	cg14325123	cg03159396
cg00846036	cg18351781	cg19552640	cg03159877
cg00846340	cg03901462	cg01373750	cg03163184
cg00846539	cg10099827	cg07481194	cg03164275
cg00847017	cg12053257	cg23286105	cg03166779
cg00848245	cg13371788	cg26279021	cg03167633
cg00848374	cg24645247	cg26299044	cg03174933
cg00849044	cg25890582	cg02258112	cg03175975
cg00850756	cg04158046	cg05403346	cg03180404
cg00850971	cg06721775	cg03230852	cg03180980
cg00851146	cg21292033	cg03962458	cg03181248
cg00851732	cg02578184	cg04528931	cg03184964
cg00852595	cg02896361	cg04560767	cg03189184
cg00852924	cg06837775	cg06754557	cg03196097
cg00853940	cg12967164	cg15273954	cg03205252
cg00854963	cg13607993	cg17088180	cg03206445
cg00855923	cg14716306	cg19788202	cg03207666
cg00857862	cg19224793	cg03755748	cg03214478
cg00859193	cg21220214	cg05901114	cg03217795
cg00859574	cg27051453	cg09602541	cg03217995
cg00860225	cg00487142	cg21244038	cg03218192
cg00860379	cg05083496	cg06191454	cg03222323
cg00861009	cg08651631	cg09021817	cg03223185
cg00861669	cg17215170	cg15779785	cg03225002
cg00861847	cg25087958	cg04794532	cg03227338
cg00864083	cg05850997	cg08012672	cg03231024
cg00864293	cg07636870	cg10993864	cg03231329
cg00864568	cg09547170	cg01166299	cg03231437
cg00865518	cg10703213	cg04672026	cg03233918
cg00865724	cg12955539	cg10466938	cg03239178
cg00867694	cg15413793	cg27234129	cg03239935
cg00868523	cg15577180	cg23305899	cg03243023
cg00868652	cg17060263	cg01228271	cg03245734
cg00869530	cg18742441	cg06114334	cg03250842
cg00869962	cg19560927	cg07332683	cg03252786
cg00870279	cg00408605	cg09817248	cg03255846
cg00870849	cg00612225	cg11339964	cg03256684
cg00871133	cg06215556	cg16396309	cg03260240
cg00871530	cg12595461	cg12444298	cg03265969
cg00872580	cg16311536	cg06428163	cg03267466
cg00872726	cg18925366	cg19120125	cg03271651
cg00873601	cg21102739	cg01027405	cg03273025
cg00873659	cg23333911	cg01101020	cg03274991
cg00873953	cg00300664	cg05880452	cg03275056
cg00874581	cg02868976	cg07078979	cg03280611
cg00875200	cg07233952	cg07166550	cg03284649
cg00875272	cg23102695	cg18986925	cg03285457
cg00875541	cg26228464	cg23497791	cg03287658
cg00876273	cg09760018	cg00016996	cg03289031
cg00876541	cg00598397	cg03739955	cg03294458
cg00877739	cg00941258	cg04477079	cg03295083
cg00878023	cg01005303	cg19451732	cg03295417
cg00878374	cg01593969	cg06069324	cg03298167
cg00878630	cg01687793	cg08595592	cg03301481
cg00879184	cg01965112	cg09919193	cg03304437
cg00879447	cg03167389	cg10122479	cg03306374
cg00881370	cg07276338	cg22580391	cg03310453
cg00881487	cg07621169	cg26736647	cg03310469
cg00882130	cg09261289	cg06601993	cg03311232
cg00883831	cg09489682	cg17574269	cg03312572
cg00885788	cg12264551	cg00666763	cg03315484
cg00887255	cg14447077	cg05511921	cg03320170
cg00887902	cg15838914	cg09864325	cg03323696
cg00887936	cg20311065	cg11014875	cg03327386
cg00888489	cg04477336	cg23442187	cg03328750
cg00891278	cg05392169	cg23512701	cg03329747
cg00891429	cg18590565	cg26962758	cg03329949
cg00891991	cg23310975	cg06065089	cg03331978
cg00893045	cg24197935	cg18062651	cg03338348
cg00895196	cg24407596	cg26401492	cg03342008
cg00899350	cg26264602	cg00792271	cg03342928
cg00899483	cg00401101	cg02919721	cg03346667
cg00899883	cg03429255	cg08185070	cg03350042
cg00900231	cg07907564	cg15747712	cg03350186
cg00901161	cg08448622	cg25607032	cg03350439
cg00901211	cg14004049	cg00471903	cg03351589
cg00901320	cg14072046	cg02245417	cg03354047
cg00901493	cg16565154	cg07686394	cg03355998
cg00902674	cg16592453	cg12042834	cg03356747
cg00902847	cg20956131	cg13879769	cg03359043
cg00903308	cg21821990	cg01489419	cg03361068
cg00905312	cg22283115	cg06888746	cg03363289
cg00906435	cg22902194	cg12587133	cg03363567
cg00906833	cg01022189	cg26094646	cg03364891
cg00906973	cg02211825	cg26643476	cg03365311
cg00907274	cg12032489	cg00071381	cg03365548
cg00908271	cg15171221	cg07593845	cg03370106
cg00908291	cg17366081	cg11655410	cg03370738
cg00908292	cg18207099	cg15309751	cg03371669
cg00908601	cg20643029	cg16139664	cg03371752
cg00909226	cg21389743	cg18762511	cg03382564
cg00909401	cg23299445	cg22538110	cg03383661
cg00909706	cg23837612	cg14180138	cg03384938
cg00910419	cg03923227	cg27334499	cg03385864
cg00910521	cg05175213	cg02758964	cg03389662
cg00911123	cg06489912	cg06700061	cg03389907
cg00911289	cg10385290	cg07368146	cg03395562
cg00911794	cg10586087	cg10911747	cg03396347
cg00914354	cg12597422	cg15032638	cg03402235
cg00915395	cg13033814	cg15065340	cg03402994
cg00915556	cg15418809	cg26385897	cg03407996
cg00916635	cg08482837	cg27570978	cg03410115
cg00919118	cg09088190	cg00693240	cg03410722
cg00920424	cg10415442	cg07130869	cg03411949
cg00920960	cg14695497	cg07969684	cg03413835
cg00920970	cg16552128	cg13067974	cg03415518
cg00921574	cg17985029	cg00526629	cg03426194
cg00922697	cg20559215	cg04510049	cg03426840
cg00922727	cg22789605	cg05338567	cg03427564
cg00924143	cg04486436	cg12216205	cg03434780
cg00925802	cg05499178	cg16210842	cg03437025
cg00926285	cg10743378	cg16908801	cg03437731
cg00926502	cg13606015	cg25683069	cg03442977
cg00927777	cg14856679	cg27072506	cg03444687
cg00928167	cg18586470	cg04347820	cg03444965
cg00928397	cg18764007	cg23917249	cg03445006
cg00928478	cg26032450	cg00032308	cg03447424
cg00928751	cg27397735	cg05288324	cg03451670
cg00928816	cg08424966	cg06747794	cg03456872
cg00929878	cg08665853	cg06838028	cg03462581
cg00930873	cg15763823	cg15951897	cg03463641
cg00932808	cg20275462	cg17528170	cg03465880
cg00933443	cg22356722	cg25898146	cg03467555
cg00933696	cg00877212	cg08119777	cg03469077
cg00934232	cg01259782	cg12417667	cg03481274
cg00935307	cg03120717	cg21782511	cg03482973
cg00935782	cg22786903	cg09199442	cg03487200
cg00936907	cg00939618	cg00622516	cg03490331
cg00937742	cg02677286	cg06234970	cg03490385
cg00938050	cg02787327	cg06334857	cg03490839
cg00939301	cg03130891	cg06524553	cg03495688
cg00940232	cg03605761	cg11521739	cg03500911
cg00940280	cg06935464	cg15910981	cg03503905
cg00940287	cg08428452	cg23959798	cg03505148
cg00940380	cg09504692	cg02575319	cg03506502
cg00940786	cg10083882	cg06977831	cg03507113
cg00941241	cg11317019	cg00540464	cg03508928
cg00941576	cg19037539	cg14539658	cg03520983
cg00941836	cg04486305	cg19685881	cg03522063
cg00942293	cg24858140	cg04658543	cg03524461
cg00942552	cg02667880	cg10765655	cg03524794
cg00942997	cg19900346	cg11134801	cg03527353
cg00943909	cg01596289	cg17278960	cg03527422
cg00944193	cg03549739	cg18935586	cg03528824
cg00945409	cg06994692	cg24184684	cg03529432
cg00946032	cg09718251	cg03186514	cg03532422
cg00946187	cg15453711	cg09927269	cg03534360
cg00947878	cg19663246	cg18093151	cg03536289
cg00948677	cg24221965	cg20790056	cg03536474
cg00949008	cg02970525	cg02888060	cg03537740
cg00949446	cg04975778	cg03065503	cg03543448
cg00949511	cg09736162	cg09297839	cg03543893
cg00950086	cg10495464	cg21835298	cg03547745
cg00950265	cg13704548	cg01647728	cg03547924
cg00951857	cg13948696	cg04745064	cg03555067
cg00951879	cg18917640	cg17050806	cg03556243
cg00953211	cg09459044	cg20510869	cg03556393
cg00953793	cg13174427	cg22063685	cg03556771
cg00954105	cg00320159	cg06110728	cg03562441
cg00954841	cg01079872	cg07747616	cg03565868
cg00956091	cg01744217	cg10808367	cg03566719
cg00956142	cg01803461	cg12651173	cg03569507
cg00957325	cg02037681	cg17092985	cg03569748
cg00957516	cg04077795	cg20760609	cg03574414
cg00957641	cg04781080	cg06173509	cg03575969
cg00957665	cg07708286	cg06492796	cg03578331
cg00958217	cg12756093	cg09730349	cg03583643
cg00958451	cg13723431	cg19282782	cg03587925
cg00959249	cg16386781	cg21288496	cg03588998
cg00960379	cg19083774	cg22536808	cg03595881
cg00962271	cg22007809	cg25002540	cg03596021
cg00963467	cg26591879	cg08123528	cg03597491
cg00964710	cg01145054	cg05486191	cg03598440
cg00964918	cg07532089	cg22647996	cg03600687
cg00966557	cg02923340	cg04976999	cg03601952
cg00967316	cg18425586	cg08492202	cg03603122
cg00970015	cg00766220	cg10776104	cg03603669
cg00971309	cg01719780	cg25901000	cg03603951
cg00971508	cg08525430	cg26099432	cg03604796
cg00971613	cg10738119	cg22955140	cg03622875
cg00971676	cg18610223	cg01861019	cg03627705
cg00972135	cg25628461	cg03246273	cg03629943
cg00973334	cg26372498	cg04264908	cg03630386
cg00975589	cg27484412	cg05235363	cg03639223
cg00976054	cg00378999	cg11519725	cg03639783
cg00976340	cg07834510	cg13467814	cg03648679
cg00976619	cg08122232	cg14399078	cg03652336
cg00977408	cg11498652	cg20308684	cg03653137
cg00977690	cg11723077	cg03020424	cg03653835
cg00977827	cg14125542	cg07876320	cg03654895
cg00979634	cg19618622	cg08031151	cg03655847
cg00979695	cg25000555	cg00076216	cg03660788
cg00980178	cg26449074	cg00870778	cg03661529
cg00981146	cg26711732	cg00913818	cg03663215
cg00981643	cg27521744	cg03942599	cg03664802
cg00982214	cg08576350	cg04607608	cg03668274
cg00982312	cg11458217	cg26996656	cg03669198
cg00982535	cg21796225	cg00030807	cg03669298
cg00982799	cg26975807	cg09636849	cg03670816
cg00983705	cg00471536	cg12355172	cg03671597
cg00984611	cg01850086	cg22405973	cg03673687
cg00984967	cg05555338	cg01650744	cg03676512
cg00986742	cg06053738	cg06501333	cg03678139
cg00986800	cg07568233	cg16154524	cg03679521
cg00986825	cg10267809	cg19157199	cg03682073
cg00987246	cg10327008	cg24083756	cg03682117
cg00987513	cg13712197	cg01458195	cg03682712
cg00988050	cg15837166	cg03988038	cg03686952
cg00991744	cg18176567	cg16026212	cg03689048
cg00991755	cg19409187	cg18838133	cg03692228
cg00991994	cg20065718	cg25249713	cg03694243
cg00992850	cg23214267	cg02964356	cg03696327
cg00993191	cg27128489	cg06490971	cg03697136
cg00993310	cg04944393	cg06738955	cg03697316
cg00993543	cg06058891	cg24764759	cg03697509
cg00993830	cg08567644	cg07329467	cg03700449
cg00993952	cg11505565	cg19478079	cg03709307
cg00994804	cg16775678	cg27494383	cg03711182
cg00996262	cg26357017	cg00837831	cg03713923
cg00996758	cg00458274	cg01368780	cg03714522
cg00998387	cg00526953	cg18571640	cg03717201
cg01000408	cg02210498	cg01299779	cg03717442
cg01000615	cg03406106	cg01646407	cg03717570
cg01000831	cg06143361	cg01982592	cg03717803
cg01002120	cg07107824	cg02769951	cg03724260
cg01002288	cg07915542	cg03649130	cg03729455
cg01002381	cg09661632	cg05553452	cg03732762
cg01003382	cg12196045	cg05924543	cg03739382
cg01005350	cg13976251	cg07854251	cg03740167
cg01005506	cg21950182	cg08154944	cg03740978
cg01005582	cg01058368	cg13187349	cg03752018
cg01008121	cg05105330	cg13786236	cg03754165
cg01008919	cg06727993	cg14078309	cg03754195
cg01011769	cg07486895	cg14921932	cg03755825
cg01012445	cg07554759	cg18593362	cg03756640
cg01015003	cg10442572	cg25290617	cg03761810
cg01015416	cg18541453	cg03183176	cg03763508
cg01017355	cg20265470	cg08250879	cg03764193
cg01017608	cg20738202	cg11138823	cg03765206
cg01019362	cg23104539	cg15261605	cg03765271
cg01020413	cg26414720	cg18197594	cg03767531
cg01020694	cg03381007	cg19489509	cg03770548
cg01020758	cg09804647	cg02378074	cg03770593
cg01020978	cg15922990	cg03024489	cg03772350
cg01021045	cg19243373	cg11209394	cg03773226
cg01021742	cg26182317	cg11587466	cg03774288
cg01022879	cg27439456	cg16128296	cg03776541
cg01023668	cg01522446	cg27057408	cg03778895
cg01024113	cg02338963	cg01934638	cg03779374
cg01024618	cg02436796	cg02348876	cg03785696
cg01025690	cg05374428	cg08288694	cg03789088
cg01026009	cg05662500	cg08551078	cg03790047
cg01027209	cg06218932	cg11022928	cg03802231
cg01027805	cg06558952	cg02735962	cg03805618
cg01027976	cg07208425	cg15239628	cg03809346
cg01029568	cg07978924	cg15289899	cg03810913
cg01030121	cg08731559	cg15984782	cg03811319
cg01031177	cg09815251	cg18966140	cg03811478
cg01032650	cg10038720	cg01063615	cg03814686
cg01032653	cg13422921	cg04429994	cg03816707
cg01032675	cg15712341	cg10459630	cg03820282
cg01033001	cg16788137	cg10763564	cg03827337
cg01033160	cg17174180	cg14968553	cg03839714
cg01033463	cg17248495	cg15563952	cg03840472
cg01036148	cg18597415	cg19392134	cg03843978
cg01037726	cg19020434	cg19459207	cg03845301
cg01038450	cg20634226	cg03328485	cg03846022
cg01040434	cg22273487	cg03481159	cg03846926
cg01040890	cg22852194	cg06723414	cg03851984
cg01041405	cg25292638	cg09777775	cg03862651
cg01042640	cg27418564	cg15555622	cg03866074
cg01042749	cg03205844	cg22173241	cg03866862
cg01043119	cg14040252	cg26556336	cg03867607
cg01043865	cg21645164	cg01175053	cg03874092
cg01044129	cg00114618	cg04428346	cg03874509
cg01044637	cg00919013	cg06664465	cg03877267
cg01044722	cg01930441	cg18330041	cg03877957
cg01045354	cg02057157	cg23940014	cg03883331
cg01046746	cg02264082	cg01499408	cg03887094
cg01047218	cg02799934	cg01646423	cg03888579
cg01047555	cg04513311	cg02927747	cg03905867
cg01049916	cg06569139	cg04916289	cg03906996
cg01050273	cg07887012	cg16968851	cg03908015
cg01051581	cg07930217	cg19046730	cg03908845
cg01052666	cg10546562	cg27174978	cg03913271
cg01053273	cg12726604	cg06743973	cg03913989
cg01055868	cg13997150	cg08490445	cg03914913
cg01055931	cg14061619	cg21543103	cg03917138
cg01056004	cg19978728	cg21701043	cg03918304
cg01056653	cg21565960	cg27118298	cg03919453
cg01057705	cg23396732	cg00855731	cg03921149
cg01057962	cg23515921	cg01407062	cg03929977
cg01058070	cg24242519	cg06748934	cg03932441
cg01058879	cg24373308	cg09836251	cg03948870
cg01058902	cg26269613	cg15622655	cg03952112
cg01059704	cg01282508	cg17533142	cg03953874
cg01059743	cg01946442	cg18638536	cg03957108
cg01062651	cg03621841	cg25099807	cg03958004
cg01063406	cg17797848	cg01103255	cg03960951
cg01063572	cg25923450	cg02869653	cg03968699
cg01064265	cg01870962	cg03192598	cg03968755
cg01064725	cg03846960	cg03871120	cg03972398
cg01065977	cg06548118	cg16935734	cg03972751
cg01066220	cg09277933	cg20468163	cg03974889
cg01066808	cg10011856	cg26723524	cg03975030
cg01067062	cg10345936	cg00266566	cg03975447
cg01068102	cg11596075	cg07824114	cg03977237
cg01068259	cg11719323	cg11791052	cg03981213
cg01068944	cg15694715	cg16984485	cg03985630
cg01070209	cg20927425	cg27423838	cg03986562
cg01070657	cg22405493	cg01454540	cg03987227
cg01070760	cg26775658	cg03031383	cg03990984
cg01070781	cg00417288	cg04234597	cg03996106
cg01071966	cg01331772	cg07866181	cg03999932
cg01072217	cg02224980	cg10923313	cg04004632
cg01072786	cg03830181	cg11425254	cg04005969
cg01073463	cg04360080	cg16480803	cg04008901
cg01073668	cg06171787	cg19464247	cg04011984
cg01074413	cg06692606	cg27628839	cg04017533
cg01074928	cg08934607	cg17247026	cg04022560
cg01077841	cg09405635	cg18553305	cg04023996
cg01078627	cg09484009	cg04166405	cg04024822
cg01078903	cg11211690	cg08485893	cg04027805
cg01079164	cg11447699	cg10512742	cg04028315
cg01079840	cg11606466	cg19387066	cg04054593
cg01080375	cg16354207	cg19921353	cg04061117
cg01081168	cg20647690	cg26923863	cg04062218
cg01081636	cg21747549	cg00469497	cg04063763
cg01082512	cg25214158	cg02808338	cg04066686
cg01082560	cg26298409	cg11625868	cg04069311
cg01083380	cg26818954	cg22094207	cg04072768
cg01083397	cg27495769	cg22530927	cg04074140
cg01083689	cg01511151	cg24748548	cg04085768
cg01084693	cg04287116	cg08118309	cg04089426
cg01084990	cg09569569	cg13123156	cg04090147
cg01085165	cg11287899	cg13862566	cg04092800
cg01085228	cg14768367	cg17930505	cg04095339
cg01086978	cg15944766	cg02462569	cg04100724
cg01087419	cg00338749	cg00207856	cg04101351
cg01087710	cg01071279	cg00637795	cg04102296
cg01089189	cg03661409	cg01665212	cg04102325
cg01089395	cg09640300	cg08577441	cg04104114
cg01090930	cg10206190	cg08663653	cg04105760
cg01091029	cg13083679	cg16405454	cg04106641
cg01091099	cg15472403	cg19785810	cg04107773
cg01092135	cg16760587	cg23473863	cg04108127
cg01093696	cg17437373	cg09364988	cg04111314
cg01093786	cg20612286	cg02621030	cg04112539
cg01094108	cg22698489	cg27116061	cg04115584
cg01094891	cg22958715	cg04138046	cg04117643
cg01095395	cg23233404	cg06119162	cg04118306
cg01095590	cg23839709	cg06471872	cg04118889
cg01096096	cg24614770	cg06576192	cg04124586
cg01096199	cg26492631	cg07916377	cg04128257
cg01096546	cg26837896	cg15361373	cg04134624
cg01097725	cg27547954	cg25679864	cg04138502
cg01098927	cg03119031	cg27308434	cg04147372
cg01099024	cg07466386	cg06014057	cg04148091
cg01099299	cg09143012	cg00698067	cg04148794
cg01100703	cg10541813	cg13197103	cg04152196
cg01100912	cg14460215	cg18700416	cg04154281
cg01101354	cg15124757	cg20930040	cg04158589
cg01101510	cg17876200	cg00103448	cg04162999
cg01101677	cg18088971	cg01753359	cg04166210
cg01101742	cg20424530	cg03515901	cg04168137
cg01101997	cg26646290	cg24451981	cg04173396
cg01102073	cg02872767	cg00377332	cg04178407
cg01104047	cg04439623	cg01974656	cg04179625
cg01104208	cg07667115	cg03180819	cg04179819
cg01105385	cg08489883	cg03588007	cg04180483
cg01105418	cg08631151	cg04115132	cg04187403
cg01106529	cg11714972	cg04930661	cg04189727
cg01106909	cg13151811	cg05958216	cg04190578
cg01107006	cg15154191	cg06526420	cg04192879
cg01107031	cg15676542	cg09761959	cg04198308
cg01109180	cg18221341	cg10609310	cg04198330
cg01109464	cg24400921	cg11297149	cg04201675
cg01110147	cg25342409	cg15615586	cg04202802
cg01110418	cg25408901	cg17493253	cg04204072
cg01111093	cg26660800	cg07963988	cg04206644
cg01111358	cg26818625	cg19377230	cg04207385
cg01111397	cg02083373	cg02522196	cg04212619
cg01112674	cg03544399	cg03535049	cg04213235
cg01112784	cg03927896	cg16941144	cg04213746
cg01112930	cg07784653	cg22073798	cg04219726
cg01113597	cg09080553	cg25726224	cg04221461
cg01113910	cg10778943	cg17072811	cg04228573
cg01114088	cg11299333	cg04481888	cg04228935
cg01114156	cg14285764	cg06191260	cg04231427
cg01115378	cg16023600	cg20379725	cg04232466
cg01116067	cg19592431	cg20972466	cg04233421
cg01116477	cg21767295	cg08320359	cg04234156
cg01117213	cg22659350	cg09276315	cg04234474
cg01117274	cg10176457	cg00588920	cg04249142
cg01117384	cg16371080	cg05742691	cg04249460
cg01117572	cg20293582	cg05959346	cg04250489
cg01117697	cg23763873	cg11633191	cg04250847
cg01119169	cg24194413	cg12511749	cg04260293
cg01119452	cg27405321	cg19474047	cg04263436
cg01119700	cg03891644	cg01018360	cg04265576
cg01119912	cg01764079	cg01965380	cg04266179
cg01120132	cg03110722	cg04776812	cg04270347
cg01120308	cg03268737	cg07319722	cg04270799
cg01121712	cg04645123	cg10001949	cg04272560
cg01123353	cg04967687	cg11641391	cg04273622
cg01123541	cg06058187	cg18594782	cg04275664
cg01123957	cg07604251	cg19935945	cg04276484
cg01123965	cg09297514	cg05722692	cg04276951
cg01125214	cg09967877	cg05570096	cg04276977
cg01127608	cg12364461	cg06074073	cg04281268
cg01127651	cg12983839	cg19814744	cg04282082
cg01128574	cg14010814	cg23262550	cg04284814
cg01128800	cg14626678	cg01604073	cg04287747
cg01130406	cg14647032	cg03603035	cg04288036
cg01130580	cg16145857	cg04988694	cg04288975
cg01131961	cg16639745	cg11553868	cg04289959
cg01132471	cg20408104	cg19827599	cg04291946
cg01132515	cg20535838	cg07136029	cg04293733
cg01133215	cg22485363	cg03955859	cg04293876
cg01133662	cg24427243	cg08353938	cg04295297
cg01133890	cg24657313	cg11430197	cg04298761
cg01134144	cg25229198	cg11736942	cg04300684
cg01134643	cg26215869	cg13482814	cg04301682
cg01136191	cg26985471	cg13701124	cg04302570
cg01137532	cg07971188	cg25446890	cg04303024
cg01138671	cg08779305	cg26390526	cg04305912
cg01138839	cg09239150	cg26537883	cg04309384
cg01138972	cg09644562	cg05583053	cg04310489
cg01140782	cg15947099	cg11235697	cg04311227
cg01141252	cg17737014	cg09198601	cg04316624
cg01141572	cg21499175	cg11529807	cg04317399
cg01141580	cg26896472	cg16417043	cg04323365
cg01142317	cg23661026	cg18029167	cg04323979
cg01144283	cg00922522	cg00336555	cg04324758
cg01144436	cg05522559	cg02188142	cg04326854
cg01146232	cg09921884	cg02439517	cg04327947
cg01146539	cg09936919	cg16966243	cg04328162
cg01146614	cg12593394	cg03607993	cg04330371
cg01146943	cg13714241	cg04131405	cg04332747
cg01147727	cg14622549	cg05406678	cg04339553
cg01147923	cg14688178	cg07306881	cg04340874
cg01149677	cg17169699	cg09072052	cg04345928
cg01149768	cg22556898	cg10652467	cg04346261
cg01152015	cg25401874	cg11822088	cg04346410
cg01152408	cg26690758	cg18576667	cg04348872
cg01153475	cg27063170	cg02549834	cg04351979
cg01153660	cg03486689	cg03770962	cg04354879
cg01154849	cg03544781	cg10129085	cg04355435
cg01155058	cg04662010	cg26525313	cg04355791
cg01155258	cg05902483	cg08532220	cg04361551
cg01156373	cg06783102	cg18250135	cg04362211
cg01157304	cg07153724	cg04407275	cg04362800
cg01157951	cg10372920	cg01551787	cg04366801
cg01158277	cg11189434	cg01768446	cg04368877
cg01158970	cg11249333	cg02675920	cg04375213
cg01160085	cg12090242	cg03238396	cg04379969
cg01161042	cg15972949	cg06053651	cg04380513
cg01161138	cg16011679	cg11022060	cg04388989
cg01161204	cg16587988	cg12099032	cg04389398
cg01162436	cg17212153	cg18119675	cg04398451
cg01163049	cg17742051	cg20771808	cg04399083
cg01163330	cg17978844	cg04674428	cg04399899
cg01164291	cg19659004	cg08672203	cg04400587
cg01165683	cg20795635	cg08858084	cg04402350
cg01166772	cg24996154	cg14142256	cg04402486
cg01167556	cg26008369	cg18833109	cg04406307
cg01168201	cg26657235	cg19028462	cg04406898
cg01169610	cg06476228	cg21763226	cg04407762
cg01170196	cg02454890	cg00149061	cg04407811
cg01171212	cg02936347	cg01783736	cg04408225
cg01171264	cg04462340	cg08559459	cg04408897
cg01171858	cg05490875	cg23838231	cg04410355
cg01172073	cg06326648	cg02010342	cg04413153
cg01172082	cg09889532	cg02973883	cg04413696
cg01172484	cg13761780	cg03290511	cg04414295
cg01172682	cg15133790	cg05840338	cg04418091
cg01175020	cg19471291	cg14219938	cg04419618
cg01175433	cg20093808	cg16945615	cg04423188
cg01175812	cg20863963	cg20463927	cg04423314
cg01176538	cg22793897	cg22526939	cg04426297
cg01176947	cg23300486	cg24230102	cg04426620
cg01177642	cg23463099	cg25994584	cg04435546
cg01180628	cg00054511	cg03780648	cg04436469
cg01181227	cg01780754	cg06790860	cg04441847
cg01181415	cg02762475	cg14596823	cg04444674
cg01182048	cg03451750	cg01502208	cg04444761
cg01184452	cg04923194	cg03607644	cg04453140
cg01185080	cg05564266	cg10005744	cg04456029
cg01186725	cg05626664	cg11362074	cg04457979
cg01187562	cg05631513	cg17585174	cg04470878
cg01188191	cg05686445	cg20679626	cg04474375
cg01188685	cg06738602	cg23999422	cg04477010
cg01189813	cg07584860	cg08031769	cg04477515
cg01190484	cg09415518	cg10104687	cg04480914
cg01190692	cg09539438	cg16051083	cg04481096
cg01191832	cg10441379	cg17812951	cg04482331
cg01192112	cg10900313	cg20792376	cg04484520
cg01192531	cg11264669	cg00237606	cg04486940
cg01192900	cg13253642	cg07579107	cg04489856
cg01192952	cg13472610	cg07795168	cg04495287
cg01193554	cg13804571	cg08369580	cg04499029
cg01195135	cg14207954	cg12262681	cg04503968
cg01196158	cg17273919	cg15143037	cg04504095
cg01199647	cg19072817	cg22103764	cg04508233
cg01200177	cg19418273	cg07804260	cg04511619
cg01201802	cg20435608	cg11936410	cg04518304
cg01203550	cg20480723	cg02988312	cg04519789
cg01203924	cg22713941	cg03701795	cg04520401
cg01204305	cg24530812	cg06430772	cg04524321
cg01204606	cg25437411	cg03025473	cg04524933
cg01205267	cg25625233	cg04515001	cg04525496
cg01206915	cg26267483	cg06531176	cg04525757
cg01207912	cg26364903	cg06652235	cg04526987
cg01209909	cg26561401	cg11053546	cg04528024
cg01211091	cg27299647	cg18508525	cg04529370
cg01211283	cg00011122	cg07622957	cg04531710
cg01211627	cg00306893	cg16773115	cg04534636
cg01212010	cg01785706	cg00806634	cg04544267
cg01212267	cg02893490	cg02413594	cg04545835
cg01212326	cg03724229	cg05718771	cg04550941
cg01214321	cg05395852	cg11081638	cg04552206
cg01215356	cg06866423	cg15549767	cg04553410
cg01216745	cg08836375	cg19511382	cg04557452
cg01217153	cg11940973	cg25471644	cg04560456
cg01218720	cg12278467	cg06571090	cg04561327
cg01220257	cg12298222	cg12013321	cg04567445
cg01220768	cg13897947	cg15117891	cg04569152
cg01221484	cg14539179	cg16892812	cg04571941
cg01222408	cg19409149	cg17454509	cg04576568
cg01224715	cg23793686	cg18551877	cg04576672
cg01225298	cg25890575	cg23804585	cg04578362
cg01226278	cg26958615	cg02841000	cg04578903
cg01226447	cg01307693	cg03351412	cg04580344
cg01227294	cg04260584	cg07655261	cg04582364
cg01227537	cg05465342	cg15732079	cg04584833
cg01229787	cg05573844	cg20916175	cg04585822
cg01230160	cg07506841	cg00330929	cg04589210
cg01230686	cg12623088	cg01301885	cg04590323
cg01231165	cg12737030	cg20739354	cg04592226
cg01232138	cg13064049	cg00779858	cg04594855
cg01233744	cg13821008	cg01275934	cg04597894
cg01234645	cg14306058	cg02824983	cg04600253
cg01235820	cg14920808	cg04819580	cg04601228
cg01236081	cg17174775	cg10807750	cg04604276
cg01236506	cg22985785	cg14823535	cg04606020
cg01238435	cg23181260	cg23214816	cg04606076
cg01239141	cg25148282	cg16537224	cg04606861
cg01239717	cg26594331	cg10474871	cg04607867
cg01240161	cg27403822	cg24526056	cg04609859
cg01241375	cg00183886	cg03079252	cg04611179
cg01241758	cg00349608	cg05585379	cg04613777
cg01242348	cg01878825	cg06652697	cg04614380
cg01243312	cg02654358	cg10483660	cg04618219
cg01244034	cg03607573	cg15207885	cg04619603
cg01244877	cg04380229	cg21799270	cg04621255
cg01246632	cg04856629	cg25247177	cg04622074
cg01249823	cg04950824	cg16287284	cg04626565
cg01250235	cg05160336	cg03071500	cg04627496
cg01251566	cg07178143	cg03181300	cg04629914
cg01252513	cg07959574	cg03393472	cg04630982
cg01253107	cg08380311	cg16909914	cg04631389
cg01254034	cg09371576	cg24813710	cg04634493
cg01254303	cg10513330	cg00859481	cg04642620
cg01254459	cg11037576	cg06098801	cg04643653
cg01255349	cg12209042	cg16587832	cg04645545
cg01255913	cg13243497	cg20433392	cg04652621
cg01256165	cg13330341	cg21880712	cg04653627
cg01256522	cg13603599	cg23337170	cg04654288
cg01257345	cg13648345	cg16776524	cg04655278
cg01257828	cg13948486	cg02437766	cg04657062
cg01258201	cg14377928	cg03098629	cg04657146
cg01260170	cg15089826	cg04148483	cg04671932
cg01263716	cg15812115	cg10456937	cg04675539
cg01264747	cg16730825	cg13552765	cg04678230
cg01265597	cg18034538	cg22749423	cg04678462
cg01267797	cg18212924	cg24462545	cg04682802
cg01268345	cg18682921	cg00646037	cg04688368
cg01268541	cg20064459	cg01628819	cg04691173
cg01270241	cg20375608	cg01256369	cg04691634
cg01270246	cg25820209	cg13580834	cg04703221
cg01270378	cg25821245	cg15143268	cg04704683
cg01271049	cg27625748	cg03664011	cg04706995
cg01271812	cg27641532	cg04818570	cg04707519
cg01272601	cg04112787	cg14009473	cg04708321
cg01273994	cg05448332	cg16737267	cg04708391
cg01280881	cg15275100	cg22167267	cg04712436
cg01281231	cg15497834	cg00827008	cg04714088
cg01282147	cg19708238	cg01554963	cg04728121
cg01282195	cg19974994	cg07713796	cg04730314
cg01282959	cg22676447	cg14050824	cg04734712
cg01283300	cg23737626	cg19648023	cg04737131
cg01284128	cg09331956	cg20193363	cg04739647
cg01284192	cg00145955	cg04101806	cg04749066
cg01284193	cg00421223	cg13717532	cg04750593
cg01284306	cg00437399	cg00574913	cg04750910
cg01284326	cg02753027	cg02704790	cg04752263
cg01286191	cg03736013	cg04804321	cg04755607
cg01287514	cg04279695	cg08141553	cg04758185
cg01287707	cg04679235	cg11362310	cg04763917
cg01287833	cg04733424	cg12383621	cg04766793
cg01287975	cg05188268	cg14744743	cg04767484
cg01288210	cg05451573	cg16631083	cg04776231
cg01288748	cg06613817	cg18449136	cg04777052
cg01288993	cg07598464	cg21827163	cg04778271
cg01289103	cg07761386	cg27317362	cg04779597
cg01289318	cg07772898	cg16642299	cg04780629
cg01289352	cg07884116	cg17099569	cg04780909
cg01290613	cg08827764	cg10236188	cg04788956
cg01290710	cg09959355	cg13818316	cg04792330
cg01290845	cg11203215	cg01251414	cg04792813
cg01293313	cg11675917	cg08305453	cg04794183
cg01293532	cg12255293	cg11851382	cg04801716
cg01293647	cg12321669	cg13903460	cg04802034
cg01294490	cg13134916	cg16732939	cg04802171
cg01294695	cg13470919	cg19655826	cg04802696
cg01295022	cg14063809	cg24057718	cg04804565
cg01295249	cg15563237	cg01889284	cg04811556
cg01295782	cg16105569	cg08266839	cg04812347
cg01296199	cg16546703	cg08517799	cg04813639
cg01298987	cg16978268	cg10748746	cg04821091
cg01301138	cg20976694	cg21177165	cg04823499
cg01301282	cg22313078	cg21207003	cg04829863
cg01301326	cg22372170	cg01367328	cg04830409
cg01303059	cg23491841	cg08987251	cg04830825
cg01304182	cg23624133	cg00968638	cg04836221
cg01305421	cg24170040	cg01471960	cg04836428
cg01305745	cg26590411	cg06558800	cg04836530
cg01306563	cg26911787	cg06636682	cg04836978
cg01306747	cg27093425	cg10019132	cg04837922
cg01306801	cg01101374	cg13858975	cg04844543
cg01307742	cg01395127	cg07701237	cg04845649
cg01307915	cg02698872	cg02539829	cg04845871
cg01308419	cg05037168	cg10894318	cg04848682
cg01308839	cg12513481	cg17045534	cg04850961
cg01308931	cg14008999	cg22688969	cg04859706
cg01310118	cg11126215	cg23218567	cg04863892
cg01311718	cg07895149	cg02394698	cg04864990
cg01311909	cg00020474	cg04290171	cg04865264
cg01312997	cg00428709	cg09144480	cg04865480
cg01313320	cg00574800	cg09770410	cg04867738
cg01313358	cg01304440	cg05105745	cg04868078
cg01313497	cg05302100	cg06560026	cg04870498
cg01313514	cg05348216	cg15814980	cg04873147
cg01315063	cg06193723	cg21294945	cg04874673
cg01318188	cg07059925	cg04958165	cg04879451
cg01318248	cg07079489	cg00682050	cg04881036
cg01320036	cg07755653	cg00953233	cg04882273
cg01320040	cg08627352	cg07356283	cg04884046
cg01321830	cg08684639	cg11962971	cg04884908
cg01321836	cg08734093	cg12161460	cg04885832
cg01321962	cg09487167	cg13793166	cg04885935
cg01322951	cg10555205	cg24185926	cg04886407
cg01323634	cg10961841	cg27416489	cg04888425
cg01323672	cg12060306	cg00861380	cg04891921
cg01323777	cg14995181	cg09415148	cg04892552
cg01324372	cg15353603	cg21939635	cg04897621
cg01324452	cg15599182	cg02117535	cg04899282
cg01326358	cg16808910	cg05511530	cg04902265
cg01327169	cg17038108	cg06765434	cg04905775
cg01327602	cg18015323	cg10892950	cg04906879
cg01328269	cg18739694	cg13953100	cg04907802
cg01329511	cg19161850	cg21784498	cg04908382
cg01330016	cg20241254	cg23626617	cg04908472
cg01330060	cg22814256	cg26215807	cg04910470
cg01330670	cg23630158	cg01987353	cg04915463
cg01331191	cg23957372	cg12114667	cg04915566
cg01331540	cg25117841	cg13547665	cg04917276
[truncated: 358,492 more rows]
