# Supplementary material for: Array-based assay detects genome-wide 5-mC and 5-hmC in the brains of humans, non-human primates, and mice
Source: BMC Genomics. 2014 Feb 13;15:131. doi: 10.1186/1471-2164-15-131 (PMC3930898; doi:10.1186/1471-2164-15-131)
Supplement: Additional file 3 — Differentially methylated loci identified between rhesus placental and fetal tissue using genes previously investigated by Chui et al. [23]. Header descriptions include: the Illumina assay probe identification (cgid); the Bonferroni corrected P-value (bonferroni); the false discovery rate (fdr); uncorrected P-value (none); permutation P-value (perm_pvalue); the genome build that the probe was designed on (Genome_Build); the human chromosome that the probe is located on (CHR); the genomic coordinates on the human chromosome (MAPINFO); the gene name as annotated by the University of California Santa Cruz genome browser (UCSC_RefGene_Name); the UCSC accession number for the gene (UCSC_RefGene_Accesssion); the location of the locus in relation to the UCSC gene structure (UCSC_RefGene_Group); and the location of the locus in relation to a UCSC annotated CpG island (Relation_to_UCSC_CpG_Island; blank means no association). [file 1471-2164-15-131-S3.csv]

cgid	bonferroni	fdr	none	perm_pvalue	Genome_Build	CHR	MAPINFO	UCSC_RefGene_Name	UCSC_RefGene_Accession	UCSC_RefGene_Group	Relation_to_UCSC_CpG_Island
cg27569446	1.26E-07	8.11E-08	1.08E-09	0.01	37	3	50378431	RASSF1;RASSF1	NM_007182;NM_170714	TSS200;TSS200	Island
cg25747192	1.62E-07	8.11E-08	1.39E-09	0.01	37	3	50378423	RASSF1;RASSF1	NM_007182;NM_170714	TSS200;TSS200	Island
cg21554552	5.12E-07	1.71E-07	4.38E-09	0.01	37	3	50378425	RASSF1;RASSF1	NM_007182;NM_170714	TSS200;TSS200	Island
cg13872831	9.75E-06	2.44E-06	8.34E-08	0.01	37	3	50377988	RASSF1;RASSF1	NM_007182;NM_170714	1stExon;1stExon	Island
cg08047457	1.33E-05	2.66E-06	1.14E-07	0.01	37	3	50378413	RASSF1;RASSF1	NM_007182;NM_170714	TSS200;TSS200	Island
cg26528551	0.000118242	1.97E-05	1.01E-06	0.01	37	10	131445415	MGMT	NM_002412	Body
cg12575438	0.000185563	2.33E-05	1.59E-06	0.01	37	10	131264846	MGMT	NM_002412	TSS1500	N_Shore
cg06172942	0.00020061	2.33E-05	1.71E-06	0.01	37	3	50378529	RASSF1;RASSF1	NM_007182;NM_170714	TSS200;TSS200	Island
cg00777121	0.000209491	2.33E-05	1.79E-06	0.01	37	3	50378191	RASSF1;RASSF1	NM_007182;NM_170714	1stExon;1stExon	Island
cg12966367	0.000316861	3.17E-05	2.71E-06	0.01	37	3	50378407	RASSF1;RASSF1	NM_007182;NM_170714	TSS200;TSS200	Island
cg13257331	0.000404173	3.67E-05	3.45E-06	0.01	37	3	50368106	RASSF1;RASSF1;RASSF1;RASSF1	NM_170712;NM_170713;NM_170714;NM_007182	Body;Body;Body;Body	S_Shelf
cg08390209	0.000987399	8.23E-05	8.44E-06	0.01	37	9	22005563	CDKN2BAS;CDKN2B;CDKN2B	NR_003529;NM_078487;NM_004936	Body;3'UTR;3'UTR	N_Shore
cg19734228	0.001128945	8.68E-05	9.65E-06	0.01	37	9	90113593	DAPK1	NM_004938	5'UTR	Island
cg09993459	0.003546127	0.000253295	3.03E-05	0.01	37	10	131264102	MGMT	NM_002412	TSS1500	N_Shore
cg16259047	0.00390113	0.000260075	3.33E-05	0.01	37	10	131340512	MGMT	NM_002412	Body
cg15746719	0.007371362	0.000458388	6.30E-05	0.01	37	9	90113813	DAPK1	NM_004938	5'UTR	Island
cg24859722	0.007792594	0.000458388	6.66E-05	0.01	37	3	50377836	RASSF1;RASSF1	NM_170714;NM_007182	Body;Body	Island
cg25881985	0.012247167	0.000680398	0.000104677	0.01	37	10	131367501	MGMT	NM_002412	Body
cg19481686	0.014718601	0.000774663	0.0001258	0.01	37	9	22005288	CDKN2BAS;CDKN2B;CDKN2B	NR_003529;NM_078487;NM_004936	Body;3'UTR;3'UTR	N_Shore
cg16255663	0.016225689	0.000811284	0.000138681	0.01	37	10	131350999	MGMT	NM_002412	Body
cg13964439	0.018847811	0.000897515	0.000161092	0.01	37	9	90278260	DAPK1	NM_004938	Body	S_Shelf
cg22939703	0.023046515	0.001047569	0.000196979	0.01	37	10	131357171	MGMT	NM_002412	Body
cg03344290	0.050956204	0.002215487	0.000435523	0.01	37	10	131448630	MGMT	NM_002412	Body
cg06216683	0.070825092	0.002951046	0.000605343	0.01	37	10	131445209	MGMT	NM_002412	Body
cg05714579	0.251644539	0.010065782	0.002150808	0.01	37	10	131428358	MGMT	NM_002412	Body
cg16159175	0.36707436	0.014118245	0.003137388	0.01	37	10	131325350	MGMT	NM_002412	Body
cg09406989	0.507613906	0.018800515	0.00433858	0.01	37	16	68772469	CDH1	NM_004360	Body	S_Shore
cg22090713	0.63463496	0.022665534	0.00542423	0.01	37	3	50379032	RASSF1;ZMYND10;RASSF1	NM_007182;NM_015896;NM_170714	TSS1500;Body;TSS1500	S_Shore
cg18148349	1	0.037990135	0.009416358	0.01	37	10	131404694	MGMT	NM_002412	Body
cg18064754	1	0.056237161	0.014419785	0.04	37	10	131367541	MGMT	NM_002412	Body
cg20401521	1	0.058800029	0.015579495	0.02	37	9	90112711	DAPK1	NM_004938	TSS200	Island
cg24765079	1	0.072626687	0.019863709	0.01	37	16	68772430	CDH1	NM_004360	Body	S_Shore
cg26090855	1	0.075176609	0.021203659	0.01	37	10	89622573	PTEN;KILLIN;KILLIN	NM_000314;NM_001126049;NM_001126049	TSS1500;1stExon;5'UTR	Island
cg14014720	1	0.080963794	0.02352794	0.02	37	9	90113998	DAPK1	NM_004938	Body	S_Shore
cg14418963	1	0.087301227	0.026115752	0.03	37	10	131450762	MGMT	NM_002412	Body
cg04582473	1	0.091390284	0.028120087	0.02	37	10	89622060	PTEN;KILLIN	NM_000314;NM_001126049	TSS1500;1stExon	Island
cg13527872	1	0.09236509	0.029209473	0.03	37	9	90114037	DAPK1	NM_004938	Body	S_Shore
cg14485787	1	0.099403332	0.032284843	0.02	37	10	131428305	MGMT	NM_002412	Body
cg18038372	1	0.100258337	0.033419446	0.04	37	10	131404769	MGMT	NM_002412	Body
cg23998405	1	0.118295488	0.040442902	0.03	37	10	131265067	MGMT	NM_002412	TSS1500	Island
cg04876500	1	0.14328052	0.050209413	0.03	37	10	131367623	MGMT	NM_002412	Body
cg25946389	1	0.163676799	0.058755774	0.09	37	10	131265073	MGMT	NM_002412	TSS1500	Island
cg12981137	1	0.172950503	0.063563005	0.07	37	10	131265575	MGMT	NM_002412	Body	Island
cg07655693	1	0.186162929	0.07000999	0.06	37	10	89622139	PTEN;KILLIN	NM_000314;NM_001126049	TSS1500;1stExon	Island
cg00579595	1	0.203245948	0.078171519	0.08	37	10	131264575	MGMT	NM_002412	TSS1500	N_Shore
cg08859916	1	0.237454172	0.093358051	0.15	37	10	89624102	PTEN;KILLIN;PTEN	NM_000314;NM_001126049;NM_000314	5'UTR;TSS1500;1stExon	Island
cg24420981	1	0.272127543	0.109316193	0.09	37	10	131264414	MGMT	NM_002412	TSS1500	N_Shore
cg04398983	1	0.274717802	0.112704739	0.18	37	16	68771092	CDH1	NM_004360	TSS200	Island
cg01228636	1	0.305617887	0.127993816	0.11	37	10	89621773	PTEN;KILLIN	NM_000314;NM_001126049	TSS1500;1stExon	Island
cg06070493	1	0.328276033	0.140288903	0.18	37	10	131365281	MGMT	NM_002412	Body
cg09550257	1	0.363079929	0.15826561	0.22	37	10	89622838	PTEN;KILLIN;KILLIN	NM_000314;NM_001126049;NM_001126049	TSS1500;1stExon;5'UTR	Island
cg11621301	1	0.424420908	0.188631515	0.21	37	10	131560063	MGMT	NM_002412	Body
cg26093954	1	0.437774879	0.198308278	0.19	37	3	50375239	RASSF1;RASSF1;RASSF1;RASSF1	NM_170713;NM_170714;NM_007182;NM_170712	TSS1500;Body;Body;5'UTR	Island
cg01341123	1	0.46451692	0.217218895	0.19	37	10	131265071	MGMT	NM_002412	TSS1500	Island
cg13765778	1	0.46451692	0.224204245	0.26	37	9	90131578	DAPK1	NM_004938	Body
cg07562918	1	0.46451692	0.227371791	0.2	37	9	21994435	CDKN2A;CDKN2BAS	NM_058195;NR_003529	1stExon;TSS1500	Island
cg14430974	1	0.46451692	0.230139889	0.25	37	9	21995735	CDKN2BAS;CDKN2A	NR_003529;NM_058195	Body;TSS1500	Island
cg01251360	1	0.46451692	0.230273345	0.16	37	16	68772225	CDH1	NM_004360	Body	Island
cg10930218	1	0.485616572	0.24488357	0.3	37	10	89622165	PTEN;KILLIN	NM_000314;NM_001126049	TSS1500;1stExon	Island
cg03891929	1	0.50533877	0.261718977	0.24	37	10	89623341	PTEN;KILLIN;PTEN	NM_000314;NM_001126049;NM_000314	5'UTR;TSS200;1stExon	Island
cg17114151	1	0.50533877	0.26493722	0.24	37	10	89623071	PTEN;KILLIN;KILLIN	NM_000314;NM_001126049;NM_001126049	TSS200;1stExon;5'UTR	Island
cg23989635	1	0.50533877	0.267786357	0.19	37	16	68771203	CDH1;CDH1	NM_004360;NM_004360	5'UTR;1stExon	Island
cg06731059	1	0.541671997	0.291669537	0.28	37	10	89622048	PTEN;KILLIN	NM_000314;NM_001126049	TSS1500;1stExon	Island
cg13752933	1	0.551626545	0.303137773	0.32	37	9	90114755	DAPK1	NM_004938	Body	S_Shore
cg15412736	1	0.551626545	0.306459192	0.25	37	10	89622073	PTEN;KILLIN	NM_000314;NM_001126049	TSS1500;1stExon	Island
cg27299538	1	0.57628818	0.332857333	0.35	37	10	89622531	PTEN;KILLIN;KILLIN	NM_000314;NM_001126049;NM_001126049	TSS1500;1stExon;5'UTR	Island
cg05475556	1	0.57628818	0.333754919	0.45	37	9	90321326	DAPK1	NM_004938	Body	Island
cg10205334	1	0.57628818	0.33845055	0.27	37	10	89622497	PTEN;KILLIN;KILLIN	NM_000314;NM_001126049;NM_001126049	TSS1500;1stExon;5'UTR	Island
cg18665732	1	0.57628818	0.33986226	0.32	37	10	89623353	PTEN;KILLIN;PTEN	NM_000314;NM_001126049;NM_000314	5'UTR;TSS200;1stExon	Island
cg20716119	1	0.576722165	0.345047449	0.39	37	16	68771763	CDH1	NM_004360	Body	Island
cg26357744	1	0.606486414	0.368038764	0.2	37	3	50374304	RASSF1;RASSF1;RASSF1;RASSF1	NM_170713;NM_170714;NM_007182;NM_170712	Body;Body;Body;5'UTR	Island
cg13814950	1	0.608196436	0.37427473	0.51	37	9	90112515	DAPK1	NM_004938	TSS1500	Island
cg23149470	1	0.661514145	0.413945322	0.31	37	10	89624167	PTEN;KILLIN;PTEN	NM_000314;NM_001126049;NM_000314	5'UTR;TSS1500;1stExon	S_Shore
cg06947206	1	0.661514145	0.418393562	0.47	37	10	89623157	PTEN;KILLIN;KILLIN	NM_000314;NM_001126049;NM_001126049	TSS200;1stExon;5'UTR	Island
cg18384060	1	0.662381237	0.424603357	0.48	37	10	89622943	PTEN;KILLIN;KILLIN	NM_000314;NM_001126049;NM_001126049	TSS1500;1stExon;5'UTR	Island
cg13920367	1	0.693642696	0.453484505	0.56	37	16	68771035	CDH1	NM_004360	TSS200	Island
cg07263825	1	0.693642696	0.456499894	0.62	37	10	89622884	PTEN;KILLIN;KILLIN	NM_000314;NM_001126049;NM_001126049	TSS1500;1stExon;5'UTR	Island
cg13601799	1	0.722402948	0.485530941	0.54	37	9	21974704	CDKN2A;CDKN2A;CDKN2A	NM_058197;NM_058195;NM_000077	1stExon;Body;1stExon	Island
cg08995089	1	0.722402948	0.48777635	0.53	37	10	89621822	PTEN;KILLIN	NM_000314;NM_001126049	TSS1500;1stExon	Island
cg11667754	1	0.737149622	0.50403393	0.53	37	16	68770981	CDH1	NM_004360	TSS1500	N_Shore
cg19358349	1	0.743136881	0.521614084	0.51	37	10	89621871	PTEN;KILLIN	NM_000314;NM_001126049	TSS1500;1stExon	Island
cg01857829	1	0.743136881	0.522304482	0.63	37	16	68771498	CDH1	NM_004360	Body	Island
cg13528847	1	0.743136881	0.527182574	0.45	37	10	89622381	PTEN;KILLIN;KILLIN	NM_000314;NM_001126049;NM_001126049	TSS1500;1stExon;5'UTR	Island
cg21734168	1	0.765112112	0.54931126	0.37	37	11	67353974	GSTP1	NM_000852	Body	S_Shelf
cg05947570	1	0.768860546	0.558573901	0.53	37	10	89623020	PTEN;KILLIN;KILLIN	NM_000314;NM_001126049;NM_001126049	TSS200;1stExon;5'UTR	Island
cg19114214	1	0.808963465	0.594622718	0.57	37	11	67349590	GSTP1	NM_000852	TSS1500	N_Shore
cg05785947	1	0.81085239	0.602941521	0.64	37	16	68771059	CDH1	NM_004360	TSS200	Island
cg08883995	1	0.828790991	0.626919499	0.79	37	10	131389152	MGMT	NM_002412	Body
cg17489897	1	0.828790991	0.635941073	0.69	37	10	89623432	PTEN;KILLIN;PTEN	NM_000314;NM_001126049;NM_000314	5'UTR;TSS1500;1stExon	Island
cg04920951	1	0.828790991	0.637735507	0.81	37	11	67351271	GSTP1;GSTP1	NM_000852;NM_000852	1stExon;5'UTR	Island
cg04026675	1	0.828790991	0.649895674	0.76	37	9	21974514	CDKN2A;CDKN2A;CDKN2A	NM_058197;NM_058195;NM_000077	1stExon;Body;Body	N_Shore
cg11309842	1	0.828790991	0.658593514	0.71	37	10	131341115	MGMT	NM_002412	Body
cg08797471	1	0.828790991	0.661521744	0.7	37	9	90113120	DAPK1	NM_004938	5'UTR	Island
cg08078366	1	0.828790991	0.665866266	0.62	37	3	50375349	RASSF1;RASSF1;RASSF1;RASSF1	NM_170713;NM_170714;NM_007182;NM_170712	TSS1500;Body;Body;5'UTR	Island
cg14884256	1	0.828952177	0.673080828	0.72	37	3	50374861	RASSF1;RASSF1;RASSF1;RASSF1;RASSF1	NM_170713;NM_170713;NM_170714;NM_007182;NM_170712	5'UTR;1stExon;Body;Body;5'UTR	Island
cg26201213	1	0.835645101	0.686462139	0.64	37	10	131265796	MGMT	NM_002412	Body	S_Shore
cg16698623	1	0.835645101	0.698990366	0.57	37	10	131412968	MGMT	NM_002412	Body
cg03214660	1	0.835645101	0.69994205	0.62	37	10	89622484	PTEN;KILLIN;KILLIN	NM_000314;NM_001126049;NM_001126049	TSS1500;1stExon;5'UTR	Island
cg11255163	1	0.84398899	0.71784851	0.75	37	16	68771200	CDH1;CDH1	NM_004360;NM_004360	5'UTR;1stExon	Island
cg11035216	1	0.84398899	0.733856321	0.84	37	3	50374929	RASSF1;RASSF1;RASSF1;RASSF1	NM_170713;NM_170714;NM_007182;NM_170712	TSS200;Body;Body;5'UTR	Island
cg07344955	1	0.84398899	0.73563863	0.74	37	3	50374863	RASSF1;RASSF1;RASSF1;RASSF1;RASSF1	NM_170713;NM_170713;NM_170714;NM_007182;NM_170712	5'UTR;1stExon;Body;Body;5'UTR	Island
cg08602305	1	0.84398899	0.735785273	0.76	37	10	89623357	PTEN;KILLIN;PTEN	NM_000314;NM_001126049;NM_000314	5'UTR;TSS200;1stExon	Island
cg10041390	1	0.846208349	0.744952649	0.72	37	10	89623018	PTEN;KILLIN;KILLIN	NM_000314;NM_001126049;NM_001126049	TSS200;1stExon;5'UTR	Island
cg02930432	1	0.89729048	0.797863151	0.84	37	3	50375483	RASSF1;RASSF1;RASSF1;RASSF1	NM_170713;NM_170714;NM_007182;NM_170712	TSS1500;Body;Body;5'UTR	Island
cg01204683	1	0.89729048	0.820909153	0.83	37	10	131498456	MGMT	NM_002412	Body
cg17557106	1	0.89729048	0.822594459	0.8	37	10	89622493	PTEN;KILLIN;KILLIN	NM_000314;NM_001126049;NM_001126049	TSS1500;1stExon;5'UTR	Island
cg18651291	1	0.89729048	0.82708147	0.83	37	10	131445468	MGMT	NM_002412	Body
cg18953873	1	0.89729048	0.828268135	0.85	37	10	89622547	PTEN;KILLIN;KILLIN	NM_000314;NM_001126049;NM_001126049	TSS1500;1stExon;5'UTR	Island
cg22564317	1	0.898912334	0.845516995	0.84	37	10	89622470	PTEN;KILLIN;KILLIN	NM_000314;NM_001126049;NM_001126049	TSS1500;1stExon;5'UTR	Island
cg10848754	1	0.898912334	0.850837529	0.81	37	9	21995733	CDKN2BAS;CDKN2A	NR_003529;NM_058195	Body;TSS1500	Island
cg16215402	1	0.898912334	0.852814266	0.86	37	10	131265405	MGMT	NM_002412	TSS200	Island
cg10152523	1	0.910945471	0.872016178	0.83	37	3	50374932	RASSF1;RASSF1;RASSF1;RASSF1	NM_170713;NM_170714;NM_007182;NM_170712	TSS200;Body;Body;5'UTR	Island
cg21418575	1	0.920786684	0.889306797	0.88	37	3	50375467	RASSF1;RASSF1;RASSF1;RASSF1	NM_170713;NM_170714;NM_007182;NM_170712	TSS1500;Body;Body;5'UTR	Island
cg03079681	1	0.964982996	0.941001472	0.96	37	9	21994223	CDKN2A;CDKN2BAS	NM_058195;NR_003529	1stExon;TSS1500	Island
cg18141918	1	0.964982996	0.951522597	0.99	37	10	89622539	PTEN;KILLIN;KILLIN	NM_000314;NM_001126049;NM_001126049	TSS1500;1stExon;5'UTR	Island
cg04738091	1	0.964982996	0.956735278	0.9	37	10	89622084	PTEN;KILLIN	NM_000314;NM_001126049	TSS1500;1stExon	Island
cg09154334	1	0.990102902	0.990102902	0.99	37	10	131341043	MGMT	NM_002412	Body
