# Supplementary material for: Array-based assay detects genome-wide 5-mC and 5-hmC in the brains of humans, non-human primates, and mice
Source: BMC Genomics. 2014 Feb 13;15:131. doi: 10.1186/1471-2164-15-131 (PMC3930898; doi:10.1186/1471-2164-15-131)
Supplement: Additional file 4 — Genome-wide differentially methylated loci identified between rhesus placental and fetal tissue. Header descriptions include: the Illumina assay probe identification (cgid); the Bonferroni corrected P-value (bonferroni); the false discovery rate (fdr); uncorrected P-value (cls_pvalue); the genome build that the probe was designed on (Genome_Build); the human chromosome that the probe is located on (CHR); the genomic coordinates on the human chromosome (MAPINFO); the gene name as annotated by the University of California Santa Cruz genome browser (UCSC_RefGene_Name); the UCSC accession number for the gene (UCSC_RefGene_Accesssion); the location of the locus in relation to the UCSC gene structure (UCSC_RefGene_Group); and the location of the locus in relation to a UCSC annotated CpG island (Relation_to_UCSC_CpG_Island; blank means no association). [file 1471-2164-15-131-S4.csv]

cgid	bonferroni	fdr	cls_pvalue	Genome_Build	CHR	MAPINFO	UCSC_RefGene_Name	UCSC_RefGene_Accession	UCSC_RefGene_Group	Relation_to_UCSC_CpG_Island
cg15916399	6.36E-13	3.45E-13	4.27E-18	37	18	67068457	DOK6;DOK6	NM_152721;NM_152721	1stExon;5'UTR	Island
cg05672223	6.90E-13	3.45E-13	4.64E-18	37	2	43328033				Island
cg26022183	3.05E-12	7.34E-13	2.05E-17	37	1	156215655	PAQR6;PAQR6	NM_024897;NM_198406	5'UTR;Body	Island
cg17470251	3.34E-12	7.34E-13	2.25E-17	37	8	19459996	CSGALNACT1;CSGALNACT1;CSGALNACT1;CSGALNACT1	NM_001130518;NM_001130518;NR_024040;NM_018371	1stExon;5'UTR;Body;5'UTR	Island
cg18176922	3.67E-12	7.34E-13	2.47E-17	37	18	12420412	SLMO1;SLMO1	NM_006553;NM_001142405	Body;Body	Island
cg16566400	1.00E-11	1.63E-12	6.73E-17	37	11	119293869	THY1;THY1	NM_006288;NM_006288	1stExon;5'UTR	Island
cg17325959	1.14E-11	1.63E-12	7.65E-17	37	1	9711961	PIK3CD	NM_005026	5'UTR	Island
cg21173447	1.62E-11	1.98E-12	1.09E-16	37	21	42218964	DSCAM;DSCAM	NM_001389;NM_001389	1stExon;5'UTR	Island
cg12749863	1.78E-11	1.98E-12	1.20E-16	37	21	26934576	MIR155HG	NR_001458	Body	Island
cg05873285	2.12E-11	1.99E-12	1.43E-16	37	6	106960491	AIM1	NM_001624	1stExon	Island
cg07103129	2.19E-11	1.99E-12	1.47E-16	37	6	50787964	TFAP2B	NM_003221	Body	Island
cg16735881	2.66E-11	2.22E-12	1.79E-16	37	13	36045352	NBEA	NM_015678	Body	Island
cg19650157	3.28E-11	2.53E-12	2.21E-16	37	13	78493297	EDNRB;EDNRB;EDNRB	NM_003991;NM_000115;NM_001122659	TSS1500;5'UTR;TSS1500	Island
cg09671258	3.70E-11	2.65E-12	2.49E-16	37	1	180202530	LHX4	NM_033343	Body	Island
cg23413924	4.15E-11	2.65E-12	2.79E-16	37	15	45427734	DUOX1;DUOX1	NM_175940;NM_017434	Body;Body	Island
cg16275734	4.24E-11	2.65E-12	2.85E-16	37	15	34875325	GOLGA8B	NR_027410	Body	Island
cg20576153	5.31E-11	3.12E-12	3.57E-16	37	14	60975841	SIX6	NM_007374	TSS200	Island
cg08968635	7.18E-11	3.99E-12	4.83E-16	37	6	28129556	ZNF389;ZNF389	NM_001145129;NM_001145129	1stExon;5'UTR
cg08539841	7.80E-11	4.10E-12	5.24E-16	37	10	23983538	KIAA1217	NM_001098500	TSS200	Island
cg05164933	8.61E-11	4.22E-12	5.78E-16	37	4	154710418	SFRP2	NM_003013	TSS200	Island
cg01435574	8.87E-11	4.22E-12	5.96E-16	37	11	129245728	BARX2	NM_003658	TSS200	Island
cg22421859	1.16E-10	5.11E-12	7.80E-16	37	7	96622042	DLX6AS	NR_015448	Body
cg22621063	1.18E-10	5.11E-12	7.90E-16	37	1	38020505	SNIP1	NM_024700	TSS1500	N_Shore
cg24274600	1.45E-10	5.97E-12	9.74E-16	37	5	95066816	RHOBTB3	NM_014899	TSS200	N_Shore
cg22178613	1.49E-10	5.97E-12	1.00E-15	37	4	154710499	SFRP2	NM_003013	TSS1500	Island
cg00850039	1.83E-10	7.03E-12	1.23E-15	37	19	12476508	ZNF442	NM_030824	TSS200	S_Shore
cg09006592	2.00E-10	7.06E-12	1.34E-15	37	6	32811768	PSMB8;PSMB8	NM_004159;NM_148919	Body;1stExon	Island
cg25628481	2.01E-10	7.06E-12	1.35E-15	37	11	19368112				Island
cg08193650	2.05E-10	7.06E-12	1.38E-15	37	2	43451868	ZFP36L2	NM_006887	Body	Island
cg21220708	2.56E-10	8.48E-12	1.72E-15	37	1	111747228				Island
cg16758813	2.63E-10	8.48E-12	1.77E-15	37	6	50818862				S_Shore
cg25400229	2.73E-10	8.54E-12	1.84E-15	37	18	11752592	GNAL;GNAL;GNAL	NM_001142339;NM_182978;NM_002071	Body;Body;Body	Island
cg24658930	2.93E-10	8.87E-12	1.97E-15	37	5	95066845	RHOBTB3	NM_014899	TSS200	N_Shore
cg08326996	3.20E-10	9.42E-12	2.15E-15	37	19	10305125	DNMT1;DNMT1	NM_001130823;NM_001379	Body;Body	Island
cg14861089	3.62E-10	1.03E-11	2.43E-15	37	10	102895043	TLX1	NM_005521	Body	Island
cg04506585	3.79E-10	1.05E-11	2.55E-15	37	17	70116204	SOX9	NM_000346	TSS1500	N_Shore
cg02396496	4.34E-10	1.17E-11	2.91E-15	37	17	74534090	CYGB	NM_134268	TSS1500	Island
cg27490380	4.90E-10	1.29E-11	3.29E-15	37	4	7194874	SORCS2	NM_020777	Body	Island
cg17474422	5.25E-10	1.35E-11	3.53E-15	37	1	36039866	TFAP2E	NM_178548	Body	Island
cg03547745	6.72E-10	1.65E-11	4.51E-15	37	17	70117522	SOX9;SOX9	NM_000346;NM_000346	5'UTR;1stExon	Island
cg14416352	6.78E-10	1.65E-11	4.56E-15	37	10	8085800
cg25655234	7.91E-10	1.88E-11	5.31E-15	37	4	7194841	SORCS2	NM_020777	1stExon	Island
cg04899175	8.07E-10	1.88E-11	5.42E-15	37	12	117798748	NOS1	NM_000620	5'UTR	Island
cg27185819	8.43E-10	1.92E-11	5.66E-15	37	4	73434820	ADAMTS3	NM_014243	TSS1500	N_Shore
cg04910677	9.17E-10	2.04E-11	6.16E-15	37	11	129245689	BARX2	NM_003658	TSS200	Island
cg08324945	9.39E-10	2.04E-11	6.31E-15	37	4	73435229	ADAMTS3	NM_014243	TSS1500	Island
cg17299935	1.16E-09	2.47E-11	7.80E-15	37	17	74534077	CYGB	NM_134268	TSS1500	Island
cg00514895	1.23E-09	2.56E-11	8.28E-15	37	4	8594413	CPZ;CPZ;CPZ	NM_003652;NM_001014448;NM_001014447	TSS200;TSS200;TSS200	Island
cg05956679	1.25E-09	2.56E-11	8.43E-15	37	16	223408	HBA2	NM_000517	Body	Island
cg10868875	1.28E-09	2.56E-11	8.59E-15	37	11	61596307	FADS2	NM_004265	Body	Island
cg24871798	1.37E-09	2.64E-11	9.18E-15	37	6	50817450				N_Shore
cg19484420	1.37E-09	2.64E-11	9.21E-15	37	2	127414108	GYPC;GYPC	NM_016815;NM_002101	Body;Body	Island
cg14132460	1.46E-09	2.75E-11	9.83E-15	37	6	79943592	HMGN3;HMGN3	NM_004242;NM_138730	Body;Body	Island
cg13854296	1.49E-09	2.75E-11	9.98E-15	37	9	96716209	BARX1	NM_021570	Body	Island
cg18229521	1.54E-09	2.81E-11	1.04E-14	37	14	92790285	SLC24A4;SLC24A4;SLC24A4	NM_153647;NM_153648;NM_153646	1stExon;5'UTR;1stExon	Island
cg26748945	1.60E-09	2.82E-11	1.08E-14	37	7	11871690	THSD7A;THSD7A	NM_015204;NM_015204	5'UTR;1stExon
cg05441768	1.61E-09	2.82E-11	1.08E-14	37	12	57619401	NXPH4	NM_007224	Body	Island
cg22612765	1.65E-09	2.83E-11	1.11E-14	37	13	41706976	KBTBD6	NM_152903	TSS200	Island
cg14782514	1.67E-09	2.83E-11	1.12E-14	37	19	12250965	ZNF20	NM_021143	Body	Island
cg23189410	1.84E-09	3.03E-11	1.24E-14	37	3	147125712	ZIC4;ZIC1	NM_032153;NM_003412	TSS1500;TSS1500	N_Shore
cg21415305	1.88E-09	3.03E-11	1.26E-14	37	3	9851855	TTLL3	NM_001025930	TSS200	Island
cg22899100	1.93E-09	3.03E-11	1.30E-14	37	10	23462237				Island
cg22091132	1.93E-09	3.03E-11	1.30E-14	37	18	56807218	SEC11C	NM_033280	1stExon	Island
cg09029571	1.94E-09	3.03E-11	1.30E-14	37	1	43147119	YBX1	NM_004559	TSS1500	N_Shore
cg15174564	2.02E-09	3.10E-11	1.35E-14	37	11	120856801	GRIK4	NM_014619	Body	Island
cg04981619	2.16E-09	3.27E-11	1.45E-14	37	2	43328122				Island
cg00394358	2.48E-09	3.70E-11	1.67E-14	37	5	139283681	NRG2;NRG2;NRG2;NRG2	NM_013982;NM_013983;NM_013981;NM_004883	Body;Body;Body;Body	Island
cg09701702	2.52E-09	3.71E-11	1.69E-14	37	6	100915002				Island
cg16345795	2.60E-09	3.77E-11	1.75E-14	37	2	8816914				Island
cg13434989	2.65E-09	3.79E-11	1.78E-14	37	13	78493305	EDNRB;EDNRB;EDNRB	NM_003991;NM_000115;NM_001122659	TSS1500;5'UTR;TSS1500	Island
cg14848383	3.19E-09	4.49E-11	2.14E-14	37	1	6685149	THAP3	NM_138350	TSS200	Island
cg24791428	3.28E-09	4.56E-11	2.21E-14	37	6	17102310				Island
cg15475080	3.45E-09	4.72E-11	2.32E-14	37	19	40324793	DYRK1B;DYRK1B;DYRK1B;DYRK1B;DYRK1B;DYRK1B	NM_006483;NM_004714;NM_006483;NM_006484;NM_006484;NM_004714	1stExon;1stExon;5'UTR;1stExon;5'UTR;5'UTR	Island
cg01498231	3.53E-09	4.77E-11	2.37E-14	37	10	73847259	SPOCK2;SPOCK2	NM_001134434;NM_014767	Body;Body	Island
cg14258623	3.77E-09	4.95E-11	2.53E-14	37	6	1384591				Island
cg27277463	3.80E-09	4.95E-11	2.55E-14	37	12	62585031	FAM19A2	NM_178539	5'UTR	Island
cg15954711	3.81E-09	4.95E-11	2.56E-14	37	6	79943498	HMGN3;HMGN3	NM_004242;NM_138730	Body;Body	Island
cg18442187	4.28E-09	5.44E-11	2.87E-14	37	6	50794722	TFAP2B	NM_003221	Body	S_Shelf
cg17265380	4.29E-09	5.44E-11	2.89E-14	37	21	26934383	MIR155HG	NR_001458	TSS200	N_Shore
cg26271110	4.44E-09	5.55E-11	2.98E-14	37	1	206730630	RASSF5;RASSF5;RASSF5;RASSF5	NM_182663;NM_182665;NM_182664;NM_182665	Body;5'UTR;Body;1stExon	Island
cg14706297	4.58E-09	5.64E-11	3.08E-14	37	2	43328266				Island
cg08934785	4.63E-09	5.64E-11	3.11E-14	37	7	27196759	HOXA7	NM_006896	TSS1500	N_Shore
cg24324815	4.73E-09	5.70E-11	3.18E-14	37	10	21783445	C10orf114	NM_001010911	3'UTR	Island
cg05545172	5.22E-09	6.22E-11	3.51E-14	37	6	32811777	PSMB8;PSMB8;PSMB8	NM_004159;NM_148919;NM_148919	Body;5'UTR;1stExon	Island
cg25819602	5.43E-09	6.38E-11	3.65E-14	37	7	96627634	DLX6AS	NR_015448	Body	N_Shelf
cg17958658	5.55E-09	6.46E-11	3.73E-14	37	10	73847963	SPOCK2;SPOCK2	NM_001134434;NM_014767	Body;Body	Island
cg10792302	5.93E-09	6.82E-11	3.99E-14	37	12	54376019				N_Shelf
cg20835282	6.05E-09	6.87E-11	4.06E-14	37	3	49314454	C3orf62;C3orf62	NM_198562;NM_198562	1stExon;5'UTR	Island
cg18031978	6.22E-09	6.87E-11	4.18E-14	37	3	9851572	TTLL3	NM_001025930	TSS1500	Island
cg11991516	6.23E-09	6.87E-11	4.18E-14	37	17	75447785	SEPT9;SEPT9;SEPT9;SEPT9;SEPT9;SEPT9	NM_001113492;NM_001113496;NM_001113493;NM_001113491;NM_006640;NM_001113494	Body;5'UTR;Body;Body;Body;Body	Island
cg06358970	6.25E-09	6.87E-11	4.20E-14	37	2	85664826				Island
cg09248482	6.37E-09	6.93E-11	4.28E-14	37	10	116853468	ATRNL1;ATRNL1	NM_207303;NM_207303	5'UTR;1stExon	Island
cg16148259	6.72E-09	7.15E-11	4.52E-14	37	5	139283876	NRG2;NRG2;NRG2;NRG2	NM_013982;NM_013983;NM_013981;NM_004883	Body;Body;Body;Body	Island
cg19091756	6.73E-09	7.15E-11	4.52E-14	37	3	9851862	TTLL3	NM_001025930	TSS200	Island
cg06660332	6.92E-09	7.28E-11	4.65E-14	37	1	47009707				Island
cg14709691	7.12E-09	7.38E-11	4.78E-14	37	1	46632871				Island
cg13764991	7.17E-09	7.38E-11	4.82E-14	37	9	1052046	DMRT2;DMRT2;DMRT2	NM_001130865;NM_181872;NM_006557	Body;Body;Body	Island
cg11243196	7.24E-09	7.38E-11	4.86E-14	37	4	73434856	ADAMTS3	NM_014243	TSS1500	Island
cg00765922	7.58E-09	7.65E-11	5.09E-14	37	1	156626839	BCAN	NM_021948	Body	N_Shore
cg06806958	7.95E-09	7.95E-11	5.34E-14	37	10	23983686	KIAA1217;KIAA1217	NM_001098500;NM_001098500	5'UTR;1stExon	Island
cg19613432	9.64E-09	9.54E-11	6.47E-14	37	2	119606151	EN1	NM_001426	TSS1500	Island
cg08128680	1.01E-08	9.79E-11	6.81E-14	37	15	64673833	KIAA0101;KIAA0101	NM_014736;NM_001029989	TSS200;TSS200
cg18976437	1.02E-08	9.79E-11	6.84E-14	37	1	9712576	PIK3CD	NM_005026	5'UTR	Island
cg06719900	1.02E-08	9.79E-11	6.84E-14	37	11	109292894	C11orf87;C11orf87	NM_207645;NM_207645	5'UTR;1stExon	N_Shore
cg15707093	1.04E-08	9.87E-11	6.97E-14	37	4	174450353	NBLA00301;HAND2	NR_003679;NM_021973	TSS1500;1stExon	Island
cg00744351	1.10E-08	1.03E-10	7.37E-14	37	17	4804374	CHRNE;C17orf107	NM_000080;NM_001145536	Body;3'UTR	Island
cg09339527	1.12E-08	1.04E-10	7.50E-14	37	5	178322752	ZFP2	NM_030613	TSS200	Island
cg07054641	1.15E-08	1.06E-10	7.72E-14	37	3	113160554	WDR52;WDR52	NM_001164496;NM_018338	TSS200;TSS200	Island
cg18344922	1.15E-08	1.06E-10	7.75E-14	37	6	29595661	GABBR1;GABBR1;GABBR1;GABBR1	NM_021904;NM_021903;NM_021903;NM_001470	Body;5'UTR;1stExon;Body	Island
cg01393340	1.17E-08	1.06E-10	7.87E-14	37	6	14118033	CD83;CD83;CD83;CD83	NM_001040280;NM_004233;NM_004233;NM_001040280	5'UTR;5'UTR;1stExon;1stExon	Island
cg24761867	1.18E-08	1.06E-10	7.94E-14	37	5	138728704	LOC389333	NM_001161546	1stExon	Island
cg13800209	1.20E-08	1.07E-10	8.07E-14	37	15	37390284	MEIS2;MEIS2;MEIS2;MEIS2;MEIS2;MEIS2;MEIS2	NM_172315;NM_170674;NM_170675;NM_172316;NM_002399;NM_170677;NM_170676	1stExon;Body;Body;5'UTR;Body;Body;Body	Island
cg03225210	1.21E-08	1.07E-10	8.11E-14	37	7	143579951	FAM115A	NM_014719	5'UTR	N_Shelf
cg03326470	1.25E-08	1.09E-10	8.38E-14	37	12	56709735	CNPY2;CNPY2	NM_014255;NM_014255	5'UTR;1stExon	Island
cg18410872	1.28E-08	1.11E-10	8.59E-14	37	13	100620447	ZIC5	NM_033132	Body	Island
cg11672037	1.31E-08	1.13E-10	8.80E-14	37	15	48010808	SEMA6D;SEMA6D;SEMA6D;SEMA6D;SEMA6D;SEMA6D;SEMA6D;SEMA6D;SEMA6D;SEMA6D;SEMA6D;SEMA6D	NM_153616;NM_153617;NM_153619;NM_153617;NM_020858;NM_153618;NM_153616;NM_020858;NM_153618;NM_153619;NM_024966;NM_024966	5'UTR;1stExon;1stExon;5'UTR;5'UTR;1stExon;1stExon;1stExon;5'UTR;5'UTR;5'UTR;1stExon	Island
cg02743713	1.35E-08	1.16E-10	9.09E-14	37	2	157178647				S_Shore
cg08899626	1.37E-08	1.16E-10	9.19E-14	37	4	16900199	LDB2;LDB2;LDB2;LDB2	NM_001290;NM_001130834;NM_001130834;NM_001290	1stExon;1stExon;5'UTR;5'UTR
cg19610905	1.40E-08	1.18E-10	9.43E-14	37	11	61596333	FADS2	NM_004265	Body	Island
cg19839691	1.44E-08	1.20E-10	9.70E-14	37	15	64673790	KIAA0101;KIAA0101	NM_014736;NM_001029989	TSS200;TSS200
cg19178853	1.57E-08	1.29E-10	1.05E-13	37	4	174450408	NBLA00301;HAND2	NR_003679;NM_021973	TSS1500;1stExon	Island
cg13458212	1.58E-08	1.30E-10	1.06E-13	37	4	186456397	PDLIM3;PDLIM3	NM_001114107;NM_014476	Body;Body	Island
cg24362098	1.66E-08	1.35E-10	1.11E-13	37	11	44332507	ALX4	NM_021926	TSS1500	Island
cg08273678	1.67E-08	1.35E-10	1.12E-13	37	13	34117139				Island
cg24767041	1.76E-08	1.41E-10	1.19E-13	37	6	32811733	PSMB8;PSMB8	NM_004159;NM_148919	Body;1stExon	Island
cg02549492	1.80E-08	1.43E-10	1.21E-13	37	5	95066568	RHOBTB3	NM_014899	TSS1500	N_Shore
cg09943716	1.86E-08	1.47E-10	1.25E-13	37	20	55202236				Island
cg24505892	1.92E-08	1.50E-10	1.29E-13	37	10	102976702				Island
cg24767540	1.96E-08	1.52E-10	1.32E-13	37	10	102985714				Island
cg05216141	2.00E-08	1.54E-10	1.34E-13	37	6	36354960	ETV7	NM_016135	Body	N_Shore
cg01682504	2.21E-08	1.69E-10	1.49E-13	37	12	57620607				S_Shore
cg15044041	2.24E-08	1.70E-10	1.50E-13	37	3	113160313	WDR52;WDR52;WDR52;WDR52	NM_001164496;NM_018338;NM_018338;NM_001164496	5'UTR;1stExon;5'UTR;1stExon	Island
cg26889367	2.30E-08	1.72E-10	1.54E-13	37	15	64673792	KIAA0101;KIAA0101	NM_014736;NM_001029989	TSS200;TSS200
cg02795700	2.31E-08	1.72E-10	1.55E-13	37	19	41036303	SPTBN4;SPTBN4	NM_025213;NM_020971	TSS200;Body	S_Shore
cg19407252	2.60E-08	1.92E-10	1.74E-13	37	8	145016746	PLEC1;PLEC1;PLEC1;PLEC1;PLEC1;PLEC1;PLEC1	NM_201381;NM_201382;NM_000445;NM_201383;NM_201378;NM_201379;NM_201380	Body;Body;Body;TSS200;Body;Body;Body	Island
cg26072123	2.70E-08	1.99E-10	1.82E-13	37	5	95066710	RHOBTB3	NM_014899	TSS200	N_Shore
cg05343088	2.73E-08	1.99E-10	1.83E-13	37	10	23464043				S_Shore
cg15620146	2.78E-08	2.02E-10	1.87E-13	37	12	49318784	FKBP11;FKBP11;FKBP11	NM_001143782;NM_016594;NM_001143781	Body;Body;TSS200	Island
cg17343563	2.82E-08	2.02E-10	1.90E-13	37	6	50803945	TFAP2B	NM_003221	Body
cg01800345	2.83E-08	2.02E-10	1.90E-13	37	3	156009151	KCNAB1;KCNAB1;KCNAB1;KCNAB1	NM_003471;NM_172159;NM_172159;NM_172160	Body;1stExon;5'UTR;Body	Island
cg19643841	2.86E-08	2.03E-10	1.92E-13	37	6	79944399	HMGN3;HMGN3;HMGN3;HMGN3	NM_004242;NM_138730;NM_004242;NM_138730	5'UTR;5'UTR;1stExon;1stExon	Island
cg27011620	3.07E-08	2.14E-10	2.06E-13	37	12	94136156	CRADD	NM_003805	Body
cg24292235	3.07E-08	2.14E-10	2.06E-13	37	12	8171463				Island
cg02161478	3.10E-08	2.14E-10	2.08E-13	37	14	57279669	OTX2OS1	NR_029385	TSS1500	S_Shore
cg16673929	3.11E-08	2.14E-10	2.09E-13	37	19	13134830	NFIX	NM_002501	Body	N_Shore
cg05080330	3.28E-08	2.24E-10	2.20E-13	37	13	50070102	PHF11;PHF11;PHF11	NM_001040443;NM_001040444;NM_001040443	1stExon;TSS1500;5'UTR	Island
cg01420426	3.33E-08	2.26E-10	2.23E-13	37	1	41832032				Island
cg10476112	3.43E-08	2.32E-10	2.30E-13	37	2	45241222				Island
cg26521404	3.49E-08	2.34E-10	2.35E-13	37	7	27204981	HOXA9	NM_152739	1stExon	Island
cg22005990	3.51E-08	2.34E-10	2.35E-13	37	17	46659939				Island
cg20104341	3.83E-08	2.54E-10	2.58E-13	37	12	54338937	HOXC13	NM_017410	Body	Island
cg02362103	3.91E-08	2.57E-10	2.63E-13	37	1	119532773	TBX15	NM_152380	TSS1500	S_Shore
cg05950570	4.00E-08	2.61E-10	2.68E-13	37	7	132261418	PLXNA4;PLXNA4;PLXNA4	NM_020911;NM_001105543;NM_181775	TSS200;TSS200;5'UTR	Island
cg24893844	4.03E-08	2.62E-10	2.71E-13	37	6	32811694	PSMB8;PSMB8	NM_004159;NM_148919	Body;1stExon	Island
cg00106345	4.12E-08	2.65E-10	2.76E-13	37	7	27138396				S_Shore
cg12528981	4.17E-08	2.67E-10	2.80E-13	37	5	170919715
cg09093210	4.34E-08	2.76E-10	2.91E-13	37	12	57619199	NXPH4	NM_007224	Body	Island
cg16768018	4.40E-08	2.78E-10	2.96E-13	37	3	147108843	ZIC4;ZIC4;ZIC4;ZIC4;ZIC4	NM_001168378;NR_033119;NM_032153;NR_033118;NM_001168379	Body;Body;Body;Body;Body	Island
cg13077545	4.41E-08	2.78E-10	2.96E-13	37	17	41832873	SOST	NM_025237	Body	Island
cg25347264	4.51E-08	2.82E-10	3.03E-13	37	12	5540220	NTF3	NM_001102654	TSS1500	Island
cg02161380	4.57E-08	2.84E-10	3.07E-13	37	5	95066722	RHOBTB3	NM_014899	TSS200	N_Shore
cg23809442	4.85E-08	2.98E-10	3.26E-13	37	13	102569876	FGF14;FGF14	NM_175929;NM_004115	Body;TSS1500	S_Shore
cg15397506	4.86E-08	2.98E-10	3.27E-13	37	4	6675881	LOC93622	NR_015433	Body	Island
cg23702615	4.89E-08	2.98E-10	3.29E-13	37	13	78493215	EDNRB;EDNRB;EDNRB	NM_003991;NM_000115;NM_001122659	TSS1500;5'UTR;TSS1500	Island
cg14808132	4.95E-08	3.00E-10	3.32E-13	37	3	10547179	ATP2B2;ATP2B2;ATP2B2;ATP2B2	NM_001001331;NM_001683;NM_001001331;NM_001683	1stExon;1stExon;5'UTR;5'UTR	Island
cg17116120	5.30E-08	3.19E-10	3.56E-13	37	20	30225681	COX4I2	NM_032609	TSS200	Island
cg21639410	5.51E-08	3.30E-10	3.70E-13	37	21	37507598	CBR3	NM_001236	1stExon	Island
cg08893585	5.57E-08	3.30E-10	3.74E-13	37	11	129245309	BARX2	NM_003658	TSS1500	Island
cg21497990	5.58E-08	3.30E-10	3.75E-13	37	7	155255122	EN2	NM_001427	Body	Island
cg21876626	5.84E-08	3.44E-10	3.93E-13	37	14	22005045	SALL2	NM_005407	1stExon
cg22505086	6.02E-08	3.52E-10	4.04E-13	37	7	96639411	DLX6AS;DLX6	NR_015448;NM_005222	Body;3'UTR	S_Shelf
cg08278108	6.64E-08	3.86E-10	4.46E-13	37	17	48042917				Island
cg13997668	6.91E-08	3.99E-10	4.64E-13	37	10	73847532	SPOCK2;SPOCK2	NM_001134434;NM_014767	Body;Body	Island
cg17774672	7.10E-08	4.08E-10	4.77E-13	37	7	25898541				Island
cg09316713	7.14E-08	4.08E-10	4.80E-13	37	14	24684977	MDP1	NM_138476	Body	S_Shelf
cg00958884	7.25E-08	4.12E-10	4.87E-13	37	17	74533976	CYGB	NM_134268	TSS200	Island
cg10901368	7.30E-08	4.12E-10	4.90E-13	37	3	181442137	SOX2OT	NR_004053	Body	N_Shelf
cg24157364	7.65E-08	4.30E-10	5.14E-13	37	6	143858286				Island
cg11240493	7.78E-08	4.35E-10	5.23E-13	37	5	95066784	RHOBTB3	NM_014899	TSS200	N_Shore
cg27478313	8.23E-08	4.55E-10	5.53E-13	37	6	1624720	GMDS	NM_001500	Body	Island
cg06288696	8.24E-08	4.55E-10	5.53E-13	37	7	151137008	CRYGN;CRYGN	NM_144727;NM_144727	1stExon;5'UTR	Island
cg04752299	9.23E-08	5.07E-10	6.20E-13	37	10	8085558
cg09440298	9.44E-08	5.16E-10	6.34E-13	37	17	68164821	KCNJ2	NM_000891	TSS1500	N_Shore
cg02065795	9.62E-08	5.20E-10	6.46E-13	37	15	64673455	KIAA0101;KIAA0101	NM_014736;NM_001029989	Body;Body
cg02251742	9.62E-08	5.20E-10	6.46E-13	37	3	156009319	KCNAB1;KCNAB1;KCNAB1;KCNAB1	NM_003471;NM_172159;NM_172159;NM_172160	Body;1stExon;5'UTR;Body	Island
cg25813864	9.79E-08	5.26E-10	6.58E-13	37	17	38334176	RAPGEFL1	NM_016339	TSS200	Island
cg17317124	9.86E-08	5.27E-10	6.62E-13	37	19	4792204	FEM1A	NM_018708	1stExon	Island
cg12848098	9.93E-08	5.28E-10	6.67E-13	37	17	5404090	LOC728392	NM_001162371	1stExon	Island
cg03292388	1.05E-07	5.55E-10	7.06E-13	37	4	8594514	CPZ;CPZ;CPZ;CPZ;CPZ;CPZ	NM_001014448;NM_001014447;NM_001014448;NM_003652;NM_001014447;NM_003652	5'UTR;1stExon;1stExon;1stExon;5'UTR;5'UTR	Island
cg09980477	1.06E-07	5.55E-10	7.10E-13	37	17	66255444	ARSG;ARSG	NM_014960;NM_014960	5'UTR;1stExon	Island
cg24933127	1.06E-07	5.55E-10	7.12E-13	37	1	217263507	ESRRG;ESRRG;ESRRG	NM_206594;NM_206595;NM_001134285	TSS1500;TSS1500;5'UTR	S_Shore
cg15826437	1.07E-07	5.59E-10	7.22E-13	37	17	38334186	RAPGEFL1	NM_016339	TSS200	Island
cg24965308	1.09E-07	5.63E-10	7.30E-13	37	5	95067311	RHOBTB3;RHOBTB3	NM_014899;NM_014899	1stExon;5'UTR	Island
cg10652583	1.12E-07	5.77E-10	7.53E-13	37	11	44338186				Island
cg08642014	1.13E-07	5.79E-10	7.59E-13	37	19	40324762	DYRK1B;DYRK1B;DYRK1B;DYRK1B;DYRK1B;DYRK1B	NM_006483;NM_004714;NM_006483;NM_006484;NM_006484;NM_004714	1stExon;1stExon;5'UTR;1stExon;5'UTR;5'UTR	Island
cg21766898	1.15E-07	5.86E-10	7.72E-13	37	6	50814089	TFAP2B	NM_003221	3'UTR	S_Shore
cg07057177	1.16E-07	5.91E-10	7.82E-13	37	7	132261393	PLXNA4;PLXNA4;PLXNA4	NM_020911;NM_001105543;NM_181775	TSS200;TSS200;5'UTR	Island
cg08297751	1.20E-07	6.07E-10	8.09E-13	37	4	174448705	HAND2	NM_021973	Body	Island
cg09952395	1.21E-07	6.07E-10	8.11E-13	37	11	63258712	HRASLS5;HRASLS5;HRASLS5	NM_001146728;NM_001146729;NM_054108	TSS200;TSS200;TSS200	Island
cg10795666	1.22E-07	6.08E-10	8.18E-13	37	13	49794635	MLNR	NM_001507	1stExon	Island
cg08774452	1.22E-07	6.08E-10	8.21E-13	37	12	128850550	TMEM132C	NM_001136103	Body	Island
cg06017917	1.25E-07	6.20E-10	8.42E-13	37	7	121784369	AASS	NM_005763	TSS200	Island
cg14415816	1.26E-07	6.20E-10	8.46E-13	37	12	106978920	RFX4	NM_213594	Body	N_Shore
cg18724430	1.32E-07	6.49E-10	8.90E-13	37	15	89951787				N_Shore
cg02697427	1.36E-07	6.59E-10	9.11E-13	37	16	29196668				Island
cg26616283	1.36E-07	6.59E-10	9.12E-13	37	7	11871535	THSD7A	NM_015204	1stExon
cg02345961	1.41E-07	6.83E-10	9.50E-13	37	18	34854574	BRUNOL4;BRUNOL4;BRUNOL4;BRUNOL4	NM_001025088;NM_020180;NM_001025089;NM_001025087	Body;Body;Body;Body	Island
cg20994660	1.48E-07	7.11E-10	9.94E-13	37	2	162272299	TBR1	NM_006593	TSS1500	N_Shore
cg10143811	1.49E-07	7.12E-10	1.00E-12	37	12	16757985	LMO3;LMO3	NM_018640;NM_001001395	5'UTR;5'UTR
cg15605011	1.52E-07	7.25E-10	1.02E-12	37	1	110162477	AMPD2;AMPD2;AMPD2	NM_139156;NM_004037;NM_139156	1stExon;TSS1500;5'UTR	Island
cg10334767	1.54E-07	7.29E-10	1.04E-12	37	4	10459128	ZNF518B	NM_053042	TSS200	Island
cg17145370	1.54E-07	7.29E-10	1.04E-12	37	2	63285097				N_Shore
cg05924253	1.57E-07	7.39E-10	1.06E-12	37	6	32096081	ATF6B;ATF6B	NM_004381;NM_001136153	TSS200;TSS200	N_Shore
cg03678139	1.59E-07	7.44E-10	1.07E-12	37	1	41832388				Island
cg07135614	1.60E-07	7.44E-10	1.08E-12	37	3	138663230	FOXL2;FOXL2	NM_023067;NM_023067	1stExon;3'UTR	N_Shore
cg03538436	1.61E-07	7.46E-10	1.08E-12	37	12	117799370	NOS1;NOS1	NM_000620;NM_000620	5'UTR;1stExon	Island
cg00953355	1.64E-07	7.56E-10	1.10E-12	37	17	70114129				Island
cg13073186	1.66E-07	7.63E-10	1.12E-12	37	13	112728349				Island
cg05938001	1.67E-07	7.63E-10	1.12E-12	37	2	172952948	DLX1;DLX1	NM_178120;NM_001038493	Body;3'UTR	Island
cg07379707	1.68E-07	7.63E-10	1.13E-12	37	16	30569308	ZNF764	NM_033410	1stExon	Island
cg26967100	1.72E-07	7.76E-10	1.15E-12	37	14	61104032				Island
cg23013309	1.72E-07	7.76E-10	1.16E-12	37	12	65218841				Island
cg05774801	1.73E-07	7.76E-10	1.16E-12	37	4	154709756	SFRP2	NM_003013	1stExon	Island
cg18447772	1.76E-07	7.85E-10	1.18E-12	37	7	27205224	HOXA9	NM_152739	TSS200	Island
cg11142389	1.79E-07	7.95E-10	1.20E-12	37	3	147125765	ZIC4;ZIC1	NM_032153;NM_003412	TSS1500;TSS1500	N_Shore
cg26777836	1.81E-07	7.99E-10	1.21E-12	37	3	26665815	LRRC3B	NM_052953	5'UTR	N_Shore
cg03001945	1.83E-07	8.06E-10	1.23E-12	37	12	62585579	FAM19A2;FAM19A2	NM_178539;NM_178539	5'UTR;1stExon	Island
cg11546106	1.90E-07	8.34E-10	1.28E-12	37	1	32706831	MTMR9L	NR_026850	Body	Island
cg14511698	1.92E-07	8.38E-10	1.29E-12	37	14	60976898	SIX6	NM_007374	Body	Island
cg03885399	1.99E-07	8.64E-10	1.34E-12	37	1	47691550	TAL1	NM_003189	Body	Island
cg03719428	2.02E-07	8.76E-10	1.36E-12	37	12	54376094				N_Shelf
cg12799689	2.04E-07	8.76E-10	1.37E-12	37	18	67067893	DOK6	NM_152721	TSS1500	Island
cg02126051	2.05E-07	8.76E-10	1.38E-12	37	3	147112438	ZIC4;ZIC4;ZIC4	NM_001168378;NM_032153;NM_001168379	Body;Body;Body	N_Shore
cg17255712	2.05E-07	8.76E-10	1.38E-12	37	17	70116185	SOX9	NM_000346	TSS1500	N_Shore
cg21921619	2.06E-07	8.78E-10	1.39E-12	37	10	116852791	ATRNL1	NM_207303	TSS1500	Island
cg01764020	2.08E-07	8.81E-10	1.40E-12	37	13	38444087	TRPC4;TRPC4;TRPC4;TRPC4;TRPC4;TRPC4	NM_001135957;NM_016179;NM_001135958;NM_003306;NM_001135955;NM_001135956	TSS200;TSS200;TSS200;TSS200;TSS200;TSS200	Island
cg11829608	2.10E-07	8.87E-10	1.41E-12	37	1	207224549	YOD1	NM_018566	TSS200	N_Shore
cg14428911	2.12E-07	8.89E-10	1.43E-12	37	15	48009928	SEMA6D;SEMA6D;SEMA6D;SEMA6D;SEMA6D;SEMA6D	NM_153617;NM_153616;NM_153619;NM_024966;NM_153618;NM_020858	TSS1500;TSS1500;TSS1500;TSS1500;TSS1500;TSS1500	Island
cg27119358	2.12E-07	8.89E-10	1.43E-12	37	19	47217696	PRKD2;PRKD2;PRKD2;PRKD2	NM_001079882;NM_001079880;NM_016457;NM_001079881	TSS200;Body;Body;Body	N_Shore
cg11475922	2.13E-07	8.89E-10	1.43E-12	37	19	12251131	ZNF20;ZNF20	NM_021143;NM_021143	1stExon;5'UTR	Island
cg12774746	2.17E-07	8.99E-10	1.46E-12	37	13	41768782	KBTBD7	NM_032138	TSS200	S_Shore
cg25079691	2.18E-07	8.99E-10	1.46E-12	37	8	25908057				N_Shore
cg05855917	2.22E-07	9.14E-10	1.49E-12	37	3	147113700	ZIC4;ZIC4;ZIC4	NM_001168378;NM_032153;NM_001168379	Body;Body;Body	Island
cg00902847	2.23E-07	9.14E-10	1.50E-12	37	3	192445514	FGF12	NM_004113	TSS200
cg06391468	2.27E-07	9.26E-10	1.52E-12	37	17	70117530	SOX9;SOX9	NM_000346;NM_000346	5'UTR;1stExon	Island
cg03936663	2.29E-07	9.27E-10	1.54E-12	37	1	218098422
cg13531596	2.29E-07	9.27E-10	1.54E-12	37	19	39894559				Island
cg00290892	2.30E-07	9.27E-10	1.55E-12	37	3	87842398				Island
cg19435284	2.31E-07	9.27E-10	1.55E-12	37	4	13532671				S_Shore
cg23056823	2.35E-07	9.41E-10	1.58E-12	37	1	180881583	KIAA1614	NM_020950	TSS1500	Island
cg03881446	2.38E-07	9.48E-10	1.60E-12	37	13	33002412	N4BP2L1;N4BP2L1	NM_052818;NM_001079691	TSS200;TSS200	S_Shore
cg25930591	2.45E-07	9.71E-10	1.65E-12	37	7	96627602	DLX6AS	NR_015448	Body	N_Shelf
cg03496122	2.46E-07	9.71E-10	1.65E-12	37	3	26664404	LRRC3B;LRRC3B	NM_052953;NM_052953	1stExon;5'UTR	Island
cg14538320	2.48E-07	9.75E-10	1.66E-12	37	8	22722360	PEBP4	NM_144962	Body	Island
cg04723401	2.57E-07	1.01E-09	1.73E-12	37	14	29229249
cg10709593	2.58E-07	1.01E-09	1.73E-12	37	2	172952883	DLX1;DLX1	NM_178120;NM_001038493	Body;3'UTR	Island
cg01750032	2.59E-07	1.01E-09	1.74E-12	37	12	5540426	NTF3	NM_001102654	TSS1500	Island
cg11811610	2.64E-07	1.02E-09	1.77E-12	37	6	10390811				N_Shore
cg22609277	2.68E-07	1.04E-09	1.80E-12	37	1	111746873				Island
cg17787288	2.72E-07	1.05E-09	1.83E-12	37	2	176979788				N_Shore
cg10463708	2.76E-07	1.06E-09	1.85E-12	37	1	90309205	LRRC8D;LRRC8D	NM_018103;NM_001134479	5'UTR;5'UTR	Island
cg17341965	2.81E-07	1.07E-09	1.89E-12	37	11	128761202	KCNJ5	NM_000890	TSS200	Island
cg18835582	2.96E-07	1.12E-09	1.99E-12	37	7	155258315				N_Shore
cg26736812	2.97E-07	1.12E-09	1.99E-12	37	17	48042353				Island
cg13595212	2.97E-07	1.12E-09	1.99E-12	37	13	28369574				N_Shore
cg12839172	3.01E-07	1.12E-09	2.02E-12	37	4	16085077	PROM1;PROM1	NM_001145848;NM_001145847	5'UTR;5'UTR	Island
cg23248357	3.01E-07	1.12E-09	2.02E-12	37	5	2755376	C5orf38	NM_178569	3'UTR	Island
cg23386807	3.01E-07	1.12E-09	2.02E-12	37	15	64673827	KIAA0101;KIAA0101	NM_014736;NM_001029989	TSS200;TSS200
cg12243597	3.02E-07	1.12E-09	2.03E-12	37	12	62585877	FAM19A2;FAM19A2	NM_178539;NM_178539	5'UTR;1stExon	Island
cg07619111	3.03E-07	1.12E-09	2.03E-12	37	11	44338353				Island
cg24502391	3.05E-07	1.13E-09	2.05E-12	37	8	70404780	SULF1;SULF1;SULF1;SULF1	NM_015170;NM_001128206;NM_001128205;NM_001128204	5'UTR;TSS1500;TSS1500;5'UTR
cg26022015	3.07E-07	1.13E-09	2.06E-12	37	13	78493583	EDNRB;EDNRB;EDNRB	NM_003991;NM_000115;NM_001122659	TSS1500;5'UTR;TSS1500	S_Shore
cg24236409	3.08E-07	1.13E-09	2.07E-12	37	13	78493282	EDNRB;EDNRB;EDNRB	NM_003991;NM_000115;NM_001122659	TSS1500;5'UTR;TSS1500	Island
cg22931182	3.09E-07	1.13E-09	2.08E-12	37	11	44331623	ALX4;ALX4	NM_021926;NM_021926	5'UTR;1stExon	Island
cg14611174	3.15E-07	1.14E-09	2.11E-12	37	14	60975837	SIX6	NM_007374	TSS200	Island
cg02952008	3.17E-07	1.15E-09	2.13E-12	37	1	228604065	TRIM17;TRIM17;TRIM17;TRIM17	NM_016102;NM_001024941;NM_001024940;NM_001134855	5'UTR;5'UTR;5'UTR;5'UTR	Island
cg07962392	3.24E-07	1.17E-09	2.18E-12	37	21	42219193	DSCAM	NM_001389	TSS200	Island
cg03340244	3.28E-07	1.18E-09	2.20E-12	37	5	95005831	SPATA9	NM_031952	Body
cg04129469	3.34E-07	1.20E-09	2.25E-12	37	1	18956762	PAX7;PAX7;PAX7	NM_013945;NM_001135254;NM_002584	TSS1500;TSS1500;TSS1500	N_Shore
cg17896927	3.39E-07	1.21E-09	2.28E-12	37	15	93617030	RGMA;RGMA;RGMA;RGMA;RGMA;RGMA;RGMA	NM_001166283;NM_020211;NM_001166283;NM_001166289;NM_001166288;NM_001166286;NM_001166287	1stExon;Body;5'UTR;TSS200;TSS200;TSS1500;5'UTR	Island
cg22883472	3.41E-07	1.21E-09	2.29E-12	37	8	25868045	EBF2	NM_022659	Body
cg20876760	3.46E-07	1.23E-09	2.33E-12	37	6	9399379				Island
cg25185585	3.49E-07	1.23E-09	2.34E-12	37	2	177052687	HOXD1	NM_024501	TSS1500	N_Shore
cg03849685	3.57E-07	1.26E-09	2.40E-12	37	15	64673798	KIAA0101;KIAA0101	NM_014736;NM_001029989	TSS200;TSS200
cg15976079	3.63E-07	1.27E-09	2.44E-12	37	19	19323330	NCAN	NM_004386	5'UTR	S_Shore
cg11058154	3.64E-07	1.27E-09	2.45E-12	37	17	66597378	FAM20A	NM_017565	TSS1500	Island
cg03903246	3.65E-07	1.27E-09	2.45E-12	37	1	240257032	FMN2	NM_020066	Body	Island
cg21337124	3.81E-07	1.32E-09	2.56E-12	37	19	12251216	ZNF20	NM_021143	TSS200	Island
cg06639332	3.86E-07	1.34E-09	2.59E-12	37	13	37248305	C13orf36;C13orf36	NM_203451;NM_203451	5'UTR;1stExon	Island
cg04933208	3.88E-07	1.34E-09	2.61E-12	37	1	29586414	PTPRU;PTPRU;PTPRU	NM_133178;NM_133177;NM_005704	Body;Body;Body	Island
cg05063999	3.89E-07	1.34E-09	2.61E-12	37	3	64253605				Island
cg03900143	3.91E-07	1.34E-09	2.63E-12	37	3	147111660	ZIC4;ZIC4;ZIC4;ZIC4;ZIC4	NM_001168378;NR_033119;NM_032153;NM_001168379;NR_033118	Body;TSS1500;Body;Body;TSS1500	Island
cg16354651	3.99E-07	1.36E-09	2.68E-12	37	1	111747102				Island
cg01878462	4.04E-07	1.38E-09	2.72E-12	37	11	128391791	ETS1;ETS1;ETS1	NM_001143820;NM_001162422;NM_005238	Body;Body;Body	Island
cg23383483	4.12E-07	1.40E-09	2.77E-12	37	11	128761180	KCNJ5	NM_000890	TSS200	Island
cg23064157	4.24E-07	1.43E-09	2.85E-12	37	10	85324925				Island
cg15090119	4.24E-07	1.43E-09	2.85E-12	37	17	80882894	TBCD	NM_005993	Body	N_Shelf
cg15396686	4.27E-07	1.43E-09	2.87E-12	37	10	124897048	HMX3	NM_001105574	Body	Island
cg09820519	4.28E-07	1.43E-09	2.87E-12	37	1	151693199	C1orf230	NM_001144956	TSS1500	N_Shore
cg14701554	4.43E-07	1.47E-09	2.98E-12	37	11	71751833	NUMA1	NM_006185	5'UTR
cg10252344	4.43E-07	1.47E-09	2.98E-12	37	14	106092346
cg00494665	4.54E-07	1.50E-09	3.05E-12	37	12	65218728				Island
cg20981086	4.58E-07	1.51E-09	3.08E-12	37	14	101923256				N_Shore
cg23766591	4.60E-07	1.51E-09	3.09E-12	37	13	78493205	EDNRB;EDNRB;EDNRB	NM_003991;NM_000115;NM_001122659	TSS1500;5'UTR;TSS1500	Island
cg23888340	4.61E-07	1.51E-09	3.10E-12	37	17	74533504	CYGB	NM_134268	1stExon	Island
cg09094393	4.61E-07	1.51E-09	3.10E-12	37	6	146136749	FBXO30	NM_032145	TSS1500	S_Shore
cg06320828	4.65E-07	1.51E-09	3.12E-12	37	3	137488591				N_Shore
cg25678052	4.68E-07	1.52E-09	3.15E-12	37	8	145016627	PLEC1;PLEC1;PLEC1;PLEC1;PLEC1;PLEC1;PLEC1	NM_201381;NM_201382;NM_201383;NM_000445;NM_201378;NM_201379;NM_201380	Body;Body;1stExon;Body;Body;Body;Body	Island
cg20690774	4.96E-07	1.60E-09	3.33E-12	37	11	45202557	PRDM11	NM_020229	Body	Island
cg05899726	4.97E-07	1.60E-09	3.34E-12	37	11	19366793				Island
cg05218346	5.03E-07	1.62E-09	3.38E-12	37	14	70041283				Island
cg22694749	5.12E-07	1.64E-09	3.44E-12	37	19	814917	LPPR3	NM_024888	Body	Island
cg10214421	5.34E-07	1.71E-09	3.59E-12	37	7	155174508				Island
cg11558731	5.43E-07	1.73E-09	3.65E-12	37	19	50706536	MYH14;MYH14;MYH14	NM_001077186;NM_001145809;NM_024729	TSS1500;TSS1500;TSS1500	Island
cg04154276	5.64E-07	1.79E-09	3.79E-12	37	10	23983888	KIAA1217;KIAA1217	NM_001098500;NM_001098500	5'UTR;1stExon	Island
cg01891002	5.67E-07	1.80E-09	3.81E-12	37	16	30582820	ZNF688;ZNF688	NM_001024683;NM_145271	Body;1stExon	Island
cg25221235	5.71E-07	1.80E-09	3.83E-12	37	15	68112282				N_Shore
cg14603620	5.77E-07	1.81E-09	3.87E-12	37	17	38334166	RAPGEFL1	NM_016339	TSS200	Island
cg06304401	6.02E-07	1.89E-09	4.04E-12	37	3	173303193	NLGN1	NM_014932	5'UTR
cg14288953	6.08E-07	1.89E-09	4.08E-12	37	7	137693366
cg17781313	6.08E-07	1.89E-09	4.08E-12	37	6	50817374				N_Shore
cg19456540	6.22E-07	1.93E-09	4.18E-12	37	14	60976285	SIX6	NM_007374	1stExon	Island
cg25097308	6.26E-07	1.93E-09	4.21E-12	37	4	8594549	CPZ;CPZ;CPZ;CPZ;CPZ;CPZ	NM_001014448;NM_001014447;NM_001014448;NM_003652;NM_001014447;NM_003652	5'UTR;1stExon;1stExon;1stExon;5'UTR;5'UTR	Island
cg20898922	6.27E-07	1.93E-09	4.21E-12	37	18	14393507				Island
cg11523290	6.31E-07	1.94E-09	4.24E-12	37	4	10463256				Island
cg05764839	6.43E-07	1.97E-09	4.32E-12	37	6	32118298	PRRT1	NM_030651	Body	Island
cg26125625	6.45E-07	1.97E-09	4.34E-12	37	3	124860871	SLC12A8	NM_024628	Body	Island
cg22792646	6.59E-07	2.01E-09	4.42E-12	37	11	15136345	INSC;INSC	NM_001042536;NM_001031853	TSS200;Body	Island
cg20885089	6.69E-07	2.03E-09	4.50E-12	37	1	110162701	AMPD2;AMPD2;AMPD2	NM_139156;NM_004037;NM_139156	1stExon;TSS1500;5'UTR	Island
cg03804213	6.71E-07	2.03E-09	4.51E-12	37	13	37248078	C13orf36;C13orf36	NM_203451;NM_203451	5'UTR;1stExon	Island
cg01235820	6.72E-07	2.03E-09	4.51E-12	37	20	642782	SCRT2	NM_033129	3'UTR	Island
cg06081199	6.82E-07	2.06E-09	4.58E-12	37	7	117120064	CFTR;CFTR	NM_000492;NM_000492	1stExon;5'UTR
cg04452906	7.00E-07	2.10E-09	4.71E-12	37	11	128760609	KCNJ5	NM_000890	TSS1500	Island
cg06675375	7.17E-07	2.15E-09	4.82E-12	37	13	79174811	POU4F1	NM_006237	3'UTR	N_Shore
cg22461324	7.23E-07	2.16E-09	4.86E-12	37	7	155252944	EN2	NM_001427	Body	S_Shore
cg10665018	7.26E-07	2.16E-09	4.88E-12	37	16	30582881	ZNF688;ZNF688	NM_001024683;NM_145271	Body;1stExon	Island
cg06553312	7.55E-07	2.24E-09	5.07E-12	37	19	50706723	MYH14;MYH14;MYH14	NM_001077186;NM_001145809;NM_024729	TSS200;TSS200;TSS200	Island
cg01414185	7.82E-07	2.31E-09	5.25E-12	37	2	177017449	HOXD4	NM_014621	Body	Island
cg11268385	7.84E-07	2.31E-09	5.26E-12	37	5	75377922	SV2C	NM_014979	TSS1500	Island
cg25872752	7.85E-07	2.31E-09	5.27E-12	37	19	920370	KISS1R	NM_032551	Body	Island
cg15012766	7.97E-07	2.34E-09	5.36E-12	37	1	41832369				Island
cg18272353	8.04E-07	2.35E-09	5.40E-12	37	14	95238706				N_Shore
cg18032046	8.07E-07	2.35E-09	5.42E-12	37	6	28092343	ZSCAN16	NM_025231	TSS200
cg14952457	8.14E-07	2.36E-09	5.47E-12	37	6	50818685				S_Shore
cg25984344	8.16E-07	2.36E-09	5.48E-12	37	10	128994608	DOCK1;FAM196A	NM_001380;NM_001039762	Body;TSS200	Island
cg26632909	8.32E-07	2.40E-09	5.59E-12	37	11	71752722	NUMA1	NM_006185	5'UTR
cg01082512	8.48E-07	2.44E-09	5.70E-12	37	10	23462117				N_Shore
cg07434402	8.49E-07	2.44E-09	5.70E-12	37	11	84431535	DLG2;DLG2	NM_001142699;NM_001364	Body;Body
cg12508343	8.64E-07	2.48E-09	5.80E-12	37	3	125076233	ZNF148	NM_021964	5'UTR	Island
cg20129994	8.71E-07	2.49E-09	5.85E-12	37	15	93616588	RGMA;RGMA;RGMA;RGMA;RGMA;RGMA	NM_001166286;NM_020211;NM_001166288;NM_001166289;NM_001166287;NM_001166283	TSS200;Body;5'UTR;5'UTR;5'UTR;Body	Island
cg13646785	8.81E-07	2.51E-09	5.92E-12	37	9	135461935	BARHL1	NM_020064	Body	Island
cg07152755	8.94E-07	2.53E-09	6.01E-12	37	2	105474472				S_Shore
cg09802186	8.94E-07	2.53E-09	6.01E-12	37	16	88184998				Island
cg22491461	8.95E-07	2.53E-09	6.01E-12	37	12	106980546	RFX4	NM_213594	Body	Island
cg09434193	8.97E-07	2.53E-09	6.03E-12	37	16	227233	HBA1	NM_000558	Body	Island
cg21317965	9.07E-07	2.55E-09	6.09E-12	37	6	50803850	TFAP2B	NM_003221	Body
cg06974930	9.15E-07	2.56E-09	6.15E-12	37	1	46633153				S_Shore
cg15810758	9.26E-07	2.59E-09	6.22E-12	37	6	99290349				Island
cg05710997	9.38E-07	2.61E-09	6.30E-12	37	5	50685512	ISL1	NM_002202	Body	Island
cg18321548	9.58E-07	2.66E-09	6.44E-12	37	11	44332624	ALX4	NM_021926	TSS1500	Island
cg24415208	9.75E-07	2.70E-09	6.55E-12	37	19	54466441	CACNG8	NM_031895	1stExon	Island
cg12604950	9.86E-07	2.72E-09	6.62E-12	37	1	180882287	KIAA1614	NM_020950	TSS200	Island
cg14843800	9.86E-07	2.72E-09	6.62E-12	37	12	119419786	SRRM4	NM_194286	1stExon	Island
cg26590744	1.01E-06	2.76E-09	6.75E-12	37	2	177017389	HOXD4	NM_014621	Body	Island
cg08937573	1.03E-06	2.82E-09	6.92E-12	37	15	96865294				Island
cg07433663	1.04E-06	2.85E-09	7.01E-12	37	15	37390326	MEIS2;MEIS2;MEIS2;MEIS2;MEIS2;MEIS2;MEIS2	NM_172315;NM_170674;NM_170675;NM_172316;NM_002399;NM_170677;NM_170676	1stExon;Body;Body;5'UTR;Body;Body;Body	Island
cg09896622	1.05E-06	2.87E-09	7.07E-12	37	13	102568555	FGF14;FGF14	NM_175929;NM_004115	Body;Body	Island
cg23699916	1.06E-06	2.88E-09	7.12E-12	37	12	49319263	FKBP11;FKBP11;FKBP11;FKBP11;FKBP11	NM_016594;NM_001143781;NM_001143782;NM_001143782;NM_016594	1stExon;TSS1500;5'UTR;1stExon;5'UTR	Island
cg18082337	1.06E-06	2.88E-09	7.13E-12	37	3	147113726	ZIC4;ZIC4;ZIC4	NM_001168378;NM_032153;NM_001168379	Body;Body;Body	Island
cg23089549	1.08E-06	2.91E-09	7.22E-12	37	11	44331905	ALX4	NM_021926	TSS200	N_Shore
cg21428681	1.14E-06	3.07E-09	7.65E-12	37	8	23540856	NKX3-1	NM_006167	TSS1500	S_Shore
cg22164238	1.14E-06	3.07E-09	7.68E-12	37	1	110162488	AMPD2;AMPD2;AMPD2	NM_139156;NM_004037;NM_139156	1stExon;TSS1500;5'UTR	Island
cg15547734	1.15E-06	3.08E-09	7.73E-12	37	5	45262443	HCN1	NM_021072	Body
cg18449964	1.16E-06	3.09E-09	7.77E-12	37	18	72917101	ZADH2	NM_175907	Body	Island
cg06370771	1.16E-06	3.10E-09	7.81E-12	37	1	18960940	PAX7;PAX7;PAX7	NM_013945;NM_002584;NM_001135254	Body;Body;Body	N_Shore
cg11141013	1.16E-06	3.10E-09	7.82E-12	37	16	30583056	ZNF688;ZNF688;ZNF688	NM_145271;NM_001024683;NM_145271	5'UTR;Body;1stExon	Island
cg20963741	1.17E-06	3.11E-09	7.87E-12	37	13	95359162				N_Shore
cg21235251	1.19E-06	3.14E-09	7.98E-12	37	17	33569488	SLFN5	NM_144975	TSS1500	Island
cg16374663	1.22E-06	3.21E-09	8.18E-12	37	15	41805031	LTK;LTK;LTK	NM_206961;NM_001135685;NM_002344	Body;Body;Body	Island
cg17827020	1.23E-06	3.23E-09	8.24E-12	37	1	180202784	LHX4	NM_033343	Body	Island
cg10068300	1.25E-06	3.27E-09	8.38E-12	37	18	11752215	GNAL;GNAL;GNAL;GNAL	NM_001142339;NM_002071;NM_002071;NM_182978	5'UTR;5'UTR;1stExon;Body	Island
cg26249873	1.26E-06	3.29E-09	8.45E-12	37	10	25465430	LOC100128811;GPR158	NR_027333;NM_020752	TSS1500;Body	Island
cg24475782	1.26E-06	3.30E-09	8.48E-12	37	1	119530932	TBX15	NM_152380	5'UTR	N_Shore
cg16162058	1.29E-06	3.34E-09	8.64E-12	37	4	174449827	HAND2	NM_021973	Body	N_Shore
cg20059140	1.29E-06	3.34E-09	8.64E-12	37	18	11751516	GNAL;GNAL;GNAL	NM_002071;NM_182978;NM_001142339	TSS200;Body;TSS200	Island
cg22855900	1.29E-06	3.35E-09	8.68E-12	37	5	72529662				Island
cg08871964	1.34E-06	3.46E-09	9.00E-12	37	19	41025863	SPTBN4	NM_020971	Body	Island
cg03809891	1.34E-06	3.46E-09	9.02E-12	37	19	12476514	ZNF442	NM_030824	TSS200	S_Shore
cg26428455	1.36E-06	3.49E-09	9.11E-12	37	10	71331658				Island
cg03589296	1.43E-06	3.65E-09	9.57E-12	37	2	66666292	MEIS1	NM_002398	Body	S_Shelf
cg08572535	1.44E-06	3.66E-09	9.65E-12	37	11	57282002	SLC43A1	NM_003627	5'UTR	Island
cg05754148	1.44E-06	3.66E-09	9.65E-12	37	16	3507555	NAT15;NAT15;NAT15	NM_024845;NM_001083601;NM_001083600	TSS1500;5'UTR;TSS1500	Island
cg14796305	1.47E-06	3.74E-09	9.87E-12	37	1	46632581				N_Shore
cg01600621	1.48E-06	3.75E-09	9.93E-12	37	19	42681426				Island
cg23316253	1.48E-06	3.75E-09	9.96E-12	37	10	8076277				Island
cg11604426	1.49E-06	3.75E-09	1.00E-11	37	17	30592406	RHBDL3	NM_138328	TSS1500	N_Shore
cg10544251	1.49E-06	3.75E-09	1.00E-11	37	1	156215727	PAQR6;PAQR6	NM_024897;NM_198406	5'UTR;Body	Island
cg11910375	1.50E-06	3.78E-09	1.01E-11	37	7	27194898	HOXA7	NM_006896	Body	N_Shore
cg27167642	1.52E-06	3.79E-09	1.02E-11	37	13	29105544				Island
cg18744458	1.52E-06	3.79E-09	1.02E-11	37	6	33160847	COL11A2;COL11A2;COL11A2;COL11A2	NM_080679;NM_001163771;NM_080681;NM_080680	TSS1500;TSS1500;TSS1500;TSS1500	N_Shore
cg00912449	1.53E-06	3.81E-09	1.03E-11	37	14	97431137
cg26210445	1.54E-06	3.83E-09	1.03E-11	37	2	162273326	TBR1	NM_006593	1stExon	Island
cg06878361	1.56E-06	3.86E-09	1.04E-11	37	19	52390810	ZNF577;ZNF577;ZNF577	NR_024181;NM_001135590;NM_032679	Body;5'UTR;5'UTR	N_Shore
cg26891924	1.57E-06	3.88E-09	1.05E-11	37	10	8374400
cg20060206	1.61E-06	3.97E-09	1.08E-11	37	12	16758713	LMO3;LMO3	NM_018640;NM_001001395	5'UTR;5'UTR
cg09497201	1.67E-06	4.12E-09	1.12E-11	37	8	25906243				S_Shore
cg06675478	1.79E-06	4.40E-09	1.20E-11	37	13	112721786	SOX1	NM_005986	TSS200	Island
cg09122799	1.83E-06	4.49E-09	1.23E-11	37	16	2582813	CEMP1	NM_001048212	TSS1500	S_Shore
cg00831710	1.84E-06	4.51E-09	1.24E-11	37	8	144240945	LY6H;LY6H;LY6H	NM_002347;NM_001130478;NM_001135655	Body;Body;Body	Island
cg22560214	1.88E-06	4.59E-09	1.27E-11	37	4	13531213				Island
cg03585912	1.89E-06	4.59E-09	1.27E-11	37	6	10385776				S_Shore
cg11173422	1.90E-06	4.61E-09	1.28E-11	37	1	41832478				Island
cg13547268	1.90E-06	4.61E-09	1.28E-11	37	1	111746963				Island
cg22983083	1.97E-06	4.75E-09	1.32E-11	37	19	8656852	ADAMTS10	NM_030957	Body	Island
cg18033436	1.97E-06	4.75E-09	1.32E-11	37	10	102982347				Island
cg24865270	2.02E-06	4.85E-09	1.36E-11	37	6	10422447				Island
cg27615363	2.02E-06	4.85E-09	1.36E-11	37	5	174120078
cg22684968	2.03E-06	4.85E-09	1.36E-11	37	7	121784356	AASS	NM_005763	TSS200	Island
cg24748769	2.03E-06	4.85E-09	1.37E-11	37	14	57271015	OTX2;OTX2	NM_021728;NM_172337	Body;Body	N_Shelf
cg17794261	2.06E-06	4.90E-09	1.38E-11	37	16	30583759	ZNF688;ZNF688	NM_001024683;NM_145271	TSS200;TSS200	Island
cg24647363	2.08E-06	4.94E-09	1.40E-11	37	6	143857972				Island
cg02770983	2.17E-06	5.14E-09	1.46E-11	37	11	31822341	PAX6;PAX6;PAX6	NM_001604;NM_001127612;NM_000280	Body;Body;Body	S_Shore
cg16370398	2.18E-06	5.14E-09	1.46E-11	37	12	54448913	HOXC4;HOXC4	NM_153633;NM_014620	Body;Body	S_Shore
cg04560832	2.18E-06	5.14E-09	1.47E-11	37	1	150267044	MRPS21;MRPS21	NM_018997;NM_031901	Body;Body	S_Shore
cg21051580	2.18E-06	5.14E-09	1.47E-11	37	7	4998415	MMD2;MMD2	NM_001100600;NM_198403	Body;Body	Island
cg26669717	2.25E-06	5.28E-09	1.51E-11	37	7	641028	PRKAR1B;PRKAR1B;PRKAR1B;PRKAR1B;PRKAR1B;PRKAR1B	NM_001164759;NM_001164762;NM_001164758;NM_001164760;NM_001164761;NM_002735	Body;Body;Body;Body;Body;Body	N_Shelf
cg06101180	2.28E-06	5.34E-09	1.53E-11	37	2	157185558	NR4A2	NM_006186	Body	Island
cg10633601	2.29E-06	5.34E-09	1.54E-11	37	1	47696701	TAL1	NM_003189	TSS1500	Island
cg10805721	2.29E-06	5.34E-09	1.54E-11	37	6	83075187	TPBG;TPBG	NM_006670;NM_001166392	Body;Body	Island
cg22155376	2.32E-06	5.38E-09	1.56E-11	37	11	17591837
cg23934404	2.34E-06	5.44E-09	1.58E-11	37	13	112758491				N_Shore
cg17696377	2.35E-06	5.44E-09	1.58E-11	37	16	23724561	ERN2	NM_033266	1stExon	Island
cg23031493	2.37E-06	5.47E-09	1.59E-11	37	12	113902799	LHX5	NM_022363	Body	Island
cg25306093	2.38E-06	5.48E-09	1.60E-11	37	1	151371285	PSMB4	NM_002796	TSS1500	N_Shore
cg08891656	2.40E-06	5.52E-09	1.61E-11	37	5	95067697	RHOBTB3	NM_014899	Body	Island
cg14329989	2.42E-06	5.55E-09	1.63E-11	37	11	119192155				Island
cg06842954	2.45E-06	5.61E-09	1.65E-11	37	4	111559066	PITX2;PITX2	NM_153427;NM_153426	TSS1500;TSS1500	N_Shore
cg22367191	2.47E-06	5.63E-09	1.66E-11	37	6	10425648				N_Shore
cg10016380	2.60E-06	5.91E-09	1.74E-11	37	13	78493313	EDNRB;EDNRB;EDNRB	NM_003991;NM_000115;NM_001122659	TSS1500;5'UTR;TSS1500	Island
cg01729827	2.63E-06	5.98E-09	1.77E-11	37	20	54579084	CBLN4	NM_080617	1stExon	Island
cg15901722	2.64E-06	5.98E-09	1.77E-11	37	5	175974973	PCDH24	NM_017675	TSS1500	S_Shelf
cg06565620	2.64E-06	5.98E-09	1.78E-11	37	18	47792949	CCDC11	NM_145020	TSS200	Island
cg09334731	2.68E-06	6.05E-09	1.80E-11	37	1	7020807	CAMTA1	NM_015215	Body	N_Shore
cg09595163	2.74E-06	6.17E-09	1.84E-11	37	3	55515541	WNT5A	NM_003392	Body	Island
cg13426079	2.76E-06	6.19E-09	1.85E-11	37	1	41284948	KCNQ4;KCNQ4	NM_004700;NM_172163	Body;Body	Island
cg07005640	2.76E-06	6.19E-09	1.85E-11	37	10	7564470
cg13019491	2.77E-06	6.20E-09	1.86E-11	37	14	60977856	SIX6	NM_007374	Body	Island
cg12775656	2.79E-06	6.21E-09	1.87E-11	37	7	151078750	WDR86	NM_198285	Body	Island
cg04064241	2.79E-06	6.21E-09	1.87E-11	37	4	121966889	C4orf31	NM_024574	Body
cg25648746	2.81E-06	6.25E-09	1.89E-11	37	5	63802993	RGS7BP	NM_001029875	Body	S_Shore
cg17882426	2.82E-06	6.26E-09	1.90E-11	37	19	47217318	PRKD2;PRKD2;PRKD2;PRKD2;PRKD2	NM_001079880;NM_001079882;NM_016457;NM_001079881;NM_001079882	Body;5'UTR;Body;Body;1stExon	Island
cg12283822	2.85E-06	6.31E-09	1.92E-11	37	4	6675756	LOC93622	NR_015433	TSS200	Island
cg10753836	2.89E-06	6.37E-09	1.94E-11	37	2	176989485	HOXD9	NM_014213	3'UTR	Island
cg13874739	2.89E-06	6.37E-09	1.94E-11	37	11	129244236				Island
cg26084511	2.90E-06	6.38E-09	1.95E-11	37	7	20818226				Island
cg14559356	2.91E-06	6.38E-09	1.95E-11	37	10	102976532				Island
cg15205204	2.94E-06	6.43E-09	1.97E-11	37	1	6545172	PLEKHG5;PLEKHG5;PLEKHG5;PLEKHG5;PLEKHG5	NM_020631;NM_001042665;NM_198681;NM_001042664;NM_001042663	5'UTR;5'UTR;Body;5'UTR;Body	Island
cg09803262	2.96E-06	6.47E-09	1.99E-11	37	7	96622608	DLX6AS	NR_015448	Body
cg27042584	2.97E-06	6.47E-09	1.99E-11	37	16	51168485				Island
cg16865446	3.03E-06	6.58E-09	2.03E-11	37	11	31822302	PAX6;PAX6;PAX6	NM_001604;NM_001127612;NM_000280	Body;Body;Body	S_Shore
cg15426956	3.07E-06	6.67E-09	2.07E-11	37	5	63802412	RGS7BP	NM_001029875	TSS200	Island
cg23235772	3.09E-06	6.68E-09	2.07E-11	37	19	57988964	ZNF772;ZNF772	NM_001144068;NM_001024596	TSS200;TSS200
cg07442409	3.10E-06	6.69E-09	2.08E-11	37	14	60973773				Island
cg06952752	3.11E-06	6.69E-09	2.09E-11	37	16	71660908	MARVELD3;MARVELD3	NM_001017967;NM_052858	Body;Body	S_Shore
cg25102370	3.11E-06	6.69E-09	2.09E-11	37	4	174451141	HAND2;NBLA00301;HAND2	NM_021973;NR_003679;NM_021973	5'UTR;TSS1500;1stExon	Island
cg14093886	3.12E-06	6.69E-09	2.10E-11	37	7	41745179	LOC285954;LOC285954	NR_027118;NR_027119	Body;Body	Island
cg16779839	3.14E-06	6.72E-09	2.11E-11	37	17	79374327	BAHCC1	NM_001080519	Body	Island
cg03815350	3.16E-06	6.75E-09	2.12E-11	37	12	53663042	ESPL1	NM_012291	Body	S_Shore
cg21036854	3.19E-06	6.80E-09	2.14E-11	37	14	77506705
cg01382414	3.22E-06	6.85E-09	2.17E-11	37	5	176056675	SNCB;EIF4E1B;SNCB	NM_003085;NM_001099408;NM_001001502	5'UTR;TSS1500;5'UTR	Island
cg04988476	3.23E-06	6.85E-09	2.17E-11	37	3	192444985	FGF12	NM_004113	5'UTR
cg12325536	3.24E-06	6.87E-09	2.18E-11	37	5	87968658	LOC645323;LOC645323;LOC645323	NR_024383;NR_015436;NR_024384	Body;Body;Body	Island
cg21337826	3.27E-06	6.92E-09	2.20E-11	37	4	41363705	LIMCH1;LIMCH1;LIMCH1	NM_014988;NM_001112718;NM_001112717	Body;Body;Body	S_Shore
cg07094340	3.31E-06	6.98E-09	2.22E-11	37	16	2236773	CASKIN1	NM_020764	Body	Island
cg23461800	3.35E-06	7.06E-09	2.25E-11	37	14	103021989				Island
cg11687036	3.40E-06	7.13E-09	2.29E-11	37	3	147139563				Island
cg21722362	3.41E-06	7.13E-09	2.29E-11	37	18	56807043	SEC11C	NM_033280	TSS200	Island
cg21778348	3.41E-06	7.13E-09	2.29E-11	37	7	27194614	HOXA7	NM_006896	Body	Island
cg03735012	3.42E-06	7.13E-09	2.29E-11	37	19	55964092				Island
cg13316587	3.45E-06	7.18E-09	2.32E-11	37	3	134515856	EPHB1	NM_004441	Body	Island
cg16772023	3.48E-06	7.23E-09	2.34E-11	37	10	1308866	ADARB2	NM_018702	Body
cg19020830	3.57E-06	7.41E-09	2.40E-11	37	11	44332332	ALX4	NM_021926	TSS1500	Island
cg07364220	3.58E-06	7.41E-09	2.40E-11	37	18	55105880	ONECUT2	NM_004852	Body	Island
cg12638731	3.62E-06	7.49E-09	2.43E-11	37	13	36045281	NBEA	NM_015678	Body	Island
cg14195958	3.65E-06	7.53E-09	2.45E-11	37	3	9851986	TTLL3;TTLL3	NM_001025930;NM_001025930	5'UTR;1stExon	Island
cg24673765	3.69E-06	7.59E-09	2.48E-11	37	19	36247869	HSPB6;C19orf55	NM_144617;NM_001039887	1stExon;TSS1500	Island
cg09477407	3.70E-06	7.59E-09	2.48E-11	37	12	104697545	TXNRD1;TXNRD1;TXNRD1;EID3;TXNRD1;TXNRD1	NM_182729;NM_182743;NM_001093771;NM_001008394;NM_003330;NM_182742	5'UTR;5'UTR;Body;TSS200;Body;5'UTR	Island
cg10000775	3.74E-06	7.66E-09	2.52E-11	37	4	186456556	PDLIM3;PDLIM3	NM_001114107;NM_014476	1stExon;1stExon	Island
cg18297437	3.75E-06	7.66E-09	2.52E-11	37	3	147131332	ZIC1	NM_003412	Body	Island
cg16876647	3.86E-06	7.87E-09	2.59E-11	37	2	43451842	ZFP36L2	NM_006887	Body	Island
cg27071460	3.87E-06	7.88E-09	2.60E-11	37	5	40681893	PTGER4	NM_000958	Body	Island
cg08376368	3.94E-06	7.99E-09	2.65E-11	37	6	21587724				Island
cg15768103	3.94E-06	7.99E-09	2.65E-11	37	2	127413936	GYPC;GYPC	NM_016815;NM_002101	Body;Body	Island
cg21614339	3.95E-06	7.99E-09	2.65E-11	37	15	93615629	RGMA;RGMA;RGMA;RGMA;RGMA;RGMA	NM_001166289;NM_001166288;NM_020211;NM_001166286;NM_001166283;NM_001166287	Body;Body;Body;Body;Body;Body	Island
cg00455452	4.05E-06	8.18E-09	2.72E-11	37	11	94474125				Island
cg14568830	4.06E-06	8.18E-09	2.73E-11	37	10	23463243				Island
cg07794554	4.07E-06	8.18E-09	2.73E-11	37	3	119041383	CDGAP	NM_020754	Body	Island
cg12945444	4.11E-06	8.25E-09	2.76E-11	37	8	11536969				Island
cg13278496	4.15E-06	8.31E-09	2.79E-11	37	3	147125287	ZIC4	NM_032153	TSS1500	N_Shore
cg21264131	4.15E-06	8.31E-09	2.79E-11	37	17	72857053	GRIN2C	NM_000835	TSS1500	Island
cg24385580	4.18E-06	8.35E-09	2.81E-11	37	17	28088301	SSH2	NM_033389	Body	Island
cg12213062	4.24E-06	8.44E-09	2.85E-11	37	2	220299653	SPEG	NM_005876	TSS200	Island
cg24158160	4.29E-06	8.53E-09	2.88E-11	37	1	151693222	C1orf230	NM_001144956	TSS1500	N_Shore
cg25829490	4.31E-06	8.53E-09	2.89E-11	37	2	176988792	HOXD9	NM_014213	Body	N_Shore
cg01068259	4.32E-06	8.53E-09	2.90E-11	37	12	121975344	KDM2B;KDM2B	NM_032590;NM_001005366	Body;Body	Island
cg25754173	4.32E-06	8.53E-09	2.90E-11	37	19	46526453	PGLYRP1	NM_005091	TSS200	S_Shore
cg12320039	4.42E-06	8.72E-09	2.97E-11	37	6	32118204	PRRT1	NM_030651	Body	Island
cg08363794	4.51E-06	8.87E-09	3.03E-11	37	2	176986460	HOXD9	NM_014213	TSS1500	Island
cg10668189	4.54E-06	8.93E-09	3.05E-11	37	12	54756590	GPR84	NM_020370	Body
cg12251448	4.55E-06	8.93E-09	3.06E-11	37	10	71733952
cg08812189	4.66E-06	9.12E-09	3.13E-11	37	3	147110367	ZIC4;ZIC4;ZIC4;ZIC4;ZIC4	NM_001168378;NR_033118;NR_033119;NM_032153;NM_001168379	Body;TSS200;TSS200;Body;Body	Island
cg13357249	4.73E-06	9.24E-09	3.18E-11	37	1	151170306	PIP5K1A;PIP5K1A;PIP5K1A;PIP5K1A	NM_001135638;NM_001135636;NM_003557;NM_001135637	TSS1500;TSS1500;TSS1500;TSS1500	N_Shore
cg11762968	4.75E-06	9.26E-09	3.19E-11	37	13	95354190				Island
cg27064063	4.77E-06	9.28E-09	3.20E-11	37	6	117869287	DCBLD1	NM_173674	Body	Island
cg26163458	4.80E-06	9.33E-09	3.23E-11	37	13	95620976				Island
cg08709073	4.83E-06	9.36E-09	3.24E-11	37	5	63802184	RGS7BP	NM_001029875	TSS1500	Island
cg27486427	4.87E-06	9.42E-09	3.27E-11	37	3	25469919	RARB;RARB;RARB;RARB	NM_016152;NM_016152;NM_000965;NM_000965	5'UTR;1stExon;1stExon;5'UTR
cg12348203	4.91E-06	9.47E-09	3.30E-11	37	7	11871837	THSD7A	NM_015204	TSS200
cg22858210	4.93E-06	9.50E-09	3.31E-11	37	11	65685787	DRAP1;C11orf68;C11orf68	NM_006442;NM_001135635;NM_031450	TSS1500;Body;Body	N_Shore
cg00154357	4.94E-06	9.50E-09	3.32E-11	37	3	147111280	ZIC4;ZIC4;ZIC4;ZIC4;ZIC4	NM_001168378;NR_033119;NM_032153;NM_001168379;NR_033118	Body;TSS1500;Body;Body;TSS1500	Island
cg24330818	4.95E-06	9.50E-09	3.33E-11	37	13	33002388	N4BP2L1;N4BP2L1	NM_052818;NM_001079691	TSS200;TSS200	S_Shore
cg19326876	4.97E-06	9.52E-09	3.34E-11	37	15	26107658	ATP10A	NM_024490	Body	Island
cg22902266	5.02E-06	9.59E-09	3.37E-11	37	9	96714313	BARX1	NM_021570	3'UTR	Island
cg12622986	5.09E-06	9.72E-09	3.42E-11	37	9	135458173	BARHL1;BARHL1	NM_020064;NM_020064	1stExon;5'UTR	Island
cg18082638	5.13E-06	9.77E-09	3.45E-11	37	11	31827757	PAX6;PAX6;PAX6	NM_001604;NM_001127612;NM_000280	Body;Body;Body	Island
cg02431260	5.14E-06	9.77E-09	3.45E-11	37	11	124628888	ESAM	NM_138961	Body	Island
cg05225581	5.16E-06	9.79E-09	3.47E-11	37	13	41706923	KBTBD6;KBTBD6	NM_152903;NM_152903	1stExon;5'UTR	Island
cg15639045	5.17E-06	9.79E-09	3.47E-11	37	17	6947200	SLC16A11;SLC16A11	NM_153357;NM_153357	1stExon;5'UTR	Island
cg18297797	5.29E-06	1.00E-08	3.56E-11	37	3	137488459				N_Shore
cg09409486	5.37E-06	1.01E-08	3.61E-11	37	10	50339356	FAM170B	NM_001164484	3'UTR	N_Shore
cg02037307	5.47E-06	1.03E-08	3.67E-11	37	5	134363562	PITX1	NM_002653	3'UTR	Island
cg19125370	5.59E-06	1.05E-08	3.75E-11	37	6	10390532				Island
cg02026608	5.62E-06	1.05E-08	3.77E-11	37	5	141133027				Island
cg11996428	5.62E-06	1.05E-08	3.77E-11	37	9	135466211				Island
cg12083965	5.69E-06	1.06E-08	3.83E-11	37	11	14995138	CALCA;CALCA;CALCA	NM_001741;NM_001033953;NM_001033952	TSS1500;TSS1500;TSS1500	Island
cg05899064	5.70E-06	1.06E-08	3.83E-11	37	11	67225897	CABP4	NM_145200	Body
cg06395091	5.71E-06	1.06E-08	3.83E-11	37	16	80574926	DYNLRB2;DYNLRB2	NM_130897;NM_130897	1stExon;5'UTR	Island
cg05785155	5.79E-06	1.08E-08	3.89E-11	37	2	182547401				N_Shore
cg01406689	5.84E-06	1.08E-08	3.92E-11	37	13	29105308				N_Shore
cg24169822	5.91E-06	1.09E-08	3.97E-11	37	7	27170994	HOXA4	NM_002141	TSS1500	S_Shore
cg16865965	5.93E-06	1.10E-08	3.99E-11	37	2	85811662	VAMP5	NM_006634	Body	Island
cg23052020	6.05E-06	1.12E-08	4.06E-11	37	6	106960170	AIM1;AIM1	NM_001624;NM_001624	1stExon;5'UTR	Island
cg17857070	6.06E-06	1.12E-08	4.07E-11	37	19	14320475				Island
cg02164225	6.15E-06	1.13E-08	4.13E-11	37	2	176977773				S_Shore
cg23504719	6.16E-06	1.13E-08	4.14E-11	37	10	99735010	CRTAC1	NM_018058	Body
cg17297071	6.25E-06	1.14E-08	4.20E-11	37	21	26934424	MIR155HG	NR_001458	TSS200	Island
cg01293179	6.29E-06	1.15E-08	4.23E-11	37	2	176996285	HOXD8	NM_019558	Body	S_Shore
cg03742890	6.29E-06	1.15E-08	4.23E-11	37	19	13910592	ZSWIM4	NM_023072	Body	S_Shelf
cg07501233	6.32E-06	1.15E-08	4.24E-11	37	13	100641900				Island
cg07870914	6.49E-06	1.18E-08	4.36E-11	37	1	47915951				Island
cg09672187	6.51E-06	1.18E-08	4.37E-11	37	5	1885367				Island
cg01502588	6.64E-06	1.20E-08	4.46E-11	37	2	119615889				N_Shore
cg14959729	6.66E-06	1.20E-08	4.47E-11	37	6	166580693	T	NM_003181	Body	Island
cg03669782	6.75E-06	1.22E-08	4.53E-11	37	4	54970254				S_Shelf
cg20562678	6.76E-06	1.22E-08	4.54E-11	37	13	28369080				S_Shore
cg07027116	6.88E-06	1.24E-08	4.62E-11	37	1	65731738	DNAJC6	NM_014787	Body	Island
cg18153322	6.90E-06	1.24E-08	4.64E-11	37	1	43534145				Island
cg06534724	6.95E-06	1.24E-08	4.67E-11	37	12	12618591	LOH12CR1	NM_058169	Body
cg19475535	6.96E-06	1.24E-08	4.68E-11	37	4	73434780	ADAMTS3	NM_014243	TSS1500	N_Shore
cg26890189	6.97E-06	1.24E-08	4.68E-11	37	19	47951302	SLC8A2	NM_015063	Body	Island
cg24477899	7.06E-06	1.26E-08	4.74E-11	37	19	10305780	DNMT1;DNMT1	NM_001130823;NM_001379	TSS200;TSS200	Island
cg23340350	7.06E-06	1.26E-08	4.75E-11	37	5	72529100				Island
cg11229533	7.08E-06	1.26E-08	4.76E-11	37	2	39893520	TMEM178;TMEM178	NM_152390;NM_001167959	Body;5'UTR	S_Shore
cg09205019	7.18E-06	1.27E-08	4.83E-11	37	15	93615439	RGMA;RGMA;RGMA;RGMA;RGMA;RGMA	NM_001166289;NM_001166288;NM_020211;NM_001166286;NM_001166283;NM_001166287	Body;Body;Body;Body;Body;Body	N_Shore
cg27347269	7.18E-06	1.27E-08	4.83E-11	37	18	67067867	DOK6	NM_152721	TSS1500	Island
cg14940165	7.21E-06	1.27E-08	4.85E-11	37	2	177021702				N_Shelf
cg05484788	7.30E-06	1.29E-08	4.90E-11	37	20	58180357	PHACTR3	NM_080672	Body	Island
cg11742746	7.42E-06	1.30E-08	4.98E-11	37	11	121323286	SORL1	NM_003105	1stExon	Island
cg22058458	7.42E-06	1.30E-08	4.99E-11	37	6	79944186	HMGN3;HMGN3	NM_004242;NM_138730	Body;Body	Island
cg04389897	7.60E-06	1.33E-08	5.10E-11	37	6	10398601	TFAP2A;TFAP2A;TFAP2A	NM_001042425;NM_003220;NM_001032280	3'UTR;3'UTR;3'UTR	Island
cg05872706	7.66E-06	1.34E-08	5.14E-11	37	6	1383982				Island
cg17746119	7.73E-06	1.35E-08	5.19E-11	37	17	74533853	CYGB	NM_134268	TSS200	Island
cg03099208	7.75E-06	1.35E-08	5.20E-11	37	7	8474544	NXPH1	NM_152745	5'UTR	Island
cg07436152	7.77E-06	1.35E-08	5.22E-11	37	6	50819236				S_Shore
cg10651637	7.91E-06	1.38E-08	5.31E-11	37	15	45315642	SORD	NM_003104	Body	S_Shore
cg06803134	8.03E-06	1.39E-08	5.39E-11	37	16	2069822	NPW;NPW	NM_001099456;NM_001099456	1stExon;5'UTR	Island
cg19721255	8.04E-06	1.39E-08	5.40E-11	37	8	143623644	BAI1	NM_001702	Body	Island
cg00750523	8.07E-06	1.40E-08	5.42E-11	37	5	63802593	RGS7BP	NM_001029875	1stExon	Island
cg12525707	8.11E-06	1.40E-08	5.45E-11	37	7	154959041
cg16643261	8.13E-06	1.40E-08	5.46E-11	37	18	44562019	KATNAL2;TCEB3B	NM_031303;NM_016427	5'UTR;TSS200	S_Shore
cg01930947	8.17E-06	1.41E-08	5.49E-11	37	1	162343861	C1orf111	NM_182581	Body
cg26021960	8.19E-06	1.41E-08	5.50E-11	37	3	147140297				N_Shore
cg00730172	8.19E-06	1.41E-08	5.50E-11	37	1	91176405				Island
cg11358945	8.21E-06	1.41E-08	5.51E-11	37	2	157185891	NR4A2	NM_006186	Body	Island
cg07363185	8.29E-06	1.42E-08	5.57E-11	37	2	21346839
cg14936968	8.56E-06	1.46E-08	5.75E-11	37	3	57198533	IL17RD	NM_017563	Body	Island
cg05597836	8.67E-06	1.48E-08	5.83E-11	37	7	96655566	DLX5	NM_005221	TSS1500	S_Shore
cg01377268	8.70E-06	1.48E-08	5.85E-11	37	2	239925497
cg10832108	8.71E-06	1.48E-08	5.85E-11	37	5	134870517	NEUROG1;NEUROG1	NM_006161;NM_006161	1stExon;3'UTR	N_Shore
cg00778807	8.76E-06	1.48E-08	5.88E-11	37	1	43524347
cg12021814	8.90E-06	1.50E-08	5.98E-11	37	2	172973195				Island
cg22455694	8.91E-06	1.50E-08	5.98E-11	37	2	176974001	HOXD11	NM_021192	3'UTR	S_Shore
cg01228355	9.01E-06	1.52E-08	6.05E-11	37	4	47839876	CORIN	NM_006587	Body	Island
cg05707458	9.07E-06	1.52E-08	6.09E-11	37	1	205425241				Island
cg06744545	9.07E-06	1.52E-08	6.09E-11	37	2	27958421				Island
cg13847987	9.13E-06	1.53E-08	6.14E-11	37	9	133759967	ABL1;ABL1	NM_005157;NM_007313	Body;Body	N_Shore
cg23771088	9.16E-06	1.53E-08	6.16E-11	37	12	121975533	KDM2B;KDM2B	NM_032590;NM_001005366	Body;Body	Island
cg15836660	9.28E-06	1.55E-08	6.24E-11	37	13	78493128	EDNRB;EDNRB;EDNRB	NM_000115;NM_001122659;NM_003991	5'UTR;TSS200;TSS200	Island
cg07816006	9.45E-06	1.58E-08	6.35E-11	37	12	131401305
cg16668931	9.54E-06	1.59E-08	6.41E-11	37	11	50220343
cg10493699	9.62E-06	1.60E-08	6.47E-11	37	17	39969297	SC65;FKBP10	NM_006455;NM_021939	TSS1500;1stExon	S_Shore
cg14276258	9.63E-06	1.60E-08	6.47E-11	37	18	44562030	KATNAL2;TCEB3B	NM_031303;NM_016427	5'UTR;TSS200	S_Shore
cg06525651	9.71E-06	1.61E-08	6.52E-11	37	10	128994297	FAM196A;FAM196A;DOCK1	NM_001039762;NM_001039762;NM_001380	1stExon;5'UTR;Body	Island
cg02998620	9.76E-06	1.62E-08	6.55E-11	37	2	223171473				S_Shore
cg00400448	9.77E-06	1.62E-08	6.56E-11	37	15	60285691				N_Shore
cg09734336	9.84E-06	1.62E-08	6.61E-11	37	11	126985911
cg16958667	1.00E-05	1.66E-08	6.75E-11	37	6	161863721	PARK2;PARK2;PARK2	NM_004562;NM_013987;NM_013988	Body;Body;Body
cg01240795	1.02E-05	1.67E-08	6.83E-11	37	5	72528314				N_Shore
cg24603464	1.02E-05	1.68E-08	6.86E-11	37	2	238395852	MLPH;MLPH	NM_024101;NM_001042467	TSS200;TSS200	Island
cg25530601	1.02E-05	1.68E-08	6.88E-11	37	10	115999174	VWA2;VWA2	NM_198496;NM_198496	1stExon;5'UTR	Island
cg04529785	1.03E-05	1.68E-08	6.91E-11	37	12	117799083	NOS1	NM_000620	5'UTR	Island
cg03080142	1.04E-05	1.69E-08	6.96E-11	37	8	50822801				Island
cg02504416	1.04E-05	1.69E-08	6.97E-11	37	11	44331629	ALX4;ALX4	NM_021926;NM_021926	5'UTR;1stExon	Island
cg21910355	1.04E-05	1.69E-08	6.98E-11	37	8	55366152				N_Shore
cg16269236	1.06E-05	1.73E-08	7.15E-11	37	17	53638963				Island
cg16865475	1.07E-05	1.74E-08	7.21E-11	37	19	39051817	RYR1;RYR1	NM_000540;NM_001042723	Body;Body	Island
cg00466108	1.08E-05	1.75E-08	7.24E-11	37	1	65731689	DNAJC6	NM_014787	Body	Island
cg21787965	1.09E-05	1.77E-08	7.34E-11	37	7	41739742	LOC285954;LOC285954;INHBA	NR_027118;NR_027119;NM_002192	Body;Body;Body
cg18800235	1.10E-05	1.77E-08	7.37E-11	37	1	94486895	ABCA4	NM_000350	Body
cg04666975	1.10E-05	1.77E-08	7.40E-11	37	14	60977353	SIX6	NM_007374	Body	Island
cg14403200	1.10E-05	1.77E-08	7.40E-11	37	9	72659163	MAMDC2	NM_153267	Body	Island
cg25836955	1.11E-05	1.78E-08	7.46E-11	37	22	39269159	CBX6	NM_014292	TSS1500	Island
cg20010506	1.11E-05	1.78E-08	7.47E-11	37	12	62585467	FAM19A2;FAM19A2	NM_178539;NM_178539	5'UTR;1stExon	Island
cg09026379	1.11E-05	1.78E-08	7.48E-11	37	11	64067248	C11orf20;KCNK4	NM_001039496;NM_033310	TSS1500;3'UTR	Island
cg19918230	1.12E-05	1.79E-08	7.51E-11	37	2	219745647	WNT10A;WNT10A	NM_025216;NM_025216	1stExon;5'UTR	Island
cg17445987	1.12E-05	1.79E-08	7.51E-11	37	19	10305305	DNMT1;DNMT1	NM_001130823;NM_001379	Body;Body	Island
cg15977685	1.12E-05	1.79E-08	7.52E-11	37	6	168743593
cg19003815	1.12E-05	1.79E-08	7.54E-11	37	3	25469914	RARB;RARB;RARB;RARB	NM_016152;NM_016152;NM_000965;NM_000965	5'UTR;1stExon;1stExon;5'UTR
cg17607298	1.13E-05	1.80E-08	7.59E-11	37	13	112727981				Island
cg14186066	1.14E-05	1.80E-08	7.64E-11	37	14	60976115	SIX6;SIX6	NM_007374;NM_007374	1stExon;5'UTR	Island
cg03554925	1.14E-05	1.80E-08	7.65E-11	37	12	132102981
cg06117072	1.15E-05	1.81E-08	7.70E-11	37	6	50791385	TFAP2B	NM_003221	Body	Island
cg01873637	1.15E-05	1.82E-08	7.73E-11	37	6	32180305	NOTCH4	NM_004557	Body
cg06078334	1.16E-05	1.82E-08	7.77E-11	37	6	29595653	GABBR1;GABBR1;GABBR1;GABBR1	NM_021904;NM_021903;NM_021903;NM_001470	Body;5'UTR;1stExon;Body	Island
cg26942169	1.19E-05	1.87E-08	7.97E-11	37	6	36566714	SFRS3	NM_003017	Body
cg01782790	1.19E-05	1.87E-08	8.00E-11	37	1	163393050				Island
cg20856510	1.20E-05	1.89E-08	8.07E-11	37	6	32096213	ATF6B;ATF6B	NM_004381;NM_001136153	TSS200;TSS200	N_Shore
cg25687423	1.20E-05	1.89E-08	8.09E-11	37	6	43193521	C6orf108;C6orf108	NM_006443;NM_199184	Body;3'UTR	N_Shelf
cg11862731	1.21E-05	1.89E-08	8.11E-11	37	3	194408516	FAM43A	NM_153690	1stExon	Island
cg20282303	1.21E-05	1.89E-08	8.11E-11	37	1	236924392	ACTN2	NM_001103	Body
cg21237313	1.21E-05	1.89E-08	8.14E-11	37	17	37764293	NEUROD2	NM_006160	TSS200	Island
cg11731868	1.22E-05	1.90E-08	8.18E-11	37	17	7344050	FGF11	NM_004112	Body	S_Shore
cg25365260	1.22E-05	1.90E-08	8.21E-11	37	17	46669781	LOC404266;LOC404266;LOC404266;LOC404266;HOXB5	NR_033203;NR_033204;NR_033201;NR_033202;NM_002147	Body;Body;Body;Body;Body	Island
cg24859945	1.23E-05	1.91E-08	8.25E-11	37	7	155832992
cg26035366	1.24E-05	1.92E-08	8.31E-11	37	3	26664621	LRRC3B;LRRC3B	NM_052953;NM_052953	1stExon;5'UTR	Island
cg17713376	1.26E-05	1.95E-08	8.44E-11	37	6	27525713
cg02026449	1.27E-05	1.96E-08	8.52E-11	37	16	71660734	MARVELD3;MARVELD3	NM_001017967;NM_052858	Body;Body	Island
cg20665774	1.27E-05	1.96E-08	8.52E-11	37	19	13134254	NFIX	NM_002501	Body	N_Shore
cg00594408	1.27E-05	1.96E-08	8.55E-11	37	6	29595349	GABBR1;GABBR1;GABBR1	NM_021904;NM_021903;NM_001470	Body;1stExon;Body	Island
cg15486233	1.28E-05	1.96E-08	8.57E-11	37	10	135237205	SPRN	NM_001012508	5'UTR	Island
cg24269074	1.29E-05	1.98E-08	8.68E-11	37	2	119614489				Island
cg07748540	1.30E-05	1.98E-08	8.70E-11	37	11	104034619	PDGFD;PDGFD	NM_025208;NM_033135	1stExon;1stExon	Island
cg19320612	1.30E-05	1.98E-08	8.71E-11	37	2	167168190	SCN9A	NM_002977	Body
cg04648480	1.30E-05	1.98E-08	8.72E-11	37	21	38083099	SIM2;SIM2	NM_009586;NM_005069	Body;Body	S_Shore
cg24899138	1.30E-05	1.99E-08	8.74E-11	37	5	134872639	NEUROG1	NM_006161	TSS1500	S_Shore
cg16628135	1.32E-05	2.00E-08	8.84E-11	37	16	1397791	BAIAP3	NM_003933	Body	Island
cg07451391	1.32E-05	2.00E-08	8.84E-11	37	3	58166142				S_Shelf
cg25999578	1.32E-05	2.01E-08	8.88E-11	37	7	27205514	HOXA9	NM_152739	TSS1500	Island
cg05835276	1.33E-05	2.01E-08	8.90E-11	37	12	57619364	NXPH4	NM_007224	Body	Island
cg19703610	1.34E-05	2.03E-08	8.99E-11	37	11	117667737	DSCAML1	NM_020693	Body	Island
cg25476766	1.36E-05	2.05E-08	9.11E-11	37	13	112724454	SOX1;SOX1	NM_005986;NM_005986	1stExon;3'UTR	N_Shore
cg24540114	1.37E-05	2.07E-08	9.20E-11	37	7	156812941				Island
cg02561482	1.37E-05	2.07E-08	9.22E-11	37	6	50813551	TFAP2B	NM_003221	3'UTR	Island
cg14314529	1.38E-05	2.07E-08	9.24E-11	37	14	59113603	DACT1;DACT1	NM_001079520;NM_016651	Body;Body	Island
cg26635219	1.38E-05	2.08E-08	9.30E-11	37	7	117119424	CFTR	NM_000492	TSS1500
cg02870676	1.40E-05	2.10E-08	9.37E-11	37	18	55888832	NEDD4L;NEDD4L;NEDD4L;NEDD4L;NEDD4L;NEDD4L;NEDD4L;NEDD4L;NEDD4L;NEDD4L	NM_001144964;NM_015277;NM_001144971;NM_001144966;NM_001144965;NM_001144968;NM_001144966;NM_001144967;NM_001144969;NM_001144970	5'UTR;Body;5'UTR;5'UTR;5'UTR;Body;1stExon;Body;Body;5'UTR
cg14445366	1.40E-05	2.10E-08	9.40E-11	37	17	70112050				Island
cg00904852	1.40E-05	2.10E-08	9.44E-11	37	10	132001604
cg09226786	1.41E-05	2.10E-08	9.46E-11	37	7	96622204	DLX6AS	NR_015448	Body
cg01413268	1.42E-05	2.11E-08	9.52E-11	37	19	51602462	CTU1	NM_145232	Body	S_Shore
cg18182399	1.42E-05	2.11E-08	9.53E-11	37	2	220283175	DES;DES	NM_001927;NM_001927	1stExon;5'UTR	N_Shore
cg10790747	1.42E-05	2.12E-08	9.57E-11	37	19	36248020	HSPB6;C19orf55	NM_144617;NM_001039887	TSS200;TSS1500	N_Shore
cg24704077	1.43E-05	2.12E-08	9.58E-11	37	6	159456907	TAGAP;TAGAP	NM_152133;NM_054114	Body;Body
cg25223095	1.43E-05	2.12E-08	9.58E-11	37	3	16927003	PLCL2	NM_001144382	Body	S_Shore
cg02245378	1.44E-05	2.13E-08	9.66E-11	37	2	223161771	PAX3;PAX3;PAX3;CCDC140;PAX3;PAX3;PAX3;PAX3;PAX3	NM_181458;NM_013942;NM_181457;NM_153038;NM_000438;NM_181461;NM_181460;NM_181459;NM_001127366	Body;Body;Body;TSS1500;Body;Body;Body;Body;Body	Island
cg01689053	1.46E-05	2.16E-08	9.82E-11	37	5	95067728	RHOBTB3	NM_014899	Body	Island
cg08174462	1.47E-05	2.18E-08	9.90E-11	37	12	56709715	CNPY2;CNPY2	NM_014255;NM_014255	5'UTR;1stExon	Island
cg02046143	1.51E-05	2.23E-08	1.02E-10	37	11	133797911	IGSF9B	NM_014987	Body	N_Shelf
cg12382864	1.52E-05	2.24E-08	1.02E-10	37	10	98480463	PIK3AP1	NM_152309	TSS200	Island
cg23919118	1.54E-05	2.26E-08	1.03E-10	37	12	106976006	RFX4	NM_213594	TSS1500	N_Shore
cg25685262	1.55E-05	2.28E-08	1.04E-10	37	13	28493316	PDX1	NM_000209	TSS1500	N_Shore
cg00889398	1.56E-05	2.28E-08	1.05E-10	37	13	28502089				Island
cg09335321	1.56E-05	2.28E-08	1.05E-10	37	1	153940547	CREB3L4;SLC39A1;CREB3L4	NM_130898;NM_014437;NM_130898	1stExon;TSS1500;5'UTR	S_Shore
cg03326762	1.56E-05	2.28E-08	1.05E-10	37	1	75597304	LHX8	NM_001001933	Body	S_Shore
cg04748704	1.57E-05	2.29E-08	1.05E-10	37	7	136553243	CHRM2;CHRM2;CHRM2;CHRM2;CHRM2;CHRM2;CHRM2;CHRM2	NM_001006631;NM_001006628;NM_000739;NM_001006626;NM_001006630;NM_001006632;NM_001006627;NM_001006629	TSS1500;TSS1500;TSS1500;TSS1500;TSS200;TSS1500;TSS200;TSS1500	N_Shore
cg00526576	1.59E-05	2.32E-08	1.07E-10	37	16	30545772	ZNF747	NM_023931	1stExon	Island
cg12258811	1.61E-05	2.34E-08	1.08E-10	37	1	7844735	PER3	NM_016831	TSS200	Island
cg26556395	1.61E-05	2.34E-08	1.08E-10	37	1	155252359	HCN3	NM_020897	Body
cg11874760	1.62E-05	2.36E-08	1.09E-10	37	6	14118415	CD83;CD83	NM_004233;NM_001040280	Body;Body	S_Shore
cg11071762	1.64E-05	2.37E-08	1.10E-10	37	1	111746640				Island
cg23662142	1.64E-05	2.37E-08	1.10E-10	37	20	55199914				N_Shore
cg08355456	1.64E-05	2.37E-08	1.10E-10	37	11	67383691				Island
cg06515235	1.64E-05	2.37E-08	1.10E-10	37	13	28501021				N_Shore
cg24937275	1.68E-05	2.42E-08	1.13E-10	37	15	96866073				Island
cg23049847	1.68E-05	2.42E-08	1.13E-10	37	4	5889238	CRMP1;CRMP1	NM_001014809;NM_001313	Body;Body	Island
cg15766591	1.68E-05	2.42E-08	1.13E-10	37	2	85664771				Island
cg24211504	1.70E-05	2.44E-08	1.14E-10	37	6	100903575	SIM1	NM_005068	Body	Island
cg07688057	1.72E-05	2.47E-08	1.16E-10	37	X	39943025	BCOR;BCOR;BCOR;BCOR	NM_001123384;NM_017745;NM_001123385;NM_001123383	5'UTR;5'UTR;5'UTR;5'UTR	Island
cg04927931	1.73E-05	2.47E-08	1.16E-10	37	6	100911701	SIM1	NM_005068	TSS200	N_Shore
cg04420749	1.73E-05	2.47E-08	1.16E-10	37	6	21588358				Island
cg03146625	1.75E-05	2.50E-08	1.18E-10	37	12	54448729	HOXC4;HOXC4	NM_153633;NM_014620	Body;Body	S_Shore
cg17838545	1.76E-05	2.51E-08	1.19E-10	37	7	96628435	DLX6AS	NR_015448	Body	N_Shelf
cg05998607	1.77E-05	2.51E-08	1.19E-10	37	2	119067928
cg06314184	1.77E-05	2.51E-08	1.19E-10	37	7	4876143	RADIL	NM_018059	Body	Island
cg01454430	1.77E-05	2.51E-08	1.19E-10	37	4	3671503				Island
cg08164556	1.78E-05	2.52E-08	1.20E-10	37	17	64961914	CACNG4	NM_014405	Body	Island
cg04654288	1.78E-05	2.52E-08	1.20E-10	37	6	10390247				Island
cg23061027	1.85E-05	2.61E-08	1.24E-10	37	6	32116207	PRRT1	NM_030651	3'UTR	N_Shore
cg05842348	1.88E-05	2.65E-08	1.26E-10	37	14	37133116	PAX9	NM_006194	Body	S_Shore
cg05883907	1.89E-05	2.67E-08	1.27E-10	37	12	49318487	FKBP11;FKBP11;FKBP11	NM_001143782;NM_016594;NM_001143781	Body;Body;5'UTR	Island
cg22367144	1.90E-05	2.67E-08	1.28E-10	37	15	48010299	SEMA6D;SEMA6D;SEMA6D;SEMA6D;SEMA6D;SEMA6D	NM_153617;NM_153616;NM_153619;NM_024966;NM_153618;NM_020858	TSS1500;TSS1500;TSS1500;TSS1500;TSS1500;TSS1500	Island
cg12930124	1.91E-05	2.68E-08	1.28E-10	37	12	49485778	DHH	NM_021044	Body	Island
cg15557036	1.91E-05	2.68E-08	1.28E-10	37	17	48041891				Island
cg03875156	1.92E-05	2.68E-08	1.29E-10	37	10	135237037	SPRN	NM_001012508	Body	Island
cg10601940	1.92E-05	2.68E-08	1.29E-10	37	2	223159305	PAX3;PAX3;PAX3;PAX3;PAX3;PAX3;PAX3;PAX3	NM_181458;NM_181461;NM_000438;NM_181459;NM_181460;NM_013942;NM_181457;NM_001127366	Body;Body;Body;Body;Body;Body;Body;Body	N_Shore
cg03148184	1.92E-05	2.68E-08	1.29E-10	37	4	111562513				S_Shore
cg13654902	1.95E-05	2.72E-08	1.31E-10	37	19	38853053	CATSPERG	NM_021185	Body	Island
cg10272922	1.97E-05	2.74E-08	1.32E-10	37	13	95673005	ABCC4	NM_005845	3'UTR
cg03025830	1.97E-05	2.74E-08	1.33E-10	37	8	21905599	FGF17	NM_003867	Body	Island
cg06650419	1.99E-05	2.76E-08	1.34E-10	37	1	177133946	ASTN1;ASTN1;ASTN1;ASTN1	NM_004319;NM_207108;NM_004319;NM_207108	5'UTR;5'UTR;1stExon;1stExon	S_Shore
cg03537163	2.00E-05	2.77E-08	1.34E-10	37	19	814520	LPPR3	NM_024888	Body	Island
cg08336287	2.00E-05	2.77E-08	1.35E-10	37	10	11206892	CUGBP2;CUGBP2;CUGBP2;CUGBP2	NM_001025076;NM_006561;NM_001025077;NM_001083591	TSS200;Body;Body;TSS200	N_Shore
cg03464514	2.02E-05	2.79E-08	1.36E-10	37	7	137028442	PTN;PTN	NM_002825;NM_002825	5'UTR;1stExon
cg04070995	2.04E-05	2.81E-08	1.37E-10	37	10	100227617	HPSE2;HPSE2;HPSE2;HPSE2	NM_001166244;NM_001166245;NM_021828;NM_001166246	Body;Body;Body;Body	Island
cg02742906	2.05E-05	2.82E-08	1.37E-10	37	13	112758625				Island
cg11294084	2.05E-05	2.82E-08	1.38E-10	37	13	33002136	N4BP2L1;N4BP2L1	NM_052818;NM_001079691	1stExon;1stExon	S_Shore
cg06741594	2.05E-05	2.82E-08	1.38E-10	37	7	132260475	PLXNA4;PLXNA4;PLXNA4	NM_020911;NM_181775;NM_001105543	5'UTR;5'UTR;5'UTR	Island
cg20398418	2.05E-05	2.82E-08	1.38E-10	37	2	157186446	NR4A2	NM_006186	Body	S_Shore
cg19700341	2.07E-05	2.84E-08	1.39E-10	37	17	72857076	GRIN2C	NM_000835	TSS1500	Island
cg17485838	2.08E-05	2.84E-08	1.39E-10	37	7	27138712				S_Shore
cg04635735	2.12E-05	2.89E-08	1.42E-10	37	7	44259819	CAMK2B;CAMK2B;CAMK2B;CAMK2B;CAMK2B;CAMK2B;CAMK2B;CAMK2B	NM_172081;NM_172082;NM_172083;NM_172084;NM_172079;NM_001220;NM_172078;NM_172080	Body;Body;Body;Body;Body;Body;Body;Body	Island
cg11199827	2.12E-05	2.89E-08	1.42E-10	37	10	49881056
cg18368487	2.12E-05	2.89E-08	1.43E-10	37	10	128994702	FAM196A;DOCK1	NM_001039762;NM_001380	TSS1500;Body	Island
cg16165797	2.12E-05	2.89E-08	1.43E-10	37	20	642894	SCRT2	NM_033129	3'UTR	Island
cg08175413	2.15E-05	2.93E-08	1.45E-10	37	5	96294187	LNPEP;LNPEP;LNPEP	NM_005575;NM_175920;NM_175920	Body;5'UTR;1stExon
cg05443740	2.16E-05	2.93E-08	1.45E-10	37	2	95963057	KCNIP3	NM_013434	TSS200
cg06464008	2.18E-05	2.95E-08	1.46E-10	37	10	102881508	TLX1NB	NM_001085398	5'UTR	N_Shore
cg11838224	2.18E-05	2.96E-08	1.47E-10	37	17	7287740	TNK1	NM_003985	Body	Island
cg18107425	2.20E-05	2.97E-08	1.48E-10	37	15	90319432	MESP2	NM_001039958	TSS200	N_Shore
cg24151926	2.21E-05	2.98E-08	1.48E-10	37	1	6240455	CHD5	NM_015557	TSS1500	Island
cg06474179	2.21E-05	2.98E-08	1.48E-10	37	10	29044122
cg00194126	2.21E-05	2.98E-08	1.49E-10	37	2	157186312	NR4A2	NM_006186	Body	Island
cg26363634	2.23E-05	3.00E-08	1.50E-10	37	1	110162485	AMPD2;AMPD2;AMPD2	NM_139156;NM_004037;NM_139156	1stExon;TSS1500;5'UTR	Island
cg16729415	2.23E-05	3.00E-08	1.50E-10	37	15	35047203	GJD2	NM_020660	TSS1500	Island
cg03594246	2.24E-05	3.00E-08	1.50E-10	37	16	1967971	HS3ST6	NM_001009606	1stExon	Island
cg21678312	2.26E-05	3.03E-08	1.52E-10	37	12	71314587	PTPRR	NM_002849	TSS200
cg00792424	2.27E-05	3.03E-08	1.53E-10	37	6	10386160				S_Shore
cg25338818	2.27E-05	3.03E-08	1.53E-10	37	18	10417268				S_Shelf
cg00565932	2.27E-05	3.03E-08	1.53E-10	37	1	6789917
cg01423394	2.30E-05	3.06E-08	1.54E-10	37	10	8076679				Island
cg04436714	2.31E-05	3.08E-08	1.55E-10	37	1	90309218	LRRC8D;LRRC8D	NM_018103;NM_001134479	5'UTR;5'UTR	Island
cg06624978	2.32E-05	3.08E-08	1.56E-10	37	4	81106327	PRDM8	NM_020226	TSS200	S_Shore
cg23322933	2.32E-05	3.08E-08	1.56E-10	37	14	61109207				Island
cg24810242	2.33E-05	3.09E-08	1.57E-10	37	1	18691778	IGSF21	NM_032880	Body	N_Shore
cg18762727	2.34E-05	3.10E-08	1.57E-10	37	7	101006089	EMID2	NM_133457	TSS200	Island
cg15819717	2.36E-05	3.13E-08	1.59E-10	37	12	54393100	HOXC9	NM_006897	TSS1500	N_Shore
cg24274272	2.38E-05	3.14E-08	1.60E-10	37	17	72278023	DNAI2	NM_023036	Body
cg27205904	2.39E-05	3.16E-08	1.61E-10	37	12	104697514	TXNRD1;TXNRD1;TXNRD1;EID3;TXNRD1;TXNRD1	NM_182729;NM_182743;NM_001093771;NM_001008394;NM_003330;NM_182742	5'UTR;5'UTR;Body;TSS200;Body;5'UTR	Island
cg14308375	2.42E-05	3.19E-08	1.62E-10	37	4	111545119	PITX2;PITX2;PITX2	NM_000325;NM_153426;NM_153427	TSS1500;Body;Body	S_Shore
cg14111334	2.42E-05	3.19E-08	1.63E-10	37	11	69867046
cg19513876	2.42E-05	3.19E-08	1.63E-10	37	17	17377803				N_Shelf
cg08117728	2.45E-05	3.21E-08	1.64E-10	37	6	32179567	NOTCH4	NM_004557	Body
cg12118269	2.45E-05	3.21E-08	1.65E-10	37	10	102893980	TLX1	NM_005521	Body	Island
cg19859980	2.45E-05	3.21E-08	1.65E-10	37	1	211555940	C1orf97	NR_026761	TSS200	Island
cg26476852	2.46E-05	3.21E-08	1.65E-10	37	7	27204728	HOXA9	NM_152739	1stExon	Island
cg03855710	2.48E-05	3.24E-08	1.67E-10	37	13	33002360	N4BP2L1;N4BP2L1	NM_052818;NM_001079691	TSS200;TSS200	S_Shore
cg00378313	2.49E-05	3.24E-08	1.67E-10	37	13	74779339
cg27309276	2.49E-05	3.25E-08	1.67E-10	37	5	145718098	POU4F3	NM_002700	TSS1500	N_Shore
cg17017189	2.53E-05	3.29E-08	1.70E-10	37	6	40722397
cg16986315	2.53E-05	3.29E-08	1.70E-10	37	1	19181291	TAS1R2	NM_152232	Body	Island
cg25397922	2.57E-05	3.33E-08	1.72E-10	37	4	113431869				Island
cg22201588	2.57E-05	3.33E-08	1.73E-10	37	19	11533499	CCDC151	NM_145045	Body	Island
cg24472375	2.60E-05	3.37E-08	1.75E-10	37	6	108485102				N_Shore
cg12093005	2.61E-05	3.37E-08	1.75E-10	37	12	133086067	FBRSL1	NM_001142641	Body
cg02100373	2.61E-05	3.37E-08	1.75E-10	37	5	134367090	PITX1	NM_002653	Body	Island
cg27090784	2.63E-05	3.38E-08	1.76E-10	37	5	147862681	HTR4;HTR4;HTR4;HTR4;HTR4;HTR4	NM_000870;NM_199453;NM_001040172;NM_001040171;NM_001040169;NM_001040173	3'UTR;Body;3'UTR;Body;Body;3'UTR
cg22820316	2.64E-05	3.39E-08	1.77E-10	37	1	119532736	TBX15	NM_152380	TSS1500	S_Shore
cg07180307	2.64E-05	3.39E-08	1.77E-10	37	11	109294168	C11orf87	NM_207645	5'UTR	Island
cg05904808	2.64E-05	3.39E-08	1.78E-10	37	5	57790494	GAPT	NM_152687	Body
cg03881775	2.64E-05	3.39E-08	1.78E-10	37	3	147111135	ZIC4;ZIC4;ZIC4;ZIC4;ZIC4	NM_001168378;NR_033119;NM_032153;NM_001168379;NR_033118	Body;TSS1500;Body;Body;TSS1500	Island
cg03428864	2.65E-05	3.39E-08	1.78E-10	37	3	25469925	RARB;RARB;RARB;RARB	NM_016152;NM_016152;NM_000965;NM_000965	5'UTR;1stExon;1stExon;5'UTR
cg00777968	2.66E-05	3.40E-08	1.78E-10	37	6	32811647	PSMB8;PSMB8	NM_004159;NM_148919	Body;1stExon	Island
cg09045007	2.66E-05	3.40E-08	1.79E-10	37	12	54392734	HOXC9	NM_006897	TSS1500	N_Shore
cg14651305	2.68E-05	3.41E-08	1.80E-10	37	6	31325003	HLA-B	NM_005514	TSS200	Island
cg22268510	2.71E-05	3.45E-08	1.82E-10	37	6	32118420	PRRT1	NM_030651	Body	Island
cg04280493	2.73E-05	3.47E-08	1.84E-10	37	1	145438949	TXNIP	NM_006472	1stExon
cg22674110	2.73E-05	3.47E-08	1.84E-10	37	19	7938668				Island
cg08654262	2.79E-05	3.54E-08	1.87E-10	37	1	85796055	DDAH1;DDAH1	NM_001134445;NM_012137	Body;Body
cg22754176	2.81E-05	3.56E-08	1.89E-10	37	5	95066806	RHOBTB3	NM_014899	TSS200	N_Shore
cg12967838	2.83E-05	3.58E-08	1.90E-10	37	3	138648052				Island
cg15557878	2.85E-05	3.60E-08	1.91E-10	37	5	110406049	TSLP	NM_033035	TSS1500	N_Shelf
cg19592336	2.85E-05	3.60E-08	1.92E-10	37	6	28129416	ZNF389	NM_001145129	TSS200
cg00864171	2.88E-05	3.63E-08	1.93E-10	37	11	67383662				Island
cg18738058	2.91E-05	3.66E-08	1.95E-10	37	7	11871906	THSD7A	NM_015204	TSS200
cg04850731	2.94E-05	3.70E-08	1.98E-10	37	12	57618943	NXPH4	NM_007224	Body	Island
cg24974756	2.98E-05	3.74E-08	2.00E-10	37	4	3261318	C4orf44	NM_001012982	Body
cg22248052	3.00E-05	3.77E-08	2.02E-10	37	6	50791419	TFAP2B	NM_003221	Body	Island
cg00653455	3.01E-05	3.78E-08	2.02E-10	37	3	53914075	ACTR8	NM_022899	Body	N_Shore
cg06526872	3.02E-05	3.78E-08	2.03E-10	37	1	44399363	ARTN;ARTN;ARTN;ARTN;ARTN;ARTN	NM_057091;NM_057090;NM_057090;NM_001136215;NM_001136215;NM_057091	1stExon;1stExon;5'UTR;1stExon;5'UTR;5'UTR	Island
cg13762887	3.02E-05	3.78E-08	2.03E-10	37	9	131517731	ZER1	NM_006336	Body
cg15987732	3.03E-05	3.78E-08	2.04E-10	37	7	155174254				Island
cg02664993	3.03E-05	3.78E-08	2.04E-10	37	20	44519396	CTSA;NEURL2;CTSA;CTSA	NM_000308;NM_080749;NM_001127695;NM_001167594	TSS200;1stExon;TSS200;TSS200	Island
cg21229570	3.04E-05	3.78E-08	2.04E-10	37	12	115124768				Island
cg08292023	3.06E-05	3.81E-08	2.06E-10	37	11	88242253	GRM5;GRM5	NM_000842;NM_001143831	Body;Body	Island
cg13164157	3.09E-05	3.84E-08	2.08E-10	37	4	16085180	PROM1;PROM1	NM_001145848;NM_001145847	5'UTR;5'UTR	Island
cg03602212	3.12E-05	3.87E-08	2.10E-10	37	8	25678826
cg25718035	3.12E-05	3.87E-08	2.10E-10	37	10	8085029
cg26232715	3.14E-05	3.89E-08	2.11E-10	37	4	47839218	CORIN	NM_006587	Body	Island
cg23017840	3.19E-05	3.94E-08	2.14E-10	37	9	37576442	FBXO10	NM_012166	TSS200	Island
cg08152546	3.19E-05	3.94E-08	2.14E-10	37	13	112717207				Island
cg20920123	3.19E-05	3.94E-08	2.15E-10	37	13	111745582				Island
cg15540820	3.20E-05	3.94E-08	2.15E-10	37	3	27765283	EOMES	NM_005442	TSS1500	Island
cg26991761	3.22E-05	3.95E-08	2.16E-10	37	11	67071064	SSH3;SSH3	NM_017857;NM_017857	5'UTR;1stExon	Island
cg19919303	3.22E-05	3.95E-08	2.16E-10	37	11	129245922	BARX2;BARX2	NM_003658;NM_003658	1stExon;5'UTR	Island
cg26701043	3.22E-05	3.95E-08	2.16E-10	37	16	1396337	BAIAP3	NM_003933	Body	N_Shore
cg20090108	3.27E-05	4.00E-08	2.19E-10	37	11	88242488	GRM5;GRM5	NM_000842;NM_001143831	Body;Body	Island
cg07189394	3.27E-05	4.00E-08	2.19E-10	37	3	131802515
cg27368911	3.30E-05	4.03E-08	2.22E-10	37	6	37751926
cg04393837	3.30E-05	4.03E-08	2.22E-10	37	1	151139439	LYSMD1;LYSMD1;SCNM1	NM_001136543;NM_212551;NM_024041	TSS1500;TSS1500;Body
cg16197717	3.30E-05	4.03E-08	2.22E-10	37	10	125650957	CPXM2	NM_198148	1stExon	Island
cg16821068	3.32E-05	4.04E-08	2.23E-10	37	11	129245691	BARX2	NM_003658	TSS200	Island
cg08777147	3.35E-05	4.08E-08	2.25E-10	37	X	39953550	BCOR;BCOR;BCOR;BCOR	NM_001123384;NM_017745;NM_001123385;NM_001123383	5'UTR;5'UTR;5'UTR;5'UTR	Island
cg22812955	3.36E-05	4.08E-08	2.26E-10	37	6	50818181				Island
cg14054928	3.37E-05	4.09E-08	2.26E-10	37	17	50235328	CA10;CA10;CA10;CA10	NM_020178;NM_001082534;NM_001082533;NM_020178	1stExon;5'UTR;5'UTR;5'UTR	Island
cg07274716	3.39E-05	4.11E-08	2.28E-10	37	5	134363973	PITX1	NM_002653	3'UTR	Island
cg11750165	3.45E-05	4.18E-08	2.32E-10	37	13	112722233	SOX1	NM_005986	1stExon	Island
cg18064824	3.48E-05	4.21E-08	2.34E-10	37	2	176978893				N_Shore
cg20382695	3.53E-05	4.27E-08	2.37E-10	37	10	116853814	ATRNL1	NM_207303	Body	Island
cg12936423	3.57E-05	4.31E-08	2.40E-10	37	6	33160849	COL11A2;COL11A2;COL11A2;COL11A2	NM_080679;NM_001163771;NM_080681;NM_080680	TSS1500;TSS1500;TSS1500;TSS1500	N_Shore
cg16104915	3.58E-05	4.31E-08	2.41E-10	37	7	27205217	HOXA9	NM_152739	TSS200	Island
cg26790247	3.58E-05	4.31E-08	2.41E-10	37	3	147108512	ZIC4;ZIC4;ZIC4;ZIC4;ZIC4	NM_001168378;NR_033119;NM_032153;NR_033118;NM_001168379	Body;Body;Body;Body;Body	Island
cg24489983	3.61E-05	4.34E-08	2.42E-10	37	8	25904914				Island
cg14292424	3.62E-05	4.35E-08	2.43E-10	37	9	33474983	SUGT1P1;NOL6;NOL6	NR_003667;NM_139235;NM_022917	Body;TSS1500;TSS1500
cg03951374	3.65E-05	4.38E-08	2.45E-10	37	15	37390176	MEIS2;MEIS2;MEIS2;MEIS2;MEIS2;MEIS2;MEIS2	NM_172315;NM_170674;NM_170675;NM_172316;NM_002399;NM_170677;NM_170676	1stExon;Body;Body;5'UTR;Body;Body;Body	Island
cg24686610	3.66E-05	4.38E-08	2.46E-10	37	3	147125782	ZIC4;ZIC1	NM_032153;NM_003412	TSS1500;TSS1500	N_Shore
cg14310935	3.66E-05	4.38E-08	2.46E-10	37	9	30575346
cg17507887	3.67E-05	4.38E-08	2.46E-10	37	6	50786511	TFAP2B;TFAP2B	NM_003221;NM_003221	1stExon;5'UTR	N_Shore
cg06779110	3.67E-05	4.38E-08	2.47E-10	37	14	29243173	C14orf23;C14orf23	NR_026732;NR_026731	Body;Body	N_Shore
cg19104015	3.68E-05	4.39E-08	2.47E-10	37	17	46646043	HOXB3	NM_002146	5'UTR	S_Shelf
cg25729445	3.69E-05	4.39E-08	2.48E-10	37	6	29595347	GABBR1;GABBR1;GABBR1	NM_021904;NM_021903;NM_001470	Body;1stExon;Body	Island
cg07297039	3.69E-05	4.39E-08	2.48E-10	37	15	74467626	ISLR;ISLR	NM_201526;NM_005545	Body;Body	Island
cg14765959	3.71E-05	4.41E-08	2.50E-10	37	6	106429316				Island
cg08681924	3.74E-05	4.44E-08	2.52E-10	37	3	62359924	FEZF2	NM_018008	TSS1500	S_Shore
cg09727277	3.75E-05	4.44E-08	2.52E-10	37	7	155258828				Island
cg12063947	3.75E-05	4.44E-08	2.52E-10	37	10	45878068	ALOX5	NM_000698	Body
cg09236762	3.76E-05	4.44E-08	2.52E-10	37	8	143437895	TSNARE1	NM_145003	5'UTR
cg14507337	3.81E-05	4.49E-08	2.56E-10	37	14	60978161	SIX6	NM_007374	3'UTR	Island
cg06729532	3.82E-05	4.51E-08	2.57E-10	37	19	14376770				Island
cg16404371	3.83E-05	4.51E-08	2.57E-10	37	12	8025646	SLC2A14	NM_153449	TSS200	Island
cg14578879	3.86E-05	4.53E-08	2.59E-10	37	6	100904055	SIM1	NM_005068	Body	N_Shore
cg00355389	3.86E-05	4.53E-08	2.60E-10	37	3	139653431	CLSTN2	NM_022131	TSS1500	Island
cg01747969	3.86E-05	4.53E-08	2.60E-10	37	7	96641558	DLX6AS	NR_015448	Body
cg18090147	3.93E-05	4.60E-08	2.64E-10	37	14	77506731
cg02739500	3.94E-05	4.62E-08	2.65E-10	37	16	2070206	NPW	NM_001099456	1stExon	Island
cg17481117	3.97E-05	4.64E-08	2.67E-10	37	15	27113459	GABRA5;GABRA5	NM_000810;NM_001165037	5'UTR;5'UTR	Island
cg27448110	3.98E-05	4.64E-08	2.67E-10	37	7	157484647	PTPRN2;PTPRN2;PTPRN2	NM_002847;NM_130842;NM_130843	Body;Body;Body	Island
cg01631162	3.98E-05	4.64E-08	2.68E-10	37	6	30043418	RNF39;RNF39	NM_025236;NM_170769	1stExon;1stExon	Island
cg15648389	3.99E-05	4.64E-08	2.68E-10	37	12	54448769	HOXC4;HOXC4	NM_153633;NM_014620	Body;Body	S_Shore
cg05369553	4.00E-05	4.65E-08	2.69E-10	37	1	158688926	OR6K3	NM_001005327	TSS1500
cg02023345	4.02E-05	4.67E-08	2.70E-10	37	10	63212226	TMEM26	NM_178505	Body	N_Shore
cg25317585	4.02E-05	4.67E-08	2.70E-10	37	13	102568886	FGF14;FGF14	NM_175929;NM_004115	Body;1stExon	Island
cg13482308	4.03E-05	4.67E-08	2.70E-10	37	9	37002685	PAX5	NM_016734	Body	Island
cg01841641	4.09E-05	4.74E-08	2.75E-10	37	2	223169965				N_Shore
cg00240195	4.11E-05	4.75E-08	2.76E-10	37	2	157184880	NR4A2	NM_006186	Body	N_Shore
cg22209616	4.11E-05	4.75E-08	2.76E-10	37	15	68569728	FEM1B	NM_015322	TSS1500	N_Shore
cg09533178	4.12E-05	4.75E-08	2.77E-10	37	19	55630336	PPP1R12C	NM_017607	TSS1500	S_Shore
cg10454766	4.13E-05	4.76E-08	2.77E-10	37	11	109293945	C11orf87	NM_207645	5'UTR	Island
cg24460126	4.13E-05	4.76E-08	2.78E-10	37	1	179713828	FAM163A	NM_173509	5'UTR	Island
cg13113748	4.15E-05	4.77E-08	2.79E-10	37	X	39942822	BCOR;BCOR;BCOR;BCOR	NM_001123384;NM_017745;NM_001123385;NM_001123383	5'UTR;5'UTR;5'UTR;5'UTR	Island
cg10865856	4.15E-05	4.77E-08	2.79E-10	37	6	30043061	RNF39;RNF39	NM_025236;NM_170769	1stExon;1stExon	Island
cg01963623	4.17E-05	4.78E-08	2.80E-10	37	22	18632433	USP18	NM_017414	TSS1500	N_Shore
cg23704770	4.17E-05	4.78E-08	2.80E-10	37	12	16758943	LMO3;LMO3	NM_018640;NM_001001395	5'UTR;5'UTR
cg01908010	4.21E-05	4.82E-08	2.83E-10	37	18	70210483	CBLN2	NM_182511	5'UTR	Island
cg14686113	4.22E-05	4.82E-08	2.84E-10	37	4	54965829	GSX2	NM_133267	TSS1500	N_Shore
cg03928182	4.22E-05	4.82E-08	2.84E-10	37	12	71314662	PTPRR	NM_002849	TSS200
cg00462951	4.22E-05	4.82E-08	2.84E-10	37	12	5539736				N_Shore
cg03040282	4.23E-05	4.82E-08	2.84E-10	37	13	33002269	N4BP2L1;N4BP2L1;N4BP2L1;N4BP2L1	NM_052818;NM_001079691;NM_001079691;NM_052818	1stExon;5'UTR;1stExon;5'UTR	S_Shore
cg07474126	4.27E-05	4.86E-08	2.87E-10	37	12	121975243	KDM2B;KDM2B	NM_032590;NM_001005366	Body;Body	Island
cg14707053	4.28E-05	4.87E-08	2.87E-10	37	6	42019127	TAF8	NM_138572	Body	S_Shore
cg01642653	4.29E-05	4.87E-08	2.88E-10	37	11	27743476	BDNF;BDNF;BDNF;BDNF;BDNF	NM_170732;NM_001143805;NM_170731;NM_170731;NM_001143806	TSS1500;TSS1500;1stExon;5'UTR;TSS1500	Island
cg02067712	4.30E-05	4.89E-08	2.89E-10	37	13	28364724				N_Shore
cg08183141	4.33E-05	4.91E-08	2.91E-10	37	19	50706737	MYH14;MYH14;MYH14	NM_001077186;NM_001145809;NM_024729	TSS200;TSS200;TSS200	Island
cg11891579	4.34E-05	4.92E-08	2.92E-10	37	5	158478533	EBF1	NM_024007	Body	Island
cg16793866	4.38E-05	4.95E-08	2.94E-10	37	20	24451518	TMEM90B	NM_024893	5'UTR	Island
cg13169011	4.39E-05	4.96E-08	2.95E-10	37	14	60973462				N_Shore
cg07896832	4.41E-05	4.98E-08	2.96E-10	37	8	67975874	CSPP1;CSPP1;COPS5	NM_024790;NM_001077204;NM_006837	TSS1500;TSS1500;TSS1500	N_Shore
cg26650303	4.42E-05	4.99E-08	2.97E-10	37	4	174451429	HAND2;NBLA00301	NM_021973;NR_003679	TSS200;TSS200	Island
cg06488256	4.44E-05	4.99E-08	2.98E-10	37	13	112725903	SOX1;SOX1	NM_005986;NM_005986	1stExon;3'UTR	N_Shore
cg05768620	4.45E-05	5.01E-08	2.99E-10	37	11	71752971	NUMA1	NM_006185	5'UTR
cg16895792	4.48E-05	5.03E-08	3.01E-10	37	1	9711653	PIK3CD	NM_005026	TSS200	N_Shore
cg19396867	4.50E-05	5.04E-08	3.02E-10	37	19	40314862				N_Shore
cg17273911	4.50E-05	5.04E-08	3.02E-10	37	11	126872863				N_Shore
cg19174643	4.50E-05	5.04E-08	3.03E-10	37	18	13136426				N_Shore
cg27039821	4.52E-05	5.06E-08	3.04E-10	37	14	101340965	MIR665	NR_030617	TSS1500
cg08901339	4.54E-05	5.07E-08	3.05E-10	37	10	98031261	BLNK;BLNK;BLNK;BLNK	NM_001114094;NM_013314;NM_001114094;NM_013314	5'UTR;5'UTR;1stExon;1stExon
cg27218796	4.54E-05	5.07E-08	3.05E-10	37	4	174448128	HAND2	NM_021973	3'UTR	N_Shore
cg00598758	4.58E-05	5.11E-08	3.08E-10	37	7	35291644	TBX20;TBX20	NM_001166220;NM_001077653	Body;Body	N_Shore
cg20103519	4.59E-05	5.11E-08	3.09E-10	37	18	67070045	DOK6	NM_152721	Body	Island
cg02213684	4.60E-05	5.11E-08	3.09E-10	37	5	134366534	PITX1	NM_002653	Body	N_Shore
cg03196097	4.61E-05	5.12E-08	3.09E-10	37	4	4857441				N_Shore
cg07462292	4.62E-05	5.12E-08	3.10E-10	37	11	44332340	ALX4	NM_021926	TSS1500	Island
cg26104752	4.65E-05	5.16E-08	3.13E-10	37	1	119527377	TBX15	NM_152380	5'UTR	S_Shore
cg25620797	4.67E-05	5.17E-08	3.13E-10	37	2	55921863	PNPT1	NM_033109	TSS1500	S_Shore
cg09439238	4.68E-05	5.18E-08	3.14E-10	37	6	32096206	ATF6B;ATF6B	NM_004381;NM_001136153	TSS200;TSS200	N_Shore
cg06338499	4.69E-05	5.18E-08	3.15E-10	37	18	34854300	BRUNOL4;BRUNOL4;BRUNOL4;BRUNOL4	NM_001025088;NM_020180;NM_001025089;NM_001025087	Body;Body;Body;Body	Island
cg00332745	4.70E-05	5.18E-08	3.15E-10	37	16	67208247	NOL3	NM_003946	Body	Island
cg01328269	4.71E-05	5.19E-08	3.16E-10	37	19	17759324	UNC13A	NM_001080421	Body	Island
cg10898058	4.72E-05	5.20E-08	3.17E-10	37	3	170774610
cg14745270	4.72E-05	5.20E-08	3.17E-10	37	8	110703888	GOLSYN;GOLSYN;GOLSYN;GOLSYN	NM_001099743;NM_001099743;NM_001099744;NM_001099744	1stExon;5'UTR;1stExon;5'UTR	Island
cg02341578	4.76E-05	5.24E-08	3.20E-10	37	8	493635	C8orf42	NM_175075	Body	N_Shore
cg09493249	4.78E-05	5.25E-08	3.21E-10	37	2	73403411				Island
cg16305865	4.80E-05	5.26E-08	3.22E-10	37	7	752180	PRKAR1B;PRKAR1B;PRKAR1B;PRKAR1B;PRKAR1B;PRKAR1B	NM_001164760;NM_001164761;NM_002735;NM_001164762;NM_001164759;NM_001164758	5'UTR;5'UTR;TSS200;5'UTR;5'UTR;5'UTR	S_Shore
cg08869875	4.82E-05	5.28E-08	3.24E-10	37	21	15135043				Island
cg24604013	4.84E-05	5.30E-08	3.25E-10	37	13	112721325	SOX1	NM_005986	TSS1500	Island
cg15029037	4.86E-05	5.31E-08	3.26E-10	37	4	146729164	ZNF827	NM_178835	Body
cg23792314	4.90E-05	5.35E-08	3.29E-10	37	12	25056243	BCAT1	NM_005504	Body	Island
cg18750960	4.91E-05	5.35E-08	3.30E-10	37	2	177016417	HOXD4	NM_014621	1stExon	Island
cg10901099	4.92E-05	5.35E-08	3.30E-10	37	X	134971153	CT45A6;CT45A6	NM_001017438;NM_001017438	1stExon;5'UTR
cg17821158	4.92E-05	5.35E-08	3.31E-10	37	19	4090395	MAP2K2	NM_030662	3'UTR	Island
cg05658491	4.98E-05	5.42E-08	3.35E-10	37	1	240256014	FMN2	NM_020066	1stExon	Island
cg26958124	5.00E-05	5.43E-08	3.36E-10	37	19	46032528	OPA3	NM_001017989	Body	Island
cg18388380	5.00E-05	5.43E-08	3.36E-10	37	5	63802491	RGS7BP	NM_001029875	1stExon	Island
cg24812837	5.03E-05	5.45E-08	3.38E-10	37	10	102894120	TLX1	NM_005521	Body	Island
cg05241355	5.05E-05	5.46E-08	3.39E-10	37	14	57278351	OTX2	NM_021728	TSS1500	N_Shore
cg06542022	5.07E-05	5.48E-08	3.40E-10	37	7	155174991				Island
cg08813349	5.09E-05	5.50E-08	3.42E-10	37	13	100630430				N_Shore
cg00848245	5.10E-05	5.50E-08	3.42E-10	37	16	28224134	XPO6	NM_015171	TSS1500	S_Shore
cg05031352	5.12E-05	5.52E-08	3.44E-10	37	X	152486179	MAGEA1	NM_004988	TSS200
cg27418402	5.14E-05	5.53E-08	3.45E-10	37	3	64008161	PSMD6	NM_014814	Body	N_Shore
cg16538531	5.15E-05	5.54E-08	3.46E-10	37	4	174447292				N_Shore
cg03355781	5.22E-05	5.60E-08	3.51E-10	37	16	31485256	TGFB1I1;TGFB1I1;TGFB1I1	NM_001042454;NM_015927;NM_001164719	Body;Body;Body	N_Shore
cg06513149	5.22E-05	5.60E-08	3.51E-10	37	13	33002431	N4BP2L1;N4BP2L1	NM_052818;NM_001079691	TSS200;TSS200	S_Shore
cg27639613	5.23E-05	5.61E-08	3.51E-10	37	2	28408263	BRE;BRE;BRE;BRE;BRE	NM_199192;NM_199193;NM_199191;NM_004899;NM_199194	Body;Body;Body;Body;Body
cg24735307	5.24E-05	5.62E-08	3.52E-10	37	10	102881114	TLX1NB	NM_001085398	5'UTR	N_Shore
cg00954545	5.27E-05	5.63E-08	3.54E-10	37	8	91735520
cg13985767	5.27E-05	5.63E-08	3.54E-10	37	7	2770904	GNA12	NM_007353	Body	N_Shelf
cg04406454	5.28E-05	5.63E-08	3.55E-10	37	6	10398494	TFAP2A;TFAP2A;TFAP2A	NM_001042425;NM_003220;NM_001032280	3'UTR;3'UTR;3'UTR	N_Shore
cg00756032	5.29E-05	5.64E-08	3.55E-10	37	12	81102123	MYF6	NM_002469	Body	Island
cg23206311	5.37E-05	5.72E-08	3.61E-10	37	13	33002447	N4BP2L1;N4BP2L1	NM_052818;NM_001079691	TSS200;TSS200	S_Shore
cg14911132	5.38E-05	5.72E-08	3.61E-10	37	11	61596755	FADS2	NM_004265	Body	S_Shore
cg08182072	5.42E-05	5.76E-08	3.64E-10	37	7	5466600				Island
cg20420868	5.43E-05	5.76E-08	3.65E-10	37	11	67442067	ALDH3B2;ALDH3B2;ALDH3B2	NM_000695;NM_001031615;NM_000695	1stExon;5'UTR;5'UTR
cg14215702	5.43E-05	5.76E-08	3.65E-10	37	7	155252317	EN2	NM_001427	Body	S_Shore
cg22215815	5.47E-05	5.78E-08	3.67E-10	37	12	57619178	NXPH4	NM_007224	Body	Island
cg16546442	5.48E-05	5.78E-08	3.68E-10	37	4	111539907	PITX2;PITX2;PITX2	NM_000325;NM_153426;NM_153427	Body;Body;Body	Island
cg07374121	5.48E-05	5.78E-08	3.68E-10	37	1	9711632	PIK3CD	NM_005026	TSS200	N_Shore
cg07005513	5.48E-05	5.78E-08	3.68E-10	37	11	61595956	FADS2	NM_004265	1stExon	Island
cg15095335	5.48E-05	5.78E-08	3.68E-10	37	11	71456947
cg16599817	5.48E-05	5.78E-08	3.68E-10	37	1	2036283	PRKCZ;PRKCZ;PRKCZ;PRKCZ	NM_001033582;NM_001033582;NM_002744;NM_001033581	1stExon;5'UTR;Body;5'UTR	N_Shelf
cg21007852	5.50E-05	5.79E-08	3.70E-10	37	7	27203546	HOXA9	NM_152739	Body	N_Shore
cg23642200	5.53E-05	5.81E-08	3.71E-10	37	3	173302427	NLGN1	NM_014932	5'UTR
cg23414876	5.60E-05	5.88E-08	3.76E-10	37	16	67197396	HSF4;HSF4;HSF4;HSF4;FBXL8	NM_001040667;NM_001040667;NM_001538;NM_001538;NM_018378	5'UTR;1stExon;1stExon;5'UTR;Body	Island
cg09723776	5.72E-05	6.00E-08	3.84E-10	37	8	126320143	NSMCE2	NM_173685	Body
cg11080192	5.78E-05	6.06E-08	3.89E-10	37	1	148000579				Island
cg12333618	5.79E-05	6.07E-08	3.89E-10	37	3	172859037	SPATA16	NM_031955	TSS200
cg15031661	5.80E-05	6.07E-08	3.90E-10	37	1	240256603	FMN2	NM_020066	1stExon	Island
cg08472797	5.81E-05	6.07E-08	3.90E-10	37	11	2925570	SLC22A18;SLC22A18;SLC22A18AS	NM_183233;NM_002555;NM_007105	Body;Body;TSS1500	S_Shore
cg23073451	5.81E-05	6.07E-08	3.90E-10	37	6	33385236	CUTA;CUTA;CUTA;CUTA;CUTA	NM_001014433;NM_001014840;NM_015921;NM_001014838;NM_001014837	Body;Body;Body;Body;Body	N_Shore
cg08276739	5.82E-05	6.07E-08	3.91E-10	37	1	86621931	COL24A1	NM_152890	Body	Island
cg23976499	5.83E-05	6.07E-08	3.92E-10	37	10	11207527	CUGBP2;CUGBP2;CUGBP2;CUGBP2	NM_001025076;NM_006561;NM_001025077;NM_001083591	Body;Body;Body;Body	Island
cg07337793	5.85E-05	6.09E-08	3.93E-10	37	2	43038584				S_Shore
cg00767581	5.91E-05	6.14E-08	3.97E-10	37	2	177015125	HOXD4;MIR10B	NM_014621;NR_029609	TSS1500;Body	Island
cg09043214	5.91E-05	6.14E-08	3.97E-10	37	12	6442873	TNFRSF1A	NM_001065	Body	S_Shelf
cg04989085	5.92E-05	6.14E-08	3.97E-10	37	12	47629182	FAM113B	NM_138371	Body	Island
cg13238479	5.95E-05	6.16E-08	4.00E-10	37	13	36049673	MAB21L1;MIR548F5;NBEA	NM_005584;NR_031646;NM_015678	1stExon;Body;Body	Island
cg12503267	5.97E-05	6.18E-08	4.01E-10	37	2	176963315	HOXD12	NM_021193	TSS1500	N_Shore
cg13475665	6.00E-05	6.20E-08	4.03E-10	37	3	65582925	MAGI1;MAGI1;MAGI1	NM_015520;NM_001033057;NM_004742	Body;Body;Body
cg04202120	6.02E-05	6.22E-08	4.04E-10	37	12	31883115	AMN1;AMN1	NR_004854;NM_001113402	TSS1500;TSS1500	S_Shore
cg13361185	6.07E-05	6.27E-08	4.08E-10	37	1	91185749				S_Shore
cg22382021	6.09E-05	6.28E-08	4.09E-10	37	8	145755756	MGC70857;KIAA1688	NM_001001795;NM_025251	TSS1500;3'UTR	Island
cg00293409	6.09E-05	6.28E-08	4.09E-10	37	3	196366669	LRRC33;LRRC33	NM_198565;NM_198565	5'UTR;1stExon	Island
cg22060041	6.12E-05	6.29E-08	4.11E-10	37	2	1796155	MYT1L	NM_015025	Body
cg17730484	6.13E-05	6.29E-08	4.12E-10	37	12	57998786	DTX3	NM_178502	5'UTR
cg02227188	6.13E-05	6.29E-08	4.12E-10	37	12	54396354	HOXC9	NM_006897	Body	S_Shore
cg03630821	6.14E-05	6.29E-08	4.12E-10	37	19	58861702	A1BG	NM_130786	Body	Island
cg04032066	6.28E-05	6.43E-08	4.22E-10	37	11	20622721	SLC6A5	NM_004211	Body	Island
cg13756380	6.28E-05	6.43E-08	4.22E-10	37	9	135455174				Island
cg08334899	6.30E-05	6.44E-08	4.23E-10	37	8	65488915	LOC401463	NR_015374	Body	Island
cg18956481	6.33E-05	6.46E-08	4.25E-10	37	20	52790139	CYP24A1;CYP24A1;CYP24A1;CYP24A1	NM_000782;NM_001128915;NM_000782;NM_001128915	5'UTR;1stExon;1stExon;5'UTR	Island
cg04367345	6.33E-05	6.46E-08	4.25E-10	37	11	44332636	ALX4	NM_021926	TSS1500	Island
cg00650953	6.34E-05	6.46E-08	4.26E-10	37	7	147500503	CNTNAP2	NM_014141	Body
cg17916177	6.36E-05	6.47E-08	4.27E-10	37	14	101203980				S_Shelf
cg27082486	6.39E-05	6.50E-08	4.29E-10	37	16	24621928
cg09753043	6.41E-05	6.51E-08	4.31E-10	37	11	43596920				N_Shore
cg11617964	6.57E-05	6.67E-08	4.41E-10	37	6	32118399	PRRT1	NM_030651	Body	Island
cg05626376	6.65E-05	6.74E-08	4.47E-10	37	6	31938847	STK19;STK19;STK19;DOM3Z	NR_026717;NM_032454;NM_004197;NM_005510	TSS200;TSS1500;TSS1500;Body	N_Shore
cg17754510	6.67E-05	6.75E-08	4.48E-10	37	6	10391412				S_Shore
cg10294836	6.67E-05	6.75E-08	4.48E-10	37	19	40324746	DYRK1B;DYRK1B;DYRK1B;DYRK1B;DYRK1B;DYRK1B	NM_006483;NM_004714;NM_006483;NM_006484;NM_006484;NM_004714	1stExon;1stExon;5'UTR;1stExon;5'UTR;5'UTR	Island
cg05068322	6.71E-05	6.78E-08	4.51E-10	37	6	105405275	LIN28B	NM_001004317	Body
cg21522303	6.72E-05	6.78E-08	4.52E-10	37	17	74581331	ST6GALNAC2	NM_006456	Body	Island
cg08557523	6.72E-05	6.78E-08	4.52E-10	37	2	220379968	ACCN4;ACCN4	NM_018674;NM_182847	1stExon;1stExon	S_Shelf
cg23065715	6.76E-05	6.81E-08	4.54E-10	37	2	220299659	SPEG	NM_005876	TSS200	Island
cg21104965	6.78E-05	6.83E-08	4.56E-10	37	6	117869453	DCBLD1	NM_173674	Body	Island
cg11976222	6.87E-05	6.91E-08	4.62E-10	37	17	79374340	BAHCC1	NM_001080519	Body	Island
cg01539484	6.93E-05	6.97E-08	4.66E-10	37	7	130040067	TSGA14	NM_018718	Body
cg22410478	6.98E-05	7.00E-08	4.69E-10	37	6	110678956	C6orf186	NM_001123364	Body	Island
cg13428921	7.01E-05	7.03E-08	4.71E-10	37	9	138837056	UBAC1	NM_016172	Body
cg03825332	7.02E-05	7.03E-08	4.72E-10	37	11	128760497	KCNJ5	NM_000890	TSS1500	Island
cg14479889	7.04E-05	7.05E-08	4.73E-10	37	5	112073426	APC;APC;APC	NM_000038;NM_001127510;NM_001127511	TSS200;TSS200;5'UTR
cg09608424	7.14E-05	7.14E-08	4.79E-10	37	7	141630158	CLEC5A	NM_013252	Body
cg18642503	7.18E-05	7.16E-08	4.82E-10	37	19	14089711	RFX1	NM_002918	Body	Island
cg26038582	7.18E-05	7.16E-08	4.83E-10	37	1	42384390	HIVEP3;HIVEP3;HIVEP3;HIVEP3	NM_001127714;NM_024503;NM_024503;NM_001127714	1stExon;1stExon;5'UTR;5'UTR	S_Shore
cg03487027	7.18E-05	7.16E-08	4.83E-10	37	10	77159055	ZNF503	NM_032772	Body	Island
cg22666438	7.19E-05	7.16E-08	4.83E-10	37	19	919596	KISS1R	NM_032551	Body	Island
cg00859478	7.20E-05	7.17E-08	4.84E-10	37	14	60978094	SIX6	NM_007374	3'UTR	Island
cg00370179	7.23E-05	7.18E-08	4.86E-10	37	13	37005074	CCNA1;CCNA1;CCNA1;CCNA1	NM_001111047;NM_003914;NM_001111045;NM_001111046	TSS1500;TSS1500;TSS1500;TSS1500	N_Shore
cg04018622	7.23E-05	7.18E-08	4.86E-10	37	12	3602291	PRMT8	NM_019854	Body	Island
cg14464057	7.27E-05	7.22E-08	4.89E-10	37	2	210673311	UNC80;UNC80	NM_032504;NM_182587	Body;Body	Island
cg00055359	7.30E-05	7.23E-08	4.90E-10	37	2	134023210	NCKAP5;NCKAP5	NM_207363;NM_207481	Body;Body	N_Shore
cg17668274	7.42E-05	7.34E-08	4.98E-10	37	5	31162289
cg13323752	7.45E-05	7.37E-08	5.01E-10	37	12	8025567	SLC2A14	NM_153449	TSS200	Island
cg09780241	7.47E-05	7.37E-08	5.02E-10	37	4	111535597				N_Shelf
cg10398418	7.47E-05	7.37E-08	5.02E-10	37	10	11312015	CUGBP2;CUGBP2;CUGBP2;CUGBP2	NM_001025076;NM_006561;NM_001025077;NM_001083591	Body;Body;Body;Body
cg11638399	7.48E-05	7.37E-08	5.03E-10	37	8	29441416
cg11939992	7.48E-05	7.37E-08	5.03E-10	37	21	15135145				Island
cg17832805	7.50E-05	7.37E-08	5.04E-10	37	6	79944547	HMGN3;HMGN3	NM_004242;NM_138730	TSS200;TSS200	Island
cg14124310	7.50E-05	7.37E-08	5.04E-10	37	6	9399094				Island
cg02286663	7.51E-05	7.37E-08	5.04E-10	37	7	100239307	TFR2	NM_003227	TSS200
cg24828151	7.53E-05	7.39E-08	5.06E-10	37	5	54516779				Island
cg25509184	7.55E-05	7.40E-08	5.07E-10	37	7	117119382	CFTR	NM_000492	TSS1500
cg04643858	7.59E-05	7.44E-08	5.10E-10	37	17	72278043	DNAI2	NM_023036	Body
cg11117878	7.61E-05	7.45E-08	5.11E-10	37	7	35294949	TBX20;TBX20	NM_001077653;NM_001166220	TSS1500;TSS1500	N_Shore
cg26776806	7.68E-05	7.51E-08	5.16E-10	37	16	88991518	CBFA2T3;CBFA2T3	NM_175931;NM_005187	5'UTR;Body	N_Shelf
cg21924449	7.71E-05	7.53E-08	5.18E-10	37	15	33011441	GREM1	NM_013372	5'UTR	Island
cg20011352	7.72E-05	7.53E-08	5.19E-10	37	8	37655269	GPR124	NM_032777	Body	Island
cg25446076	7.75E-05	7.55E-08	5.20E-10	37	21	38083149	SIM2;SIM2	NM_009586;NM_005069	Body;Body	S_Shore
cg10439765	7.76E-05	7.55E-08	5.21E-10	37	20	44657838	SLC12A5;SLC12A5;SLC12A5	NM_020708;NM_020708;NM_001134771	1stExon;5'UTR;Body	Island
cg17897445	7.77E-05	7.55E-08	5.22E-10	37	8	7537473				N_Shore
cg21072251	7.79E-05	7.57E-08	5.23E-10	37	5	3870640
cg01498468	7.83E-05	7.60E-08	5.26E-10	37	16	21566691
cg21178978	7.84E-05	7.60E-08	5.27E-10	37	1	231298610	TRIM67	NM_001004342	TSS200	Island
cg00039326	7.84E-05	7.60E-08	5.27E-10	37	1	36615845	TRAPPC3	NM_014408	TSS1500	S_Shore
cg05043886	7.85E-05	7.60E-08	5.28E-10	37	3	11035079	SLC6A1	NM_003042	5'UTR	Island
cg27130240	7.87E-05	7.61E-08	5.28E-10	37	16	88943533	CBFA2T3;CBFA2T3	NM_175931;NM_005187	Body;Body	Island
cg12366582	7.90E-05	7.63E-08	5.31E-10	37	7	814621	HEATR2	NM_017802	Body	S_Shore
cg04791242	7.92E-05	7.65E-08	5.32E-10	37	2	240428286
cg23692087	8.06E-05	7.77E-08	5.41E-10	37	12	49318557	FKBP11;FKBP11;FKBP11;FKBP11	NM_001143782;NM_016594;NM_001143781;NM_001143781	Body;Body;5'UTR;1stExon	Island
cg23685712	8.08E-05	7.78E-08	5.43E-10	37	20	52790063	CYP24A1;CYP24A1	NM_001128915;NM_000782	1stExon;1stExon	Island
cg16118379	8.10E-05	7.80E-08	5.44E-10	37	1	11207707	MTOR	NM_004958	Body
cg23687603	8.16E-05	7.85E-08	5.48E-10	37	12	113957749
cg04079722	8.19E-05	7.87E-08	5.50E-10	37	16	30569728	ZNF764	NM_033410	TSS200	Island
cg06422883	8.29E-05	7.96E-08	5.57E-10	37	5	72528296				N_Shore
cg17468312	8.31E-05	7.96E-08	5.58E-10	37	1	16494458				Island
cg23037777	8.31E-05	7.96E-08	5.59E-10	37	20	55072651	C20orf43;GCNT7	NM_016407;NM_080615	Body;Body
cg21937554	8.32E-05	7.96E-08	5.59E-10	37	11	44331934	ALX4	NM_021926	TSS1500	N_Shore
cg04105511	8.40E-05	8.03E-08	5.64E-10	37	12	54409207	HOXC4;HOXC6;HOXC5	NM_014620;NM_153693;NR_003084	TSS1500;TSS1500;TSS1500	S_Shore
cg23767994	8.41E-05	8.03E-08	5.65E-10	37	7	96621323	DLX6AS	NR_015448	Body
cg26394308	8.46E-05	8.06E-08	5.68E-10	37	17	74067861	SRP68	NM_014230	Body	N_Shore
cg16653620	8.46E-05	8.06E-08	5.69E-10	37	2	162284135				Island
cg03059112	8.47E-05	8.06E-08	5.69E-10	37	12	49319284	FKBP11;FKBP11;FKBP11;FKBP11;FKBP11	NM_016594;NM_001143781;NM_001143782;NM_001143782;NM_016594	1stExon;TSS1500;5'UTR;1stExon;5'UTR	Island
cg17384056	8.55E-05	8.13E-08	5.74E-10	37	19	47742829				Island
cg12092201	8.55E-05	8.13E-08	5.74E-10	37	2	43451775	ZFP36L2	NM_006887	Body	Island
cg02360980	8.69E-05	8.25E-08	5.84E-10	37	15	41804283	LTK;LTK;LTK	NM_206961;NM_001135685;NM_002344	Body;Body;Body	Island
cg22185643	8.69E-05	8.25E-08	5.84E-10	37	9	72961				Island
cg03845289	8.76E-05	8.30E-08	5.89E-10	37	11	129245744	BARX2	NM_003658	TSS200	Island
cg08408994	8.78E-05	8.32E-08	5.90E-10	37	11	44330958	ALX4	NM_021926	Body	Island
cg00073003	8.81E-05	8.32E-08	5.92E-10	37	13	112724583	SOX1;SOX1	NM_005986;NM_005986	1stExon;3'UTR	N_Shore
cg12602112	8.81E-05	8.32E-08	5.92E-10	37	13	78493294	EDNRB;EDNRB;EDNRB	NM_003991;NM_000115;NM_001122659	TSS1500;5'UTR;TSS1500	Island
cg06368590	8.81E-05	8.32E-08	5.92E-10	37	8	116679763	TRPS1	NM_014112	5'UTR	Island
cg07153665	8.82E-05	8.32E-08	5.92E-10	37	16	66613206	CMTM2	NM_144673	TSS200	Island
cg22085539	8.84E-05	8.33E-08	5.94E-10	37	6	99284027	POU3F2	NM_005604	1stExon	S_Shore
cg09637757	8.88E-05	8.36E-08	5.96E-10	37	8	104831516	RIMS2;RIMS2;RIMS2	NM_014677;NM_014677;NM_001100117	1stExon;5'UTR;Body
cg07533824	8.90E-05	8.37E-08	5.98E-10	37	19	13363864	CACNA1A;CACNA1A	NM_001127222;NM_001127221	Body;Body	N_Shelf
cg08351004	9.04E-05	8.50E-08	6.07E-10	37	2	172965650	DLX2	NM_004405	Body	Island
cg18585903	9.06E-05	8.50E-08	6.08E-10	37	10	95361342	RBP4	NM_006744	TSS1500	Island
cg16495265	9.09E-05	8.53E-08	6.11E-10	37	17	46671010	LOC404266;LOC404266;LOC404266;HOXB5;LOC404266	NR_033203;NR_033204;NR_033201;NM_002147;NR_033202	Body;Body;Body;1stExon;Body	Island
cg24276035	9.10E-05	8.53E-08	6.11E-10	37	19	42927286	LIPE	NM_005357	Body	Island
cg10249507	9.12E-05	8.54E-08	6.12E-10	37	19	17758229	UNC13A	NM_001080421	Body	Island
cg13906792	9.15E-05	8.56E-08	6.15E-10	37	15	75199810	C15orf17	NM_020447	TSS1500	S_Shore
cg19296671	9.17E-05	8.57E-08	6.16E-10	37	11	128562297	FLI1	NM_001167681	TSS200	N_Shore
cg02871925	9.20E-05	8.59E-08	6.18E-10	37	3	50395650	TMEM115	NM_007024	1stExon	N_Shore
cg21000227	9.21E-05	8.59E-08	6.19E-10	37	17	70216183
cg19042062	9.21E-05	8.59E-08	6.19E-10	37	17	68164784	KCNJ2	NM_000891	TSS1500	N_Shore
cg06197114	9.23E-05	8.59E-08	6.20E-10	37	18	59001726				S_Shore
cg22807700	9.24E-05	8.59E-08	6.20E-10	37	1	94345672	DNTTIP2	NM_014597	TSS1500	S_Shore
cg06818515	9.28E-05	8.62E-08	6.23E-10	37	16	2944443	FLYWCH2;FLYWCH2;FLYWCH2	NM_001142499;NM_138439;NM_001142500	5'UTR;5'UTR;5'UTR	Island
cg09277376	9.30E-05	8.64E-08	6.25E-10	37	1	47899676	MGC12982	NR_026878	Body	Island
cg26413942	9.34E-05	8.67E-08	6.28E-10	37	5	124081751	ZNF608	NM_020747	TSS1500
cg13441066	9.39E-05	8.70E-08	6.31E-10	37	20	9518994	PAK7;PAK7	NM_177990;NM_020341	3'UTR;3'UTR
cg24593272	9.39E-05	8.70E-08	6.31E-10	37	10	102977637				Island
cg09408917	9.42E-05	8.71E-08	6.33E-10	37	21	38069321				Island
cg13899320	9.50E-05	8.78E-08	6.39E-10	37	11	67183080	ATPGD1;ATPGD1	NM_001166222;NM_020811	TSS200;TSS200	Island
cg06910049	9.52E-05	8.79E-08	6.39E-10	37	16	424320	TMEM8A	NM_021259	Body	Island
cg02692785	9.60E-05	8.85E-08	6.45E-10	37	11	84148821	DLG2;DLG2	NM_001142699;NM_001364	Body;Body
cg08641003	9.61E-05	8.86E-08	6.45E-10	37	1	204589008	LRRN2;LRRN2	NM_006338;NM_201630	Body;Body
cg17285663	9.63E-05	8.87E-08	6.47E-10	37	11	43597210				Island
cg01942558	9.66E-05	8.88E-08	6.49E-10	37	2	152214027	TNFAIP6	NM_007115	TSS200
cg09521703	9.77E-05	8.98E-08	6.56E-10	37	19	55944864	SHISA7	NM_001145176	Body	Island
cg22165106	9.83E-05	9.02E-08	6.60E-10	37	7	1782220	ELFN1	NM_001128636	5'UTR	N_Shore
cg07687119	9.83E-05	9.02E-08	6.60E-10	37	12	54423549	HOXC4;HOXC6;HOXC5;HOXC6	NM_014620;NM_004503;NR_003084;NM_153693	5'UTR;Body;Body;Body	Island
cg05052450	9.88E-05	9.05E-08	6.64E-10	37	3	147140118				S_Shore
cg27017668	9.96E-05	9.12E-08	6.69E-10	37	9	132099124				Island
cg27138812	9.97E-05	9.12E-08	6.70E-10	37	17	46827113				N_Shore
cg02658214	0.000100034	9.14E-08	6.72E-10	37	12	57327964	SDR9C7	NM_148897	1stExon
cg01139508	0.000100476	9.16E-08	6.75E-10	37	3	44626538	ZNF660	NM_173658	5'UTR	Island
cg26286901	0.000100494	9.16E-08	6.75E-10	37	8	22595307	PEBP4	NM_144962	Body
cg05155520	0.000100539	9.16E-08	6.75E-10	37	18	61817243	C18orf20	NR_027245	TSS1500
cg13173111	0.000100667	9.17E-08	6.76E-10	37	17	66255265	ARSG	NM_014960	TSS200	Island
cg09319815	0.000100913	9.18E-08	6.78E-10	37	2	242794941	PDCD1	NM_005018	Body	Island
cg07916022	0.000100984	9.18E-08	6.78E-10	37	2	133402827	GPR39;LYPD1;LYPD1	NM_001508;NM_144586;NM_001077427	Body;3'UTR;3'UTR	Island
cg10238725	0.000101102	9.18E-08	6.79E-10	37	13	114308695	ATP4B	NM_000705	Body
cg14630032	0.000101347	9.20E-08	6.81E-10	37	3	148898124	CP	NM_000096	Body
cg07899263	0.00010221	9.27E-08	6.87E-10	37	13	99293508
cg09152886	0.000102358	9.27E-08	6.88E-10	37	13	78493651	EDNRB;EDNRB;EDNRB	NM_003991;NM_000115;NM_001122659	TSS1500;5'UTR;TSS1500	S_Shore
cg22977892	0.00010242	9.27E-08	6.88E-10	37	8	25907769				N_Shore
cg14291919	0.000102742	9.27E-08	6.90E-10	37	11	93583693	C11orf90	NM_001144871	TSS200	Island
cg10471976	0.000102775	9.27E-08	6.90E-10	37	17	42386190	RUNDC3A;RUNDC3A;RUNDC3A;RUNDC3A;RUNDC3A;RUNDC3A	NM_001144825;NM_001144826;NM_001144825;NM_006695;NM_006695;NM_001144826	1stExon;1stExon;5'UTR;1stExon;5'UTR;5'UTR	Island
cg13485564	0.000102838	9.27E-08	6.91E-10	37	2	223167617	CCDC140	NM_153038	5'UTR	N_Shore
cg13009111	0.000102925	9.27E-08	6.91E-10	37	11	71350975				Island
cg25638997	0.000102946	9.27E-08	6.92E-10	37	17	70118162	SOX9	NM_000346	Body	Island
cg16550446	0.000102992	9.27E-08	6.92E-10	37	22	48030204				S_Shelf
cg18249580	0.000103263	9.29E-08	6.94E-10	37	8	65281496				N_Shore
cg21082028	0.000103635	9.31E-08	6.96E-10	37	17	46659993				Island
cg23024136	0.000103887	9.33E-08	6.98E-10	37	5	153853154				Island
cg22303739	0.00010401	9.33E-08	6.99E-10	37	20	30220521				Island
cg17018096	0.000104174	9.33E-08	7.00E-10	37	19	8657692	ADAMTS10	NM_030957	Body	Island
cg05909553	0.000104974	9.40E-08	7.05E-10	37	8	145739024	RECQL4	NM_004260	Body	Island
cg17280740	0.00010532	9.42E-08	7.08E-10	37	11	31840862	PAX6	NM_001127612	TSS1500	N_Shore
cg26556385	0.000106169	9.49E-08	7.13E-10	37	19	41025574	SPTBN4	NM_020971	Body	Island
cg27654142	0.000106337	9.49E-08	7.14E-10	37	5	178322924	ZFP2;ZFP2	NM_030613;NM_030613	5'UTR;1stExon	Island
cg07544796	0.00010651	9.50E-08	7.16E-10	37	6	36817048
cg23440822	0.000106545	9.50E-08	7.16E-10	37	3	173302462	NLGN1	NM_014932	5'UTR
cg06246999	0.000106842	9.51E-08	7.18E-10	37	6	100904689	SIM1	NM_005068	Body	N_Shore
cg27095915	0.000107707	9.58E-08	7.24E-10	37	6	1624442	GMDS	NM_001500	Body	Island
cg16812174	0.000107794	9.58E-08	7.24E-10	37	8	23423862	SLC25A37	NM_016612	Body
cg08313393	0.000109586	9.73E-08	7.36E-10	37	2	216637593
cg14404158	0.00010968	9.73E-08	7.37E-10	37	6	21587687				Island
cg11869007	0.000109734	9.73E-08	7.37E-10	37	12	52215216	FIGNL2	NM_001013690	1stExon	Island
cg24692872	0.000109851	9.73E-08	7.38E-10	37	1	19181150	TAS1R2	NM_152232	Body	Island
cg22436429	0.000109987	9.73E-08	7.39E-10	37	1	36043084	TFAP2E	NM_178548	Body	Island
cg19530551	0.000110303	9.74E-08	7.41E-10	37	19	19051190	HOMER3;HOMER3;HOMER3;HOMER3;HOMER3	NM_001145722;NM_001145724;NM_004838;NM_001145721;NR_027297	TSS200;TSS1500;5'UTR;TSS200;TSS1500	Island
cg05643464	0.000110349	9.74E-08	7.41E-10	37	8	25905134				Island
cg19980593	0.000110361	9.74E-08	7.41E-10	37	11	128760909	KCNJ5	NM_000890	TSS1500	Island
cg25605277	0.000111223	9.81E-08	7.47E-10	37	1	169859761	SCYL3;SCYL3	NM_181093;NM_020423	5'UTR;5'UTR	N_Shelf
cg08275282	0.000111763	9.85E-08	7.51E-10	37	19	54463048				N_Shelf
cg11877105	0.000112442	9.90E-08	7.55E-10	37	18	44038721	RNF165	NM_152470	3'UTR
cg16791619	0.000112774	9.92E-08	7.58E-10	37	14	29228940
cg12160567	0.000113205	9.95E-08	7.61E-10	37	14	90724229	PSMC1	NM_002802	Body	S_Shore
cg20480233	0.000113973	1.00E-07	7.66E-10	37	14	23451154	JUB	NM_032876	1stExon	Island
cg13794565	0.000114721	1.01E-07	7.71E-10	37	7	48019606	HUS1	NM_004507	TSS1500	S_Shore
cg02120584	0.000114845	1.01E-07	7.72E-10	37	2	45171340	SIX3	NM_005413	Body	Island
cg04213900	0.000115316	1.01E-07	7.75E-10	37	14	104687257				Island
cg16990168	0.000115581	1.01E-07	7.77E-10	37	1	119526060	TBX15	NM_152380	5'UTR	N_Shore
cg06366062	0.000116239	1.02E-07	7.81E-10	37	17	30814700	CDK5R1	NM_003885	Body	Island
cg09913544	0.000116294	1.02E-07	7.81E-10	37	22	39269086	CBX6	NM_014292	TSS1500	Island
cg07617338	0.000117184	1.02E-07	7.87E-10	37	2	63285846				N_Shore
cg21452006	0.000117248	1.02E-07	7.88E-10	37	4	25622950
cg26426112	0.000117504	1.02E-07	7.89E-10	37	15	28049625	OCA2	NM_000275	Body	N_Shore
cg03424345	0.000118528	1.03E-07	7.96E-10	37	12	130411272
cg20568108	0.000118668	1.03E-07	7.97E-10	37	1	215177441	KCNK2	NM_001017424	TSS1500
cg18831671	0.000119264	1.04E-07	8.01E-10	37	15	89859939	FANCI;POLG;POLG;FANCI	NM_018193;NM_002693;NM_001126131;NM_001113378	3'UTR;3'UTR;3'UTR;3'UTR
cg22849665	0.000119913	1.04E-07	8.06E-10	37	6	32118375	PRRT1	NM_030651	Body	Island
cg22183295	0.000120278	1.04E-07	8.08E-10	37	15	79099845	ADAMTS7	NM_014272	Body	N_Shelf
cg26994099	0.000120497	1.04E-07	8.10E-10	37	19	14637238				N_Shelf
cg03168189	0.000120849	1.05E-07	8.12E-10	37	3	183211492	KLHL6	NM_130446	Body	S_Shore
cg25127692	0.000121755	1.05E-07	8.18E-10	37	3	185406536	IGF2BP2;IGF2BP2	NM_001007225;NM_006548	Body;Body
cg12026749	0.000122175	1.06E-07	8.21E-10	37	8	24773060	NEFM;NEFM	NM_001105541;NM_005382	5'UTR;Body	S_Shore
cg25593948	0.000122208	1.06E-07	8.21E-10	37	6	50786670	TFAP2B	NM_003221	1stExon	N_Shore
cg24643102	0.000122338	1.06E-07	8.22E-10	37	3	6903921	GRM7;GRM7	NM_181874;NM_000844	Body;Body	N_Shore
cg00254681	0.000123573	1.07E-07	8.30E-10	37	6	32118457	PRRT1	NM_030651	Body	Island
cg09811464	0.000123905	1.07E-07	8.32E-10	37	9	135465645				Island
cg12329318	0.000124439	1.07E-07	8.36E-10	37	2	189986317	COL5A2	NM_000393	Body
cg25007283	0.000124738	1.07E-07	8.38E-10	37	3	147112143	ZIC4;ZIC4;ZIC4	NM_001168378;NM_032153;NM_001168379	Body;Body;Body	N_Shore
cg18717226	0.000126602	1.09E-07	8.51E-10	37	15	73735531	C15orf60	NM_001042367	1stExon	Island
cg19496125	0.00012703	1.09E-07	8.53E-10	37	19	12595661	ZNF709;ZNF709	NM_152601;NM_001145647	TSS200;5'UTR	Island
cg24605341	0.000127183	1.09E-07	8.54E-10	37	3	10436278	ATP2B2;MIR885;ATP2B2	NM_001683;NR_030614;NM_001001331	Body;TSS200;Body
cg08859190	0.000127984	1.10E-07	8.60E-10	37	12	106980319	RFX4	NM_213594	Body	Island
cg26344798	0.000128034	1.10E-07	8.60E-10	37	17	47547675				Island
cg10789281	0.000128426	1.10E-07	8.63E-10	37	12	81471882	ACSS3;ACSS3	NM_024560;NM_024560	1stExon;5'UTR	Island
cg22478919	0.00012882	1.10E-07	8.65E-10	37	17	74582458	ST6GALNAC2	NM_006456	TSS1500	S_Shore
cg23874437	0.000128823	1.10E-07	8.65E-10	37	19	38886110	SPRED3	NM_001042522	Body	Island
cg10526431	0.000129088	1.10E-07	8.67E-10	37	2	242794928	PDCD1	NM_005018	Body	Island
cg10544031	0.000129161	1.10E-07	8.68E-10	37	2	223164635	PAX3;PAX3;PAX3;PAX3;PAX3;CCDC140;PAX3;PAX3;PAX3	NM_013942;NM_000438;NM_181460;NM_181457;NM_181458;NM_153038;NM_181461;NM_001127366;NM_181459	TSS1500;TSS1500;TSS1500;TSS1500;TSS1500;5'UTR;TSS1500;TSS1500;TSS1500	S_Shore
cg11623965	0.000129637	1.10E-07	8.71E-10	37	6	168505569				S_Shelf
cg05983231	0.000130111	1.11E-07	8.74E-10	37	4	4856380				S_Shore
cg06370357	0.000130182	1.11E-07	8.75E-10	37	15	60292147				Island
cg20080664	0.000131168	1.11E-07	8.81E-10	37	4	8594857	CPZ;CPZ;CPZ	NM_001014448;NM_001014447;NM_003652	5'UTR;Body;Body	S_Shore
cg21491163	0.000131425	1.12E-07	8.83E-10	37	5	31323216	CDH6	NM_004932	Body
cg16685388	0.000131848	1.12E-07	8.86E-10	37	1	42384056	HIVEP3;HIVEP3	NM_024503;NM_001127714	5'UTR;5'UTR	S_Shore
cg06602847	0.000133934	1.14E-07	9.00E-10	37	9	122131497	DBC1;DBC1	NM_014618;NM_014618	5'UTR;1stExon	Island
cg09208611	0.000135926	1.15E-07	9.13E-10	37	12	63544319	AVPR1A	NM_000706	1stExon	Island
cg21840697	0.000135972	1.15E-07	9.13E-10	37	2	121101388				Island
cg13358773	0.000136653	1.16E-07	9.18E-10	37	17	55037264	COIL	NM_004645	Body	N_Shore
cg23651585	0.000137391	1.16E-07	9.23E-10	37	7	70252448	AUTS2;AUTS2	NM_015570;NM_001127231	Body;Body	N_Shelf
cg19107469	0.000137439	1.16E-07	9.23E-10	37	20	55200445				Island
cg03911494	0.000137763	1.16E-07	9.26E-10	37	16	71660463	MARVELD3;MARVELD3	NM_001017967;NM_052858	1stExon;1stExon	Island
cg25916282	0.000138826	1.17E-07	9.33E-10	37	2	177023760				N_Shore
cg14428080	0.000139483	1.17E-07	9.37E-10	37	9	96723014				Island
cg15069295	0.000139914	1.18E-07	9.40E-10	37	2	137522461				Island
cg16953031	0.000140366	1.18E-07	9.43E-10	37	3	175064540	NAALADL2	NM_207015	Body
cg12967914	0.0001406	1.18E-07	9.45E-10	37	6	30043106	RNF39;RNF39	NM_025236;NM_170769	1stExon;1stExon	Island
cg11432962	0.000140818	1.18E-07	9.46E-10	37	13	95354741				Island
cg20077042	0.00014102	1.18E-07	9.47E-10	37	11	65582810				N_Shelf
cg16578537	0.000141174	1.18E-07	9.48E-10	37	3	194408556	FAM43A	NM_153690	1stExon	Island
cg23614791	0.00014158	1.18E-07	9.51E-10	37	12	81471754	ACSS3	NM_024560	TSS200	Island
cg13523014	0.000142324	1.19E-07	9.56E-10	37	19	8618073	MYO1F	NM_012335	Body	N_Shelf
cg15137566	0.000142553	1.19E-07	9.58E-10	37	4	13544301	NKX3-2	NM_001189	Body	Island
cg11315989	0.0001426	1.19E-07	9.58E-10	37	9	69147680	PGM5P2	NR_002836	Body	Island
cg01783730	0.000142844	1.19E-07	9.60E-10	37	7	672323	PRKAR1B;PRKAR1B;PRKAR1B;PRKAR1B;PRKAR1B;PRKAR1B	NM_001164759;NM_001164762;NM_001164758;NM_001164760;NM_001164761;NM_002735	Body;Body;Body;Body;Body;Body	N_Shelf
cg13929270	0.000143691	1.20E-07	9.65E-10	37	6	99271709				N_Shore
cg08587845	0.00014399	1.20E-07	9.67E-10	37	5	134870506	NEUROG1;NEUROG1	NM_006161;NM_006161	1stExon;3'UTR	N_Shore
cg26642409	0.000144226	1.20E-07	9.69E-10	37	15	32606670				Island
cg00692611	0.000144788	1.20E-07	9.73E-10	37	4	111551139	PITX2;PITX2	NM_153426;NM_153427	Body;Body	N_Shore
cg01078989	0.000144854	1.20E-07	9.73E-10	37	10	15761657	ITGA8	NM_003638	1stExon	Island
cg23635429	0.000145222	1.21E-07	9.76E-10	37	10	116852470	ATRNL1	NM_207303	TSS1500	Island
cg16324009	0.000145605	1.21E-07	9.78E-10	37	15	49170700	SHC4;EID1	NM_203349;NM_014335	Body;1stExon	Island
cg01747591	0.000146031	1.21E-07	9.81E-10	37	16	89703612	DPEP1;DPEP1	NM_004413;NM_001128141	Body;Body
cg08087125	0.000146633	1.21E-07	9.85E-10	37	6	32095960	ATF6B;ATF6B	NM_004381;NM_001136153	1stExon;1stExon	N_Shore
cg09780964	0.000146701	1.21E-07	9.86E-10	37	16	89119135				Island
cg00232535	0.000146767	1.21E-07	9.86E-10	37	7	5593287				N_Shore
cg14034968	0.000148052	1.22E-07	9.95E-10	37	3	147140754				N_Shore
cg11354906	0.000149805	1.24E-07	1.01E-09	37	4	154710371	SFRP2	NM_003013	TSS200	Island
cg26515162	0.000150252	1.24E-07	1.01E-09	37	1	27480594	SLC9A1	NM_003047	1stExon	N_Shore
cg00089798	0.000152746	1.26E-07	1.03E-09	37	12	62585204	FAM19A2;FAM19A2	NM_178539;NM_178539	5'UTR;1stExon	Island
cg11611580	0.000153212	1.26E-07	1.03E-09	37	6	114661277				N_Shelf
cg24922129	0.000153286	1.26E-07	1.03E-09	37	11	129242530				N_Shore
cg02011723	0.000153701	1.26E-07	1.03E-09	37	19	12831888	TNPO2;TNPO2;TNPO2	NM_001136196;NM_001136195;NM_013433	5'UTR;5'UTR;5'UTR	Island
cg00458317	0.000153842	1.26E-07	1.03E-09	37	21	31655415	KRTAP24-1	NM_001085455	TSS200
cg06893273	0.000155019	1.27E-07	1.04E-09	37	17	46604774				Island
cg03219282	0.000155044	1.27E-07	1.04E-09	37	6	30042985	RNF39;RNF39	NM_170769;NM_025236	Body;Body	Island
cg25585712	0.000156792	1.28E-07	1.05E-09	37	4	41869213				Island
cg14367229	0.000157119	1.29E-07	1.06E-09	37	13	28367741	GSX1	NM_145657	Body	Island
cg13104128	0.000157625	1.29E-07	1.06E-09	37	4	8594776	CPZ;CPZ;CPZ	NM_001014448;NM_001014447;NM_003652	5'UTR;Body;Body	Island
cg07030506	0.000159927	1.31E-07	1.07E-09	37	6	50817921				N_Shore
cg03473348	0.000160015	1.31E-07	1.08E-09	37	6	33160976	COL11A2;COL11A2;COL11A2;COL11A2	NM_080679;NM_001163771;NM_080681;NM_080680	TSS1500;TSS1500;TSS1500;TSS1500	Island
cg27569446	0.000160157	1.31E-07	1.08E-09	37	3	50378431	RASSF1;RASSF1	NM_007182;NM_170714	TSS200;TSS200	Island
cg20497205	0.000160299	1.31E-07	1.08E-09	37	6	47754005	OPN5;OPN5	NM_181744;NM_001030051	Body;TSS1500
cg20348858	0.000162106	1.32E-07	1.09E-09	37	10	119305335	EMX2;EMX2;EMX2OS	NM_001165924;NM_004098;NR_002791	Body;Body;TSS1500	Island
cg25460166	0.000162202	1.32E-07	1.09E-09	37	2	87088817	CD8B;CD8B;CD8B;CD8B;CD8B	NM_172213;NM_172101;NM_172099;NM_172102;NM_004931	Body;Body;Body;Body;Body	Island
cg20643897	0.000162593	1.32E-07	1.09E-09	37	8	142734294				Island
cg03917138	0.000162841	1.32E-07	1.09E-09	37	17	70120182	SOX9	NM_000346	Body	Island
cg05246098	0.000162943	1.32E-07	1.09E-09	37	11	103908400	PDGFD;PDGFD;DDI1	NM_025208;NM_033135;NM_001001711	Body;Body;1stExon	S_Shore
cg27134816	0.000164181	1.33E-07	1.10E-09	37	13	102569815	FGF14;FGF14	NM_175929;NM_004115	Body;TSS1500	S_Shore
cg13338783	0.000164471	1.33E-07	1.10E-09	37	19	46996868	PNMAL2	NM_020709	1stExon	Island
cg04464946	0.000164492	1.33E-07	1.11E-09	37	12	71314528	PTPRR;PTPRR	NM_002849;NM_002849	1stExon;5'UTR
cg01283289	0.000164889	1.33E-07	1.11E-09	37	12	81472177	ACSS3	NM_024560	1stExon	S_Shore
cg17062109	0.000167096	1.35E-07	1.12E-09	37	17	46670029	LOC404266;LOC404266;LOC404266;LOC404266;HOXB5	NR_033203;NR_033204;NR_033201;NR_033202;NM_002147	Body;Body;Body;Body;Body	N_Shore
cg27198632	0.000167492	1.35E-07	1.13E-09	37	4	174429263				N_Shore
cg19987665	0.000168099	1.36E-07	1.13E-09	37	2	223159250	PAX3;PAX3;PAX3;PAX3;PAX3;PAX3;PAX3;PAX3	NM_181458;NM_181461;NM_000438;NM_181459;NM_181460;NM_013942;NM_181457;NM_001127366	Body;Body;Body;Body;Body;Body;Body;Body	N_Shore
cg03465861	0.000170092	1.37E-07	1.14E-09	37	15	76630660	ISL2	NM_145805	Body	Island
cg25577463	0.000170275	1.37E-07	1.14E-09	37	10	135050619	VENTX	NM_014468	TSS1500	Island
cg07636952	0.000171016	1.38E-07	1.15E-09	37	10	124596397	CUZD1	NM_022034	Body
cg13792279	0.000171074	1.38E-07	1.15E-09	37	21	31538549	CLDN17	NM_012131	1stExon
cg19917512	0.00017114	1.38E-07	1.15E-09	37	2	107104052				Island
cg08448170	0.000172502	1.39E-07	1.16E-09	37	4	183769251
cg10011855	0.000172755	1.39E-07	1.16E-09	37	1	17200163				S_Shore
cg08657654	0.000173191	1.39E-07	1.16E-09	37	7	27138974				S_Shelf
cg09169953	0.000173432	1.39E-07	1.17E-09	37	4	111555102	PITX2;PITX2	NM_153427;NM_153426	5'UTR;5'UTR	Island
cg00315563	0.000174126	1.39E-07	1.17E-09	37	3	182243039
cg11150240	0.000174247	1.39E-07	1.17E-09	37	12	103698917	C12orf42;C12orf42	NM_001099336;NM_198521	Body;Body	S_Shelf
cg05154507	0.000174721	1.40E-07	1.17E-09	37	7	76029666	ZP3;SRCRB4D	NM_007155;NM_080744	5'UTR;Body	Island
cg01449136	0.000174791	1.40E-07	1.17E-09	37	14	61109317				Island
cg11726792	0.000174919	1.40E-07	1.18E-09	37	4	113432701				S_Shore
cg00578638	0.000175384	1.40E-07	1.18E-09	37	17	38334161	RAPGEFL1	NM_016339	TSS200	Island
cg10392054	0.000176393	1.41E-07	1.19E-09	37	14	78432599				Island
cg04286194	0.00017704	1.41E-07	1.19E-09	37	5	54519023				N_Shore
cg27194998	0.000177222	1.41E-07	1.19E-09	37	19	47217554	PRKD2;PRKD2;PRKD2;PRKD2;PRKD2	NM_001079880;NM_001079882;NM_016457;NM_001079881;NM_001079882	Body;5'UTR;Body;Body;1stExon	Island
cg02324006	0.000177479	1.41E-07	1.19E-09	37	19	1080034	HMHA1	NM_012292	Body	Island
cg09849405	0.000177511	1.41E-07	1.19E-09	37	16	66612955	CMTM1;CMTM1;CMTM2;CMTM1;CMTM1;CMTM1;CMTM1;CMTM1;CMTM1	NM_181270;NM_181283;NM_144673;NM_181271;NM_181269;NM_052999;NM_181268;NM_181296;NM_181272	3'UTR;3'UTR;TSS1500;3'UTR;3'UTR;3'UTR;3'UTR;3'UTR;3'UTR	Island
cg16101077	0.000178358	1.42E-07	1.20E-09	37	10	129676142	CLRN3	NM_152311	3'UTR
cg23816037	0.00017916	1.42E-07	1.20E-09	37	2	127455623
cg18169505	0.0001795	1.42E-07	1.21E-09	37	4	1021236				Island
cg20003050	0.000179578	1.42E-07	1.21E-09	37	2	58029503
cg02488942	0.000180045	1.42E-07	1.21E-09	37	2	105480687				Island
cg08373003	0.000180645	1.43E-07	1.21E-09	37	5	134367099	PITX1	NM_002653	Body	Island
cg18081498	0.00018217	1.44E-07	1.22E-09	37	1	14219312				N_Shore
cg03561455	0.000182334	1.44E-07	1.22E-09	37	18	70210433	CBLN2	NM_182511	5'UTR	Island
cg08993172	0.000182653	1.44E-07	1.23E-09	37	11	44327267	ALX4	NM_021926	Body	Island
cg19865770	0.000183203	1.44E-07	1.23E-09	37	1	221510889	LOC400804	NR_024236	TSS1500
cg17111846	0.000185107	1.46E-07	1.24E-09	37	1	51567810	C1orf185	NM_001136508	TSS200
cg11796095	0.000185297	1.46E-07	1.24E-09	37	21	44486452	CBS	NM_000071	Body	Island
cg26264232	0.000185365	1.46E-07	1.25E-09	37	7	27138751				S_Shelf
cg01602730	0.00018578	1.46E-07	1.25E-09	37	1	153671011
cg07998216	0.000186172	1.46E-07	1.25E-09	37	8	70584832	SLCO5A1;SLCO5A1;SLCO5A1	NM_001146008;NM_001146009;NM_030958	3'UTR;3'UTR;3'UTR
cg25449440	0.000186471	1.46E-07	1.25E-09	37	3	147116420	ZIC4;ZIC4;ZIC4	NM_001168378;NM_032153;NM_001168379	Body;Body;Body	Island
cg09360253	0.000186607	1.46E-07	1.25E-09	37	12	57566360	LRP1	NM_002332	Body	N_Shelf
cg07860673	0.000186924	1.46E-07	1.26E-09	37	13	28494996	PDX1	NM_000209	Body	Island
cg21948716	0.000187	1.46E-07	1.26E-09	37	8	145562756				Island
cg12788464	0.000188894	1.48E-07	1.27E-09	37	6	107438102				S_Shore
cg15262242	0.000188895	1.48E-07	1.27E-09	37	17	47301741	PHOSPHO1;PHOSPHO1	NM_178500;NM_001143804	Body;Body	Island
cg14661148	0.000188985	1.48E-07	1.27E-09	37	5	71852862
cg19385331	0.000189478	1.48E-07	1.27E-09	37	13	100641867				Island
cg15965542	0.000190136	1.48E-07	1.28E-09	37	3	10547373	ATP2B2;ATP2B2	NM_001001331;NM_001683	TSS200;TSS200	Island
cg04658772	0.000192428	1.50E-07	1.29E-09	37	16	77822433	VAT1L	NM_020927	TSS200	Island
cg17633592	0.000193332	1.50E-07	1.30E-09	37	13	112758599				Island
cg13647446	0.00019347	1.50E-07	1.30E-09	37	5	177482771				Island
cg10694781	0.000193762	1.51E-07	1.30E-09	37	7	132260289	PLXNA4;PLXNA4;PLXNA4	NM_020911;NM_181775;NM_001105543	5'UTR;5'UTR;5'UTR	N_Shore
cg21770622	0.000194042	1.51E-07	1.30E-09	37	11	46383066	DGKZ;DGKZ;DGKZ;DGKZ	NM_201533;NM_001105540;NM_003646;NM_201532	Body;TSS200;Body;Body
cg00360610	0.000194558	1.51E-07	1.31E-09	37	2	96970381	SNRNP200	NM_014014	Body	N_Shore
cg19786084	0.000195138	1.51E-07	1.31E-09	37	17	64961747	CACNG4	NM_014405	Body	Island
cg01094891	0.000195721	1.52E-07	1.31E-09	37	19	31048117	ZNF536	NM_014717	3'UTR
cg27113538	0.00019745	1.53E-07	1.33E-09	37	3	195849674
cg12722469	0.000197966	1.53E-07	1.33E-09	37	19	41725053	AXL;AXL	NM_021913;NM_001699	TSS200;TSS200
cg16400017	0.000198288	1.53E-07	1.33E-09	37	14	37125155				N_Shore
cg03284640	0.000198746	1.53E-07	1.34E-09	37	10	125804060	CHST15	NM_015892	Body	Island
cg07092985	0.000199251	1.54E-07	1.34E-09	37	8	55533887	RP1	NM_006269	Body	Island
cg07033624	0.000199808	1.54E-07	1.34E-09	37	13	112716623				N_Shore
cg05476521	0.000199809	1.54E-07	1.34E-09	37	16	86400581
cg26994377	0.000200125	1.54E-07	1.34E-09	37	4	140579069
cg17204129	0.000200558	1.54E-07	1.35E-09	37	7	117119601	CFTR	NM_000492	TSS1500
cg05951576	0.000201276	1.55E-07	1.35E-09	37	17	42083264	PYY;NAGS	NM_004160;NM_153006	TSS1500;Body	Island
cg06791719	0.00020131	1.55E-07	1.35E-09	37	5	87979441	LOC645323	NR_015436	Body	N_Shore
cg09248054	0.000201802	1.55E-07	1.36E-09	37	1	969257	AGRN	NM_198576	Body	Island
cg24720583	0.000201998	1.55E-07	1.36E-09	37	17	6926194	BCL6B	NM_181844	TSS200	Island
cg23111837	0.000202665	1.55E-07	1.36E-09	37	11	129902845				Island
cg16192707	0.000203407	1.56E-07	1.37E-09	37	6	99292347				N_Shore
cg22753548	0.000203461	1.56E-07	1.37E-09	37	19	55668066	TNNI3	NM_000363	Body	Island
cg04812484	0.000203502	1.56E-07	1.37E-09	37	13	46189935	FAM194B	NM_182542	TSS200
cg09123298	0.000203567	1.56E-07	1.37E-09	37	11	32008659				N_Shore
cg11982293	0.000204363	1.56E-07	1.37E-09	37	2	175205387				Island
cg24215978	0.000204952	1.56E-07	1.38E-09	37	4	16900211	LDB2;LDB2;LDB2;LDB2	NM_001290;NM_001130834;NM_001130834;NM_001290	1stExon;1stExon;5'UTR;5'UTR
cg02005873	0.000205443	1.57E-07	1.38E-09	37	6	10385839				S_Shore
cg25747192	0.000206343	1.57E-07	1.39E-09	37	3	50378423	RASSF1;RASSF1	NM_007182;NM_170714	TSS200;TSS200	Island
cg10901390	0.000206423	1.57E-07	1.39E-09	37	14	57488011
cg03383056	0.000207211	1.58E-07	1.39E-09	37	17	77773199				Island
cg05845319	0.000208535	1.58E-07	1.40E-09	37	3	37034066	MLH1;MLH1;MLH1;EPM2AIP1;MLH1	NM_001167618;NM_001167617;NM_001167619;NM_014805;NM_000249	TSS1500;TSS1500;TSS1500;1stExon;TSS1500	N_Shore
cg16103834	0.000209077	1.59E-07	1.40E-09	37	6	28092269	ZSCAN16	NM_025231	TSS200
cg17339488	0.000209178	1.59E-07	1.41E-09	37	5	174120120
cg19513071	0.000209714	1.59E-07	1.41E-09	37	5	87441918
cg04588969	0.000210096	1.59E-07	1.41E-09	37	20	36767986	TGM2;TGM2	NM_198951;NM_004613	Body;Body
cg15120555	0.000211378	1.60E-07	1.42E-09	37	2	238296405	COL6A3;COL6A3;COL6A3;COL6A3;COL6A3	NM_057164;NM_004369;NM_057166;NM_057165;NM_057167	Body;Body;Body;Body;Body
cg01000615	0.000212223	1.61E-07	1.43E-09	37	1	145562817	ANKRD35	NM_144698	Body
cg13690178	0.000212394	1.61E-07	1.43E-09	37	20	45338329	SLC2A10;SLC2A10	NM_030777;NM_030777	5'UTR;1stExon	Island
cg05484505	0.000213258	1.61E-07	1.43E-09	37	10	2813478				N_Shore
cg11081580	0.00021338	1.61E-07	1.43E-09	37	7	1286650				Island
cg21629500	0.00021406	1.61E-07	1.44E-09	37	5	2754753	C5orf38	NM_178569	Body	Island
cg11378619	0.000214076	1.61E-07	1.44E-09	37	6	12164359	HIVEP1	NM_002114	Body
cg15092787	0.000214212	1.61E-07	1.44E-09	37	17	74581715	ST6GALNAC2	NM_006456	Body	Island
cg14469376	0.000214332	1.61E-07	1.44E-09	37	11	124932976	SLC37A2;SLC37A2	NM_198277;NM_001145290	TSS200;TSS200	Island
cg06459913	0.000214465	1.61E-07	1.44E-09	37	16	11361823	TNP2	NM_005425	3'UTR
cg19349861	0.000214738	1.61E-07	1.44E-09	37	11	133402246	OPCML;OPCML	NM_001012393;NM_001012393	5'UTR;1stExon
cg07497190	0.00021676	1.63E-07	1.46E-09	37	19	50027885	FCGRT;FCGRT	NM_001136019;NM_004107	Body;Body	Island
cg08609270	0.000217633	1.63E-07	1.46E-09	37	X	144903125	SLITRK2;SLITRK2;SLITRK2;SLITRK2;SLITRK2;SLITRK2;SLITRK2;SLITRK2;SLITRK2;SLITRK2;SLITRK2;SLITRK2;SLITRK2;SLITRK2	NM_001144007;NM_001144010;NM_001144009;NM_001144006;NM_001144008;NM_001144007;NM_001144008;NM_001144003;NM_032539;NM_001144010;NM_001144009;NM_001144005;NM_001144006;NM_001144004	1stExon;1stExon;5'UTR;5'UTR;1stExon;5'UTR;5'UTR;5'UTR;5'UTR;5'UTR;1stExon;5'UTR;1stExon;5'UTR	Island
cg02071579	0.00021811	1.64E-07	1.47E-09	37	16	88550450	ZFPM1	NM_153813	Body	N_Shelf
cg19403943	0.000218788	1.64E-07	1.47E-09	37	1	10706484	CASZ1	NM_001079843	Body	N_Shore
cg02560967	0.000220062	1.65E-07	1.48E-09	37	9	112403301	PALM2;PALM2	NM_001037293;NM_053016	Body;Body	Island
cg26009363	0.000222798	1.67E-07	1.50E-09	37	10	25465263	GPR158;LOC100128811	NM_020752;NR_027333	Body;TSS200	Island
cg19247005	0.000224405	1.68E-07	1.51E-09	37	7	101132009	EMID2	NM_133457	Body
cg21021145	0.000225278	1.68E-07	1.51E-09	37	7	104758224	SRPK2;SRPK2	NM_182692;NM_182691	3'UTR;3'UTR
cg12227172	0.000225424	1.68E-07	1.51E-09	37	19	52391411	ZNF577;ZNF577;ZNF577	NR_024181;NM_032679;NM_001135590	TSS1500;TSS200;TSS1500	S_Shore
cg15646011	0.000228515	1.70E-07	1.54E-09	37	13	36787885	SOHLH2	NM_017826	Body	N_Shore
cg25250998	0.000229692	1.71E-07	1.54E-09	37	10	106028373	GSTO2	NM_183239	TSS1500	N_Shore
cg11644402	0.000231034	1.72E-07	1.55E-09	37	7	101829270	CUX1;CUX1;CUX1	NM_181500;NM_181552;NM_001913	Body;Body;Body
cg01009920	0.000231765	1.72E-07	1.56E-09	37	8	8153650
cg12409525	0.000232113	1.72E-07	1.56E-09	37	21	42219211	DSCAM	NM_001389	TSS200	Island
cg10790698	0.00023218	1.72E-07	1.56E-09	37	19	18539756	SSBP4;SSBP4	NM_032627;NM_001009998	Body;Body	N_Shore
cg16291880	0.000233287	1.73E-07	1.57E-09	37	6	50674399
cg26870771	0.000233453	1.73E-07	1.57E-09	37	16	67197640	HSF4;HSF4;HSF4;HSF4;FBXL8	NM_001040667;NM_001040667;NM_001538;NM_001538;NM_018378	5'UTR;1stExon;1stExon;5'UTR;Body	Island
cg12963611	0.000234265	1.74E-07	1.57E-09	37	3	156009008	KCNAB1;KCNAB1;KCNAB1;KCNAB1	NM_003471;NM_172159;NM_172159;NM_172160	Body;1stExon;5'UTR;Body	Island
cg21877010	0.000236326	1.75E-07	1.59E-09	37	7	70252571	AUTS2;AUTS2	NM_015570;NM_001127231	Body;Body	N_Shelf
cg03125400	0.000238453	1.76E-07	1.60E-09	37	2	43327937				Island
cg16984335	0.000238491	1.76E-07	1.60E-09	37	12	58159051	CYP27B1	NM_000785	Body	Island
cg16390060	0.000240428	1.78E-07	1.62E-09	37	20	21494084	NKX2-2	NM_002509	1stExon	Island
cg17849582	0.000241384	1.78E-07	1.62E-09	37	5	83697612
cg00513205	0.000243402	1.80E-07	1.64E-09	37	5	134872649	NEUROG1	NM_006161	TSS1500	S_Shore
cg05638139	0.000244579	1.80E-07	1.64E-09	37	17	79001027
cg05771518	0.000244709	1.80E-07	1.64E-09	37	12	54339288	HOXC13	NM_017410	3'UTR	S_Shore
cg26513304	0.000244798	1.80E-07	1.64E-09	37	5	169780916	KCNIP1	NM_001034838	1stExon
cg16557111	0.000244895	1.80E-07	1.65E-09	37	1	161059429	PVRL4	NM_030916	TSS200
cg17064907	0.000244922	1.80E-07	1.65E-09	37	3	194407750	FAM43A	NM_153690	1stExon	Island
cg04799451	0.000245913	1.81E-07	1.65E-09	37	12	117013817	MAP1LC3B2	NM_001085481	Body
cg25425140	0.000246135	1.81E-07	1.65E-09	37	3	147098450
cg21106505	0.00024692	1.81E-07	1.66E-09	37	11	562547	RASSF7;RASSF7;RASSF7	NM_001143993;NM_003475;NM_001143994	Body;Body;Body	S_Shore
cg25308738	0.000246928	1.81E-07	1.66E-09	37	1	150846117	ARNT;ARNT;ARNT	NM_178427;NM_001668;NM_178426	Body;Body;Body	N_Shelf
cg06520081	0.000248065	1.82E-07	1.67E-09	37	5	134990562	LOC340074	NR_027127	TSS1500
cg15105326	0.000248312	1.82E-07	1.67E-09	37	3	147108916	ZIC4;ZIC4;ZIC4;ZIC4;ZIC4	NM_001168378;NR_033119;NM_032153;NR_033118;NM_001168379	Body;Body;Body;Body;Body	Island
cg02992632	0.000250975	1.84E-07	1.69E-09	37	3	192445380	FGF12;FGF12	NM_004113;NM_004113	5'UTR;1stExon
cg01580681	0.000252751	1.85E-07	1.70E-09	37	4	174450016	HAND2	NM_021973	1stExon	N_Shore
cg02763409	0.000252787	1.85E-07	1.70E-09	37	2	239695552
cg15988792	0.000256466	1.87E-07	1.72E-09	37	20	25039314	ACSS1;ACSS1	NM_032501;NM_032501	1stExon;5'UTR	S_Shore
cg00381974	0.000256976	1.87E-07	1.73E-09	37	18	44260357	ST8SIA5	NM_013305	Body	Island
cg12178980	0.000257046	1.87E-07	1.73E-09	37	10	11206870	CUGBP2;CUGBP2;CUGBP2;CUGBP2	NM_001025076;NM_006561;NM_001025077;NM_001083591	TSS200;Body;Body;TSS200	N_Shore
cg17868320	0.000257261	1.87E-07	1.73E-09	37	3	52556300	STAB1	NM_015136	Body	N_Shelf
cg18761450	0.000257898	1.88E-07	1.73E-09	37	13	102568502	FGF14;FGF14	NM_175929;NM_004115	Body;Body	Island
cg18468354	0.000258094	1.88E-07	1.73E-09	37	14	36993517				Island
cg19103535	0.000259409	1.88E-07	1.74E-09	37	5	1038282	NKD2	NM_033120	Body	Island
cg17494863	0.000259499	1.88E-07	1.74E-09	37	2	101638916	TBC1D8	NM_001102426	Body
cg21929771	0.000260033	1.89E-07	1.75E-09	37	1	29586580	PTPRU;PTPRU;PTPRU	NM_133178;NM_133177;NM_005704	Body;Body;Body	Island
cg12236156	0.000261504	1.90E-07	1.76E-09	37	13	33002247	N4BP2L1;N4BP2L1;N4BP2L1;N4BP2L1	NM_052818;NM_001079691;NM_001079691;NM_052818	1stExon;5'UTR;1stExon;5'UTR	S_Shore
cg05784562	0.000263695	1.91E-07	1.77E-09	37	4	130700689
cg23169614	0.000264894	1.92E-07	1.78E-09	37	4	111398088	ENPEP	NM_001977	1stExon	Island
cg14549524	0.000264957	1.92E-07	1.78E-09	37	6	24140822	NRSN1	NM_080723	Body
cg23415789	0.000265154	1.92E-07	1.78E-09	37	17	59445792	BCAS3;BCAS3	NM_001099432;NM_017679	Body;Body
cg16099599	0.00026586	1.92E-07	1.79E-09	37	11	93583650	C11orf90	NM_001144871	1stExon	Island
cg27535237	0.000266847	1.93E-07	1.79E-09	37	19	1220632	STK11	NM_000455	Body	Island
cg07268245	0.000267019	1.93E-07	1.79E-09	37	8	127990758
cg19253850	0.000268374	1.93E-07	1.80E-09	37	10	129796229	PTPRE	NM_006504	5'UTR
cg10973735	0.000268949	1.94E-07	1.81E-09	37	2	54342651	ACYP2;ACYP2	NM_138448;NM_138448	1stExon;5'UTR	Island
cg02264238	0.000270145	1.94E-07	1.81E-09	37	3	51426377	MANF	NM_006010	Body	N_Shelf
cg03202804	0.000270284	1.94E-07	1.82E-09	37	4	154710353	SFRP2	NM_003013	TSS200	Island
cg17793776	0.000271599	1.95E-07	1.82E-09	37	5	77140381				N_Shore
cg03294619	0.000272103	1.95E-07	1.83E-09	37	5	172661803	NKX2-5;NKX2-5;NKX2-5	NM_001166176;NM_001166175;NM_004387	1stExon;1stExon;1stExon	Island
cg22332049	0.000272435	1.96E-07	1.83E-09	37	2	240609875				N_Shelf
cg18292434	0.000273269	1.96E-07	1.84E-09	37	3	147112541	ZIC4;ZIC4;ZIC4	NM_001168378;NM_032153;NM_001168379	Body;Body;Body	N_Shore
cg11099041	0.000273531	1.96E-07	1.84E-09	37	3	119041385	CDGAP	NM_020754	Body	Island
cg07592353	0.000276963	1.98E-07	1.86E-09	37	5	161113339	GABRA6	NM_000811	Body
cg07462861	0.00027797	1.99E-07	1.87E-09	37	12	49366152	WNT10B	NM_003394	TSS1500	S_Shore
cg09279544	0.000278016	1.99E-07	1.87E-09	37	19	8674388	ADAMTS10	NM_030957	5'UTR	Island
cg15816959	0.000279815	2.00E-07	1.88E-09	37	14	97431088
cg03103611	0.000279913	2.00E-07	1.88E-09	37	1	38479228	UTP11L	NM_016037	Body	S_Shore
cg10696199	0.000280228	2.00E-07	1.88E-09	37	14	24423199	C14orf167;DHRS4;C14orf167;C14orf167;C14orf167	NR_023921;NM_021004;NR_023922;NR_023923;NR_023924	Body;Body;Body;Body;Body	S_Shore
cg21079003	0.00028024	2.00E-07	1.88E-09	37	15	93615146	RGMA;RGMA;RGMA;RGMA;RGMA;RGMA	NM_001166289;NM_001166288;NM_020211;NM_001166286;NM_001166283;NM_001166287	Body;Body;Body;Body;Body;Body	N_Shore
cg05115162	0.000281291	2.00E-07	1.89E-09	37	6	32811701	PSMB8;PSMB8	NM_004159;NM_148919	Body;1stExon	Island
cg25121513	0.000281663	2.01E-07	1.89E-09	37	7	25898206				N_Shore
cg23646776	0.000283552	2.02E-07	1.90E-09	37	4	111536970				N_Shelf
cg13549719	0.000284984	2.03E-07	1.91E-09	37	13	38444052	TRPC4;TRPC4;TRPC4;TRPC4;TRPC4;TRPC4	NM_001135957;NM_016179;NM_001135958;NM_003306;NM_001135955;NM_001135956	TSS200;TSS200;TSS200;TSS200;TSS200;TSS200	Island
cg12396523	0.000285626	2.03E-07	1.92E-09	37	8	116680127	TRPS1	NM_014112	5'UTR	N_Shore
cg23930313	0.000286034	2.03E-07	1.92E-09	37	12	25056083	BCAT1	NM_005504	Body	Island
cg14970186	0.000286431	2.03E-07	1.92E-09	37	8	57701690
cg11015434	0.000287892	2.04E-07	1.93E-09	37	4	1600531				N_Shore
cg01688536	0.000288206	2.04E-07	1.94E-09	37	7	35296968				Island
cg10364040	0.000288435	2.04E-07	1.94E-09	37	2	176981064	HOXD10	NM_002148	TSS1500	Island
cg12728958	0.000289108	2.05E-07	1.94E-09	37	8	42947797	SGK196	NM_032237	TSS1500	N_Shore
cg18665526	0.000289365	2.05E-07	1.94E-09	37	5	135361707				N_Shelf
cg17516571	0.000289806	2.05E-07	1.95E-09	37	8	49584227
cg17318297	0.000290471	2.05E-07	1.95E-09	37	5	63802272	RGS7BP	NM_001029875	TSS200	Island
cg17211261	0.000292701	2.07E-07	1.97E-09	37	10	77159988	C10orf41;ZNF503	NR_024421;NM_032772	TSS1500;Body	Island
cg07758574	0.000295438	2.08E-07	1.98E-09	37	3	49314370	C3orf62;C3orf62	NM_198562;NM_198562	1stExon;5'UTR	N_Shore
cg20126106	0.000296748	2.09E-07	1.99E-09	37	3	111718135	TAGLN3;TAGLN3;TAGLN3;TAGLN3	NM_001008273;NM_001008272;NM_001008273;NM_013259	1stExon;5'UTR;5'UTR;5'UTR
cg00827745	0.000297354	2.09E-07	2.00E-09	37	1	18692019	IGSF21	NM_032880	Body	Island
cg20073472	0.000297894	2.10E-07	2.00E-09	37	6	31146845	PSORS1C3	NR_026816	TSS1500	N_Shore
cg24871596	0.000298219	2.10E-07	2.00E-09	37	6	166572045	T	NM_003181	Body	Island
cg00355690	0.000301057	2.12E-07	2.02E-09	37	16	89722417	CHMP1A;CHMP1A	NM_001083314;NM_002768	Body;Body	N_Shore
cg01236148	0.000302288	2.12E-07	2.03E-09	37	11	62477052	BSCL2	NM_001130702	TSS200	Island
cg12055395	0.000302636	2.12E-07	2.03E-09	37	7	96642605	DLX6AS	NR_015448	Body	N_Shelf
cg13760807	0.000303645	2.13E-07	2.04E-09	37	13	33002128	N4BP2L1;N4BP2L1	NM_052818;NM_001079691	1stExon;1stExon	S_Shore
cg23752563	0.000304403	2.13E-07	2.05E-09	37	19	54466187	CACNG8	NM_031895	TSS200	N_Shore
cg13242160	0.000305922	2.14E-07	2.06E-09	37	8	55294610
cg06123187	0.000306984	2.15E-07	2.06E-09	37	1	228582696	TRIM11	NM_145214	Body	Island
cg19140085	0.000307796	2.15E-07	2.07E-09	37	12	16759565	LMO3;LMO3	NM_018640;NM_001001395	TSS200;5'UTR
cg15509687	0.000308599	2.16E-07	2.07E-09	37	18	56887651	GRP;GRP;GRP	NM_001012512;NM_002091;NM_001012513	Body;Body;Body	Island
cg06280512	0.000309135	2.16E-07	2.08E-09	37	19	47217267	PRKD2;PRKD2;PRKD2;PRKD2;PRKD2	NM_001079880;NM_001079882;NM_016457;NM_001079881;NM_001079882	Body;5'UTR;Body;Body;1stExon	Island
cg16814416	0.00031066	2.17E-07	2.09E-09	37	1	45272261	TCTEX1D4	NM_001013632	Body	Island
cg15194163	0.000311594	2.17E-07	2.09E-09	37	6	32118213	PRRT1	NM_030651	Body	Island
cg16529477	0.000311699	2.17E-07	2.09E-09	37	2	223164854	PAX3;PAX3;PAX3;PAX3;PAX3;CCDC140;PAX3;PAX3;PAX3	NM_013942;NM_000438;NM_181460;NM_181457;NM_181458;NM_153038;NM_181461;NM_001127366;NM_181459	TSS1500;TSS1500;TSS1500;TSS1500;TSS1500;5'UTR;TSS1500;TSS1500;TSS1500	S_Shore
cg26779716	0.00031193	2.17E-07	2.10E-09	37	17	68166241	KCNJ2	NM_000891	5'UTR	S_Shore
cg19442138	0.00031286	2.18E-07	2.10E-09	37	10	21783344				Island
cg04120578	0.000314697	2.19E-07	2.11E-09	37	7	100304340	POP7	NM_005837	5'UTR	S_Shore
cg03290530	0.000316067	2.20E-07	2.12E-09	37	3	137361526
cg13322131	0.000316369	2.20E-07	2.13E-09	37	6	50814305	TFAP2B	NM_003221	3'UTR	S_Shore
cg07735920	0.000317774	2.21E-07	2.13E-09	37	10	2815547				S_Shore
cg12790874	0.000320149	2.22E-07	2.15E-09	37	13	100310405	CLYBL	NM_206808	Body	Island
cg02340053	0.000320288	2.22E-07	2.15E-09	37	13	36044886	NBEA	NM_015678	Body	Island
cg09494705	0.000320461	2.22E-07	2.15E-09	37	15	63341381	TPM1;TPM1;TPM1;TPM1;TPM1;TPM1;TPM1	NM_001018007;NM_001018020;NM_001018004;NM_001018005;NM_000366;NM_001018008;NM_001018006	Body;Body;Body;Body;Body;Body;Body	Island
cg08472247	0.000322148	2.23E-07	2.16E-09	37	16	70332992	DDX19B;DDX19B;DDX19B	NM_007242;NM_001014449;NM_001014451	TSS200;TSS200;TSS200
cg21064916	0.000322501	2.23E-07	2.17E-09	37	11	44340839				N_Shore
cg22267770	0.00032414	2.24E-07	2.18E-09	37	6	10422139				N_Shore
cg11187796	0.000324189	2.24E-07	2.18E-09	37	4	3767169	ADRA2C	NM_000683	TSS1500	Island
cg04836472	0.000324534	2.24E-07	2.18E-09	37	21	34405997				Island
cg22376706	0.000325002	2.24E-07	2.18E-09	37	12	71314612	PTPRR	NM_002849	TSS200
cg21775675	0.000326098	2.25E-07	2.19E-09	37	5	87441487				S_Shelf
cg24255125	0.000326379	2.25E-07	2.19E-09	37	11	120856918	GRIK4	NM_014619	Body	Island
cg14657116	0.000326835	2.25E-07	2.20E-09	37	2	72359477	CYP26B1	NM_019885	Body
cg02491276	0.000326962	2.25E-07	2.20E-09	37	13	103052560	FGF14	NM_175929	Body	Island
cg00698906	0.000327472	2.25E-07	2.20E-09	37	17	48619308	EPN3	NM_017957	Body	Island
cg26016484	0.000329353	2.26E-07	2.21E-09	37	17	74582175	ST6GALNAC2	NM_006456	TSS200	Island
cg04008601	0.000330802	2.27E-07	2.22E-09	37	12	103696126	C12orf42;C12orf42	NM_001099336;NM_198521	Body;Body	Island
cg25395505	0.000331676	2.27E-07	2.23E-09	37	7	97877765	TECPR1	NM_015395	5'UTR	N_Shelf
cg20303815	0.000332212	2.27E-07	2.23E-09	37	11	69706981				Island
cg15253816	0.000332411	2.27E-07	2.23E-09	37	17	66255259	ARSG	NM_014960	TSS200	Island
cg27219182	0.000332458	2.27E-07	2.23E-09	37	17	70680294	SLC39A11;SLC39A11	NM_001159770;NM_139177	Body;Body
cg02299195	0.000332567	2.27E-07	2.23E-09	37	11	48185069	PTPRJ	NM_002843	Body
cg24581226	0.000333026	2.28E-07	2.24E-09	37	5	8457970				Island
cg01644702	0.000333343	2.28E-07	2.24E-09	37	2	192656596
cg08923594	0.000334543	2.28E-07	2.25E-09	37	1	7462176	CAMTA1	NM_015215	Body
cg14239592	0.000334584	2.28E-07	2.25E-09	37	19	58715251	ZNF274;ZNF274;ZNF274	NM_133502;NM_016325;NM_016324	Body;Body;5'UTR	Island
cg09521623	0.000335693	2.29E-07	2.26E-09	37	X	13835295	GPM6B;GPM6B;GPM6B;GPM6B;GPM6B;GPM6B;GPM6B	NM_005278;NM_005278;NM_001001996;NM_001001994;NM_001001995;NM_001001996;NM_001001995	1stExon;5'UTR;5'UTR;Body;5'UTR;1stExon;1stExon
cg10652674	0.000336432	2.29E-07	2.26E-09	37	10	62023665	ANK3	NM_020987	Body
cg13705391	0.000337305	2.30E-07	2.27E-09	37	6	32118441	PRRT1	NM_030651	Body	Island
cg24884444	0.000337959	2.30E-07	2.27E-09	37	8	49572044
cg19730691	0.000338055	2.30E-07	2.27E-09	37	1	119526437	TBX15	NM_152380	5'UTR	N_Shore
cg21255942	0.000338581	2.30E-07	2.27E-09	37	22	39954186				Island
cg24601716	0.000341258	2.32E-07	2.29E-09	37	13	28498451	PDX1	NM_000209	Body	Island
cg27013696	0.000341838	2.32E-07	2.30E-09	37	7	19158030	TWIST1	NM_000474	TSS1500	Island
cg03679521	0.000342349	2.32E-07	2.30E-09	37	17	37764153	NEUROD2;NEUROD2	NM_006160;NM_006160	5'UTR;1stExon	Island
cg27022663	0.00034284	2.32E-07	2.30E-09	37	16	51170280	SALL1;SALL1	NM_002968;NM_001127892	3'UTR;3'UTR	S_Shore
cg15018359	0.000342932	2.32E-07	2.30E-09	37	6	32095470	ATF6B;ATF6B	NM_004381;NM_001136153	Body;Body	N_Shelf
cg02387803	0.000344172	2.33E-07	2.31E-09	37	3	147123457	ZIC4;ZIC4;ZIC4	NM_032153;NM_001168378;NM_001168379	5'UTR;TSS1500;TSS200	N_Shelf
cg00000165	0.000344172	2.33E-07	2.31E-09	37	1	91194674				S_Shore
cg18423210	0.000344459	2.33E-07	2.31E-09	37	19	17756507	UNC13A	NM_001080421	Body	N_Shore
cg20299690	0.0003488	2.35E-07	2.34E-09	37	18	22927454	ZNF521	NM_015461	Body	N_Shelf
cg23979631	0.000348907	2.35E-07	2.34E-09	37	7	27142427	HOXA2	NM_006735	TSS200	N_Shore
cg16202734	0.000351047	2.37E-07	2.36E-09	37	17	37321890	ARL5C	NM_001143968	Body	Island
cg24481868	0.000354838	2.39E-07	2.38E-09	37	13	50070504	PHF11;PHF11	NM_001040444;NM_001040443	TSS200;Body	Island
cg24353213	0.00035521	2.39E-07	2.39E-09	37	1	90308620	LRRC8D;LRRC8D	NM_018103;NM_001134479	5'UTR;5'UTR	N_Shore
cg09507184	0.000356905	2.40E-07	2.40E-09	37	1	156696846	ISG20L2;C1orf66;C1orf66	NM_030980;NM_015997;NM_001142560	1stExon;TSS1500;TSS1500	N_Shore
cg07538406	0.00035728	2.40E-07	2.40E-09	37	11	18686895
cg26383972	0.000357393	2.40E-07	2.40E-09	37	X	113817409	HTR2C	NM_000868	TSS1500	N_Shore
cg09111258	0.000358851	2.41E-07	2.41E-09	37	17	46114933	COPZ2;MIR152	NM_016429;NR_029687	Body;TSS1500	Island
cg21209859	0.000362369	2.43E-07	2.43E-09	37	1	167682516				N_Shore
cg02859589	0.000362536	2.43E-07	2.44E-09	37	19	7463252	ARHGEF18	NM_015318	5'UTR	S_Shelf
cg11126767	0.000363611	2.44E-07	2.44E-09	37	14	60978275	SIX6	NM_007374	3'UTR	S_Shore
cg24144440	0.000363629	2.44E-07	2.44E-09	37	1	119526882	TBX15	NM_152380	5'UTR	Island
cg04354714	0.000364292	2.44E-07	2.45E-09	37	10	62895835
cg06854084	0.000364555	2.44E-07	2.45E-09	37	10	101292507	NKX2-3	NM_145285	TSS200	Island
cg14254720	0.000366522	2.45E-07	2.46E-09	37	1	90097981	LRRC8C	NM_032270	TSS1500	N_Shore
cg16502595	0.000368997	2.46E-07	2.48E-09	37	7	39453704	POU6F2;POU6F2	NM_007252;NM_001166018	Body;Body	Island
cg23448486	0.000369084	2.46E-07	2.48E-09	37	3	147129213	ZIC1	NM_003412	Body	N_Shore
cg01932381	0.000369312	2.46E-07	2.48E-09	37	14	106437822	ADAM6	NR_002224	Body
cg16104869	0.00037114	2.47E-07	2.49E-09	37	1	111980075
cg15980797	0.000372314	2.48E-07	2.50E-09	37	6	137813648	OLIG3;OLIG3	NM_175747;NM_175747	1stExon;3'UTR	N_Shore
cg15393490	0.000372919	2.48E-07	2.51E-09	37	1	207996459
cg10773266	0.000373005	2.48E-07	2.51E-09	37	10	43895225	HNRNPF;HNRNPF;HNRNPF;HNRNPF	NM_001098205;NM_001098206;NM_001098204;NM_004966	5'UTR;5'UTR;5'UTR;5'UTR	S_Shelf
cg25451958	0.000373764	2.49E-07	2.51E-09	37	8	24859074				S_Shore
cg04057488	0.000374629	2.49E-07	2.52E-09	37	6	168920227	SMOC2;SMOC2	NM_022138;NM_001166412	Body;Body	S_Shore
cg21266559	0.000376587	2.50E-07	2.53E-09	37	19	34114285	CHST8;CHST8	NM_001127895;NM_001127896	5'UTR;5'UTR	Island
cg19519747	0.000376862	2.50E-07	2.53E-09	37	2	177014555	MIR10B	NR_029609	TSS1500	N_Shore
cg07820064	0.000377443	2.50E-07	2.54E-09	37	2	220299584	SPEG	NM_005876	TSS200	Island
cg11386376	0.000378588	2.51E-07	2.54E-09	37	1	55106106	C1orf175;C1orf175	NM_001039464;NR_026782	TSS1500;TSS1500
cg16315058	0.000378621	2.51E-07	2.54E-09	37	12	114843807	TBX5;TBX5;TBX5;TBX5	NM_181486;NM_000192;NM_181486;NM_080717	1stExon;5'UTR;5'UTR;5'UTR	S_Shore
cg04253037	0.000378643	2.51E-07	2.54E-09	37	7	44614489	DDX56	NM_019082	TSS1500	S_Shore
cg08206318	0.000380178	2.51E-07	2.55E-09	37	5	134363637	PITX1	NM_002653	3'UTR	Island
cg06704567	0.000382112	2.53E-07	2.57E-09	37	2	139407289
cg15331781	0.000382403	2.53E-07	2.57E-09	37	7	86274443	GRM3	NM_000840	5'UTR
cg18552520	0.000383324	2.53E-07	2.58E-09	37	2	192746489				N_Shore
cg07224169	0.000383821	2.53E-07	2.58E-09	37	1	209406581				S_Shore
cg11518938	0.000384648	2.54E-07	2.58E-09	37	1	159138217				N_Shelf
cg23801965	0.000385786	2.54E-07	2.59E-09	37	22	19138856	GSC2	NM_005315	TSS1500	S_Shore
cg25342699	0.000386175	2.54E-07	2.59E-09	37	11	20184128				N_Shore
cg03144357	0.000386765	2.54E-07	2.60E-09	37	8	145741925	RECQL4;LRRC14	NM_004260;NM_014665	Body;TSS1500	N_Shore
cg09970392	0.000387052	2.54E-07	2.60E-09	37	6	31239259	HLA-C	NM_002117	Body	Island
cg23125970	0.000388043	2.55E-07	2.61E-09	37	13	110918441	COL4A1	NM_001845	Body	Island
cg27606499	0.000389656	2.56E-07	2.62E-09	37	3	147111120	ZIC4;ZIC4;ZIC4;ZIC4;ZIC4	NM_001168378;NR_033119;NM_032153;NM_001168379;NR_033118	Body;TSS1500;Body;Body;TSS1500	Island
cg13003178	0.000389771	2.56E-07	2.62E-09	37	13	36073819	MIR548F5;NBEA	NR_031646;NM_015678	Body;Body
cg26221631	0.000391661	2.57E-07	2.63E-09	37	11	129245988	BARX2	NM_003658	1stExon	Island
cg12187807	0.000392035	2.57E-07	2.63E-09	37	13	107686999
cg14489632	0.000394436	2.58E-07	2.65E-09	37	12	130824328	PIWIL1	NM_004764	5'UTR	S_Shore
cg17024944	0.00039601	2.59E-07	2.66E-09	37	6	74443302	CD109;CD109;CD109	NM_001159587;NM_001159588;NM_133493	Body;Body;Body
cg07450037	0.000397249	2.60E-07	2.67E-09	37	7	27135147	HOXA1;HOXA1	NM_153620;NM_005522	Body;1stExon	N_Shore
cg05895165	0.000397671	2.60E-07	2.67E-09	37	16	71668860	MARVELD3;MARVELD3	NM_001017967;NM_052858	Body;3'UTR
cg07201017	0.000397989	2.60E-07	2.67E-09	37	10	102996571	FLJ41350	NR_029380	Body	Island
cg04467093	0.000398015	2.60E-07	2.67E-09	37	5	133448932	TCF7	NM_003202	TSS1500	N_Shore
cg19849728	0.000400248	2.61E-07	2.69E-09	37	4	111536767				N_Shelf
cg21672408	0.000400524	2.61E-07	2.69E-09	37	11	68973641
cg24357619	0.000400702	2.61E-07	2.69E-09	37	15	37389384	MEIS2;MEIS2;MEIS2;MEIS2;MEIS2;MEIS2;MEIS2	NM_172316;NM_170674;NM_170675;NM_172315;NM_002399;NM_170677;NM_170676	Body;Body;Body;Body;Body;Body;Body	N_Shore
cg17603689	0.000405894	2.64E-07	2.73E-09	37	1	50883013				Island
cg08310176	0.000407551	2.65E-07	2.74E-09	37	4	111398146	ENPEP	NM_001977	1stExon	S_Shore
cg00510539	0.000408793	2.66E-07	2.75E-09	37	2	27958611				Island
cg07359183	0.000409488	2.66E-07	2.75E-09	37	1	208358018	PLXNA2	NM_025179	Body
cg01667007	0.000410757	2.67E-07	2.76E-09	37	12	133168332				N_Shore
cg08550101	0.000411067	2.67E-07	2.76E-09	37	7	20823981	SP8;SP8	NM_198956;NM_182700	Body;Body	Island
cg16701896	0.000411411	2.67E-07	2.76E-09	37	7	27233411				S_Shore
cg00157572	0.000412462	2.67E-07	2.77E-09	37	14	60977961	SIX6	NM_007374	Body	Island
cg23081534	0.000412974	2.67E-07	2.77E-09	37	3	169540079	LRRIQ4	NM_001080460	1stExon
cg15942185	0.000413859	2.68E-07	2.78E-09	37	7	129912487	CPA2	NM_001869	Body
cg01927000	0.000414502	2.68E-07	2.78E-09	37	14	74263077
cg10940066	0.000415994	2.69E-07	2.79E-09	37	7	158363642	PTPRN2;PTPRN2;PTPRN2	NM_002847;NM_130842;NM_130843	Body;Body;Body	S_Shore
cg20250316	0.000417292	2.70E-07	2.80E-09	37	1	79943970
cg02873263	0.00041796	2.70E-07	2.81E-09	37	14	70476756	SMOC1;SMOC1	NM_001034852;NM_022137	Body;Body
cg06040206	0.00041976	2.71E-07	2.82E-09	37	2	172961280				Island
cg18172051	0.000421642	2.72E-07	2.83E-09	37	1	29189940	OPRD1	NM_000911	3'UTR	Island
cg27397850	0.0004217	2.72E-07	2.83E-09	37	7	27281941	EVX1	NM_001989	TSS1500	N_Shore
cg13766044	0.000421989	2.72E-07	2.84E-09	37	17	39968772	FKBP10;SC65	NM_021939;NM_006455	TSS200;TSS1500	S_Shore
cg07917269	0.000423198	2.72E-07	2.84E-09	37	15	74421584	LOC283731;ISLR2;ISLR2;ISLR2;ISLR2	NR_027073;NM_020851;NM_001130136;NM_001130138;NM_001130137	Body;TSS1500;TSS200;TSS1500;TSS1500	Island
cg18016194	0.000423679	2.72E-07	2.85E-09	37	8	85097157	RALYL;RALYL;RALYL;RALYL;RALYL	NM_001100391;NM_173848;NM_001100391;NM_001100392;NM_001100393	5'UTR;5'UTR;1stExon;5'UTR;5'UTR	Island
cg18795133	0.00042495	2.73E-07	2.85E-09	37	5	141130629				N_Shelf
cg00436496	0.000426358	2.74E-07	2.86E-09	37	15	96885119				S_Shore
cg21170920	0.000426711	2.74E-07	2.87E-09	37	1	18957373	PAX7;PAX7;PAX7	NM_002584;NM_001135254;NM_013945	TSS200;TSS200;TSS200	Island
cg06160397	0.000427653	2.74E-07	2.87E-09	37	7	2565944	LFNG;LFNG;LFNG;LFNG	NM_001166355;NM_001040167;NM_001040168;NM_002304	Body;Body;Body;Body	Island
cg26796043	0.000428356	2.75E-07	2.88E-09	37	4	7472958	SORCS2	NM_020777	Body
cg12213602	0.00042858	2.75E-07	2.88E-09	37	6	32095943	ATF6B;ATF6B	NM_004381;NM_001136153	1stExon;1stExon	N_Shore
cg19997179	0.000429028	2.75E-07	2.88E-09	37	2	620310				N_Shore
cg14337339	0.000429963	2.75E-07	2.89E-09	37	3	53529481	CACNA1D;CACNA1D;CACNA1D	NM_001128839;NM_000720;NM_001128840	Body;Body;Body	Island
cg03048654	0.0004305	2.75E-07	2.89E-09	37	10	118893138	VAX1;VAX1	NM_001112704;NM_199131	3'UTR;Body	N_Shore
cg04777612	0.000430512	2.75E-07	2.89E-09	37	17	73805953	UNK	NM_001080419	Body
cg03716936	0.000431212	2.75E-07	2.90E-09	37	10	124908747	HMX2	NM_005519	Body	Island
cg03767822	0.000431373	2.75E-07	2.90E-09	37	12	49318735	FKBP11;FKBP11;FKBP11	NM_001143782;NM_016594;NM_001143781	Body;Body;TSS200	Island
cg15931949	0.000432052	2.76E-07	2.90E-09	37	3	138662315				N_Shore
cg25188395	0.000432356	2.76E-07	2.90E-09	37	7	27204052	HOXA9	NM_152739	Body	Island
cg07783843	0.000434332	2.77E-07	2.92E-09	37	2	176997311				S_Shore
cg12836959	0.000434736	2.77E-07	2.92E-09	37	3	147098568
cg02334926	0.000435083	2.77E-07	2.92E-09	37	5	63802741	RGS7BP	NM_001029875	Body	S_Shore
cg03159396	0.000436094	2.77E-07	2.93E-09	37	6	50808813	TFAP2B	NM_003221	Body	N_Shore
cg03651973	0.000437174	2.78E-07	2.94E-09	37	18	44560277	TCEB3B;KATNAL2	NM_016427;NM_031303	1stExon;5'UTR	N_Shore
cg02482497	0.000438997	2.79E-07	2.95E-09	37	1	153610672	C1orf77	NM_015607	Body	S_Shelf
cg19270409	0.000439331	2.79E-07	2.95E-09	37	8	1430753				Island
cg13545089	0.000439945	2.79E-07	2.96E-09	37	19	5915037	CAPS;CAPS	NM_080590;NM_004058	Body;Body	Island
cg02405329	0.00044015	2.79E-07	2.96E-09	37	22	51063680	ARSA;ARSA;ARSA;ARSA;ARSA	NM_000487;NM_001085425;NM_001085427;NM_001085426;NM_001085428	Body;Body;Body;Body;Body	N_Shelf
cg15731655	0.00044039	2.79E-07	2.96E-09	37	12	54357604	HOTAIR	NR_003716	Body	N_Shelf
cg04919563	0.000442067	2.80E-07	2.97E-09	37	7	1280491				Island
cg03977831	0.000444319	2.81E-07	2.99E-09	37	1	11979188
cg16353508	0.000444995	2.81E-07	2.99E-09	37	20	61715740				N_Shelf
cg04726373	0.000448708	2.83E-07	3.01E-09	37	16	67513468	ATP6V0D1	NM_004691	Body	N_Shore
cg14179065	0.000448894	2.83E-07	3.02E-09	37	9	71682302	FXN;FXN;FXN	NM_001161706;NM_000144;NM_181425	Body;Body;Body	Island
cg14598765	0.000449501	2.84E-07	3.02E-09	37	8	28347892	FBXO16	NM_172366	TSS200	N_Shelf
cg07455539	0.000449999	2.84E-07	3.02E-09	37	11	2349753
cg04945331	0.000450092	2.84E-07	3.02E-09	37	3	137483992	SOX14	NM_004189	1stExon	Island
cg17162576	0.000450286	2.84E-07	3.03E-09	37	1	66999059	SGIP1	NM_032291	TSS1500	Island
cg05395998	0.000450673	2.84E-07	3.03E-09	37	1	38020899	SNIP1	NM_024700	TSS1500	N_Shore
cg10947592	0.000450965	2.84E-07	3.03E-09	37	16	30583168	ZNF688;ZNF688;ZNF688	NM_145271;NM_001024683;NM_145271	5'UTR;Body;1stExon	Island
cg11642652	0.00045137	2.84E-07	3.03E-09	37	8	70650320	SLCO5A1;SLCO5A1;SLCO5A1	NM_030958;NM_001146009;NM_001146008	Body;Body;Body
cg13127574	0.000452799	2.84E-07	3.04E-09	37	14	105196523	ADSSL1;ADSSL1	NM_199165;NM_152328	1stExon;Body
cg00008737	0.000453658	2.85E-07	3.05E-09	37	19	51021200	LRRC4B	NM_001080457	Body	Island
cg10982683	0.000453977	2.85E-07	3.05E-09	37	8	1238566
cg06911121	0.000455495	2.85E-07	3.06E-09	37	12	114847164	TBX5;TBX5	NM_080717;NM_000192	TSS1500;TSS1500	Island
cg03479694	0.000455642	2.85E-07	3.06E-09	37	2	172953032	DLX1;DLX1	NM_001038493;NM_178120	3'UTR;3'UTR	Island
cg27067781	0.00045634	2.86E-07	3.07E-09	37	6	32116853	PRRT1	NM_030651	3'UTR	Island
cg26708759	0.000459	2.87E-07	3.08E-09	37	6	33385437	CUTA;CUTA;CUTA;CUTA;CUTA	NM_001014433;NM_001014840;NM_001014838;NM_015921;NM_001014837	Body;Body;Body;1stExon;Body	N_Shore
cg08624180	0.00045923	2.87E-07	3.09E-09	37	8	89339080	MMP16;MMP16	NM_005941;NM_022564	Body;Body	N_Shore
cg13499773	0.000460539	2.88E-07	3.09E-09	37	19	2433868	LMNB2	NM_032737	Body	Island
cg14598976	0.000460787	2.88E-07	3.10E-09	37	20	13200685				Island
cg03335886	0.000461944	2.88E-07	3.10E-09	37	13	20797410	GJB6;GJB6;GJB6;GJB6	NM_006783;NM_001110219;NM_001110220;NM_001110221	Body;Body;Body;Body
cg18497550	0.000462604	2.89E-07	3.11E-09	37	19	917654	KISS1R	NM_032551	1stExon	Island
cg21741220	0.000464816	2.90E-07	3.12E-09	37	11	19367175				Island
cg23598080	0.000464948	2.90E-07	3.12E-09	37	1	180204499	LHX4	NM_033343	Body	Island
cg11593457	0.000465182	2.90E-07	3.13E-09	37	8	54154489	OPRK1	NM_000912	Body
cg02431964	0.000469349	2.92E-07	3.15E-09	37	2	119700029	MARCO	NM_006770	Body
cg26932432	0.000469879	2.92E-07	3.16E-09	37	11	31830524	PAX6;PAX6;PAX6	NM_001127612;NM_000280;NM_001604	5'UTR;5'UTR;5'UTR	N_Shore
cg10981648	0.000470589	2.92E-07	3.16E-09	37	11	85989647	EED;EED	NM_152991;NM_003797	3'UTR;3'UTR
cg23866133	0.000470823	2.92E-07	3.16E-09	37	19	3743952	TJP3	NM_014428	Body	N_Shelf
cg11139095	0.000471072	2.92E-07	3.16E-09	37	12	9395304				S_Shelf
cg08817120	0.000472564	2.93E-07	3.17E-09	37	4	41363320	LIMCH1;LIMCH1;LIMCH1	NM_014988;NM_001112718;NM_001112717	Body;Body;Body	Island
cg18377376	0.000472599	2.93E-07	3.18E-09	37	11	131707728	NTM	NM_001048209	Body
cg14673618	0.000474589	2.94E-07	3.19E-09	37	2	45170322	SIX3	NM_005413	Body	Island
cg17103088	0.000474961	2.94E-07	3.19E-09	37	19	3600595	TBXA2R;TBXA2R	NM_201636;NM_001060	Body;Body	S_Shore
cg08129093	0.000475233	2.94E-07	3.19E-09	37	11	17803389	KCNC1	NM_001112741	3'UTR	S_Shelf
cg25273233	0.000475845	2.94E-07	3.20E-09	37	6	100054518	PRDM13	NM_021620	TSS200	N_Shore
cg22392178	0.000481159	2.97E-07	3.23E-09	37	2	154336306	RPRM	NM_019845	TSS1500	S_Shore
cg22842932	0.000482226	2.98E-07	3.24E-09	37	17	61959568	GH2;GH2;GH2;GH2	NM_022556;NM_022558;NM_002059;NM_022557	TSS1500;TSS1500;TSS1500;TSS1500
cg00488323	0.000482353	2.98E-07	3.24E-09	37	9	124414166	DAB2IP	NM_032552	Body	Island
cg18594482	0.000490737	3.03E-07	3.30E-09	37	1	27480543	SLC9A1	NM_003047	1stExon	N_Shore
cg20109856	0.000491123	3.03E-07	3.30E-09	37	7	96643454	DLX6AS	NR_015448	TSS200	N_Shelf
cg14079702	0.000491727	3.03E-07	3.30E-09	37	13	74269730	KLF12	NM_007249	Body
cg21902544	0.000492332	3.03E-07	3.31E-09	37	18	70211515	CBLN2;CBLN2	NM_182511;NM_182511	1stExon;5'UTR	Island
cg00200734	0.000493549	3.04E-07	3.32E-09	37	9	970379				Island
cg02311432	0.000494741	3.04E-07	3.32E-09	37	11	115530304				Island
cg11031976	0.000495013	3.04E-07	3.33E-09	37	2	198649780	BOLL;BOLL;BOLL	NM_033030;NM_197970;NM_033030	5'UTR;Body;1stExon	Island
cg00852051	0.000495412	3.04E-07	3.33E-09	37	1	214006138
cg14905632	0.000498682	3.06E-07	3.35E-09	37	17	38333933	RAPGEFL1	NM_016339	TSS1500	Island
cg17865371	0.000499221	3.06E-07	3.35E-09	37	1	149984096	OTUD7B	NM_020205	TSS1500	S_Shore
cg12026556	0.000499517	3.06E-07	3.36E-09	37	6	50681715	TFAP2D;TFAP2D	NM_172238;NM_172238	1stExon;5'UTR	N_Shore
cg02833108	0.000502798	3.08E-07	3.38E-09	37	18	23805713	TAF4B	NM_005640	TSS1500	N_Shore
cg17178900	0.000503347	3.08E-07	3.38E-09	37	1	205818956	PM20D1	NM_152491	Body	Island
cg15385139	0.000504033	3.08E-07	3.39E-09	37	6	29595506	GABBR1;GABBR1;GABBR1	NM_021904;NM_021903;NM_001470	Body;1stExon;Body	Island
cg03712758	0.0005051	3.09E-07	3.39E-09	37	16	48400154	SIAH1;SIAH1	NM_001006610;NM_003031	TSS1500;5'UTR	S_Shore
cg05567236	0.000506781	3.10E-07	3.40E-09	37	1	243420065	SDCCAG8;CEP170;CEP170;CEP170	NM_006642;NM_014812;NM_001042405;NM_001042404	Body;TSS1500;TSS1500;TSS1500	S_Shore
cg23644992	0.000508748	3.11E-07	3.42E-09	37	2	71126606	VAX2	NM_012476	TSS1500	N_Shore
cg14634534	0.000509112	3.11E-07	3.42E-09	37	2	119616825				Island
cg06796713	0.000509977	3.11E-07	3.43E-09	37	2	66664871	MEIS1	NM_002398	Body	S_Shelf
cg02860199	0.000510375	3.11E-07	3.43E-09	37	1	20305344	PLA2G2A;PLA2G2A;PLA2G2A;PLA2G2A	NM_000300;NM_001161729;NM_001161727;NM_001161728	5'UTR;5'UTR;5'UTR;5'UTR
cg12478381	0.00051091	3.11E-07	3.43E-09	37	22	26565249	SEZ6L	NM_021115	TSS1500	Island
cg17667625	0.000511919	3.12E-07	3.44E-09	37	8	134224711	WISP1;WISP1	NM_003882;NM_080838	Body;Body
cg07038342	0.000515206	3.14E-07	3.46E-09	37	3	145969625	PLSCR4;PLSCR4;PLSCR4;PLSCR4	NM_001128305;NM_020353;NM_001128304;NM_001128306	TSS1500;TSS1500;TSS1500;TSS1500	S_Shore
cg22982536	0.000515883	3.14E-07	3.47E-09	37	13	24735537	SPATA13;MIR2276;SPATA13	NM_001166271;NR_031753;NM_153023	5'UTR;TSS1500;5'UTR	Island
cg25358039	0.000516769	3.14E-07	3.47E-09	37	12	81471757	ACSS3	NM_024560	TSS200	Island
cg03231647	0.000518462	3.15E-07	3.48E-09	37	2	237081650				Island
cg09885505	0.000519169	3.15E-07	3.49E-09	37	16	73099184				N_Shore
cg10260267	0.000519305	3.15E-07	3.49E-09	37	7	1278142				Island
cg00557308	0.000520607	3.16E-07	3.50E-09	37	15	66274821	MEGF11	NM_032445	Body	Island
cg10637370	0.000522063	3.16E-07	3.51E-09	37	10	125804167	CHST15	NM_015892	Body	Island
cg04339246	0.00052386	3.17E-07	3.52E-09	37	15	89876433	POLG;POLG	NM_001126131;NM_002693	Body;Body	Island
cg14236976	0.000523895	3.17E-07	3.52E-09	37	9	129377989	LMX1B	NM_002316	Body	Island
cg15961092	0.000524857	3.17E-07	3.53E-09	37	14	45681130	C14orf106	NM_018353	Body
cg17110524	0.000524907	3.17E-07	3.53E-09	37	6	7052860				Island
cg04930469	0.000525203	3.17E-07	3.53E-09	37	17	41832882	SOST	NM_025237	Body	Island
cg24842086	0.000525527	3.17E-07	3.53E-09	37	1	119531857	TBX15	NM_152380	5'UTR	N_Shore
cg06726860	0.000528	3.19E-07	3.55E-09	37	10	103530255	FGF8;FGF8;FGF8;FGF8	NM_033164;NM_033165;NM_033163;NM_006119	Body;Body;Body;Body
cg02408775	0.000533345	3.22E-07	3.58E-09	37	12	48206848	HDAC7;HDAC7	NM_015401;NM_001098416	Body;Body	Island
cg21618620	0.000533917	3.22E-07	3.59E-09	37	12	54408427				Island
cg05266497	0.000534096	3.22E-07	3.59E-09	37	1	230457961	PGBD5	NM_024554	3'UTR
cg13762359	0.000534639	3.22E-07	3.59E-09	37	4	17710804	FAM184B	NM_015688	Body	Island
cg20967220	0.000537495	3.23E-07	3.61E-09	37	6	53013647	GCM1	NM_003643	TSS200
cg20659663	0.000537735	3.23E-07	3.61E-09	37	19	1307393				N_Shore
cg13793761	0.000538659	3.24E-07	3.62E-09	37	4	174289601				N_Shelf
cg13693328	0.00053912	3.24E-07	3.62E-09	37	1	9256341				N_Shelf
cg01695643	0.000539917	3.24E-07	3.63E-09	37	14	95237330	GSC	NM_173849	TSS1500	N_Shore
cg10238972	0.000540819	3.24E-07	3.63E-09	37	6	10398754	TFAP2A;TFAP2A;TFAP2A	NM_001042425;NM_001032280;NM_003220	Body;Body;Body	Island
cg15765546	0.000541674	3.25E-07	3.64E-09	37	3	133776357
cg01851968	0.000545002	3.26E-07	3.66E-09	37	16	4431502	VASN;CORO7	NM_138440;NM_024535	Body;Body
cg05095591	0.000545157	3.26E-07	3.66E-09	37	3	147129184	ZIC1	NM_003412	Body	N_Shore
cg01955533	0.000546091	3.27E-07	3.67E-09	37	6	36650733	CDKN1A;CDKN1A	NM_000389;NM_078467	5'UTR;5'UTR	N_Shore
cg14569471	0.000551457	3.30E-07	3.70E-09	37	17	37763088	NEUROD2	NM_006160	5'UTR	Island
cg08786829	0.000551848	3.30E-07	3.71E-09	37	7	41739801	LOC285954;LOC285954;INHBA	NR_027118;NR_027119;NM_002192	Body;Body;Body
cg14952247	0.000552215	3.30E-07	3.71E-09	37	14	104735644
cg18275620	0.000556176	3.32E-07	3.74E-09	37	6	110591226	C6orf186	NM_001123364	Body
cg02127589	0.000556862	3.32E-07	3.74E-09	37	8	12458309				N_Shore
cg09156097	0.00055948	3.34E-07	3.76E-09	37	5	138729283	LOC389333	NM_001161546	1stExon	Island
cg06182329	0.000560711	3.34E-07	3.77E-09	37	19	50706483	MYH14;MYH14;MYH14	NM_001077186;NM_001145809;NM_024729	TSS1500;TSS1500;TSS1500	Island
cg00335802	0.000560814	3.34E-07	3.77E-09	37	18	10791505	FAM38B	NM_022068	Body
cg25219318	0.000560924	3.34E-07	3.77E-09	37	1	2527477	MMEL1	NM_033467	Body	Island
cg15496956	0.000561392	3.34E-07	3.77E-09	37	1	47701206				S_Shelf
cg17823004	0.000561787	3.34E-07	3.77E-09	37	5	34804746	RAI14;RAI14;RAI14;RAI14;RAI14;RAI14	NM_001145525;NM_001145520;NM_001145521;NM_015577;NM_001145523;NM_001145522	Body;Body;Body;Body;Body;Body
cg27175447	0.000562805	3.34E-07	3.78E-09	37	14	89016862	PTPN21	NM_007039	5'UTR	N_Shore
cg17929687	0.00056452	3.35E-07	3.79E-09	37	14	52734325	PTGDR	NM_000953	TSS200	Island
cg09678093	0.000565867	3.36E-07	3.80E-09	37	16	88154010				Island
cg06119575	0.000566324	3.36E-07	3.80E-09	37	9	108424905	TAL2	NM_005421	1stExon
cg04654530	0.000569045	3.37E-07	3.82E-09	37	2	63282702	OTX1	NM_014562	Body	Island
cg23637494	0.000570532	3.38E-07	3.83E-09	37	3	138663400	FOXL2;FOXL2	NM_023067;NM_023067	1stExon;3'UTR	N_Shore
cg18869061	0.000573258	3.39E-07	3.85E-09	37	15	100272053	LYSMD4	NM_152449	Body	N_Shore
cg06382093	0.00057553	3.41E-07	3.87E-09	37	18	76690780				N_Shelf
cg20258486	0.000577645	3.42E-07	3.88E-09	37	7	158800888	LOC154822	NR_024394	TSS200	S_Shore
cg06955954	0.000578162	3.42E-07	3.88E-09	37	13	114309225	ATP4B	NM_000705	Body
cg13831723	0.000578666	3.42E-07	3.89E-09	37	9	138452724	PAEP;PAEP	NM_002571;NM_001018049	TSS1500;TSS1500
cg26263234	0.000584498	3.45E-07	3.93E-09	37	3	26666060	LRRC3B	NM_052953	5'UTR	Island
cg01386059	0.000586536	3.46E-07	3.94E-09	37	2	3382574	TTC15;TSSC1	NM_016030;NM_003310	TSS1500;TSS1500	N_Shore
cg25524350	0.000588621	3.47E-07	3.95E-09	37	7	94284893	SGCE;SGCE;PEG10;SGCE;PEG10	NM_001099400;NM_001099401;NM_001040152;NM_003919;NM_015068	Body;Body;TSS1500;Body;TSS1500	Island
cg10395772	0.000589703	3.47E-07	3.96E-09	37	13	103053652	FGF14	NM_175929	Body	S_Shore
cg11530028	0.000590882	3.48E-07	3.97E-09	37	1	1602585	LOC728661;CDK11B;CDK11B;CDK11B;CDK11B;CDK11B;CDK11B	NM_001110781;NM_033493;NM_033489;NM_033486;NM_033488;NM_033492;NM_033487	Body;Body;Body;Body;Body;Body;5'UTR	Island
cg24332770	0.00059271	3.49E-07	3.98E-09	37	1	152658287	LCE2B	NM_014357	TSS1500
cg15188434	0.000593731	3.49E-07	3.99E-09	37	13	29105629				Island
cg20073272	0.000596267	3.50E-07	4.01E-09	37	14	59650772				N_Shelf
cg13971603	0.000596273	3.50E-07	4.01E-09	37	9	135061908	NTNG2	NM_032536	Body
cg12158471	0.000596961	3.51E-07	4.01E-09	37	5	63802106	RGS7BP	NM_001029875	TSS1500	Island
cg20501518	0.000597501	3.51E-07	4.01E-09	37	3	157821919	SHOX2;SHOX2;SHOX2	NM_001163678;NM_006884;NM_003030	Body;Body;Body	N_Shore
cg04014328	0.000600129	3.52E-07	4.03E-09	37	17	46653615	HOXB4	NM_024015	3'UTR	N_Shore
cg27075786	0.000602237	3.53E-07	4.05E-09	37	22	23438059	RTDR1;GNAZ	NM_014433;NM_002073	Body;Body	Island
cg04122657	0.000602809	3.53E-07	4.05E-09	37	16	4014295	ADCY9	NM_001116	3'UTR	N_Shore
cg23371746	0.000603672	3.53E-07	4.06E-09	37	1	119532925	TBX15	NM_152380	TSS1500	S_Shore
cg26584545	0.000604099	3.53E-07	4.06E-09	37	12	96183197	NTN4	NM_021229	Body	N_Shore
cg14269525	0.000606393	3.55E-07	4.07E-09	37	14	98214031
cg13782301	0.000606947	3.55E-07	4.08E-09	37	6	32116875	PRRT1	NM_030651	3'UTR	Island
cg24975342	0.000609249	3.56E-07	4.09E-09	37	5	55193659	IL31RA	NM_139017	Body
cg26195178	0.000610866	3.57E-07	4.10E-09	37	5	1885716				Island
cg09250199	0.000611426	3.57E-07	4.11E-09	37	1	92415145	BRDT;BRDT	NM_207189;NM_207189	5'UTR;1stExon	S_Shore
cg27324402	0.000611584	3.57E-07	4.11E-09	37	6	21587710				Island
cg14128018	0.000613181	3.57E-07	4.12E-09	37	5	4399620
cg07144408	0.000615376	3.58E-07	4.13E-09	37	5	54866037
cg23965588	0.000616329	3.59E-07	4.14E-09	37	11	71699167	RNF121;RNF121;RNF121	NM_018320;NR_024148;NR_024147	Body;Body;Body
cg11237951	0.00061686	3.59E-07	4.14E-09	37	5	884033	BRD9;BRD9;BRD9	NR_027633;NM_001009877;NM_023924	Body;Body;Body	S_Shelf
cg09167779	0.000617903	3.59E-07	4.15E-09	37	5	112566614	MCC;MCC	NM_002387;NM_001085377	Body;Body
cg00495433	0.000620782	3.61E-07	4.17E-09	37	16	1268551	CACNA1H;CACNA1H	NM_021098;NM_001005407	Body;Body	Island
cg07916589	0.000622588	3.62E-07	4.18E-09	37	7	156797346				Island
cg15808795	0.000623388	3.62E-07	4.19E-09	37	2	240582510
cg05185040	0.000624823	3.62E-07	4.20E-09	37	8	41425077				Island
cg01451328	0.000625959	3.63E-07	4.21E-09	37	14	61115053	SIX1	NM_005982	Body	Island
cg05876550	0.00062601	3.63E-07	4.21E-09	37	10	5538778				N_Shelf
cg18522740	0.000627257	3.63E-07	4.21E-09	37	10	101768580	DNMBP	NM_015221	5'UTR
cg11091113	0.00062872	3.64E-07	4.22E-09	37	14	37133168	PAX9	NM_006194	Body	S_Shore
cg04409048	0.000628922	3.64E-07	4.23E-09	37	6	146203625
cg27146486	0.000629688	3.64E-07	4.23E-09	37	6	29894315	HCG4P6	NR_001317	TSS1500	Island
cg16242615	0.000630269	3.64E-07	4.23E-09	37	19	4059988	ZBTB7A	NM_015898	5'UTR	Island
cg21160099	0.000630465	3.64E-07	4.24E-09	37	6	100060917	PRDM13	NM_021620	Body	N_Shore
cg13934308	0.000635075	3.66E-07	4.27E-09	37	12	115134148				N_Shore
cg07397033	0.000635661	3.67E-07	4.27E-09	37	10	98031201	BLNK;BLNK;BLNK;BLNK	NM_001114094;NM_013314;NM_001114094;NM_013314	5'UTR;5'UTR;1stExon;1stExon
cg26693439	0.000636649	3.67E-07	4.28E-09	37	4	18399893
cg17449235	0.000637446	3.67E-07	4.28E-09	37	1	204966235	NFASC;NFASC;NFASC;NFASC	NM_001005388;NM_001160331;NM_015090;NM_001160332	Body;Body;Body;Body
cg03466428	0.000637498	3.67E-07	4.28E-09	37	4	165628435
cg17460441	0.000637952	3.67E-07	4.29E-09	37	2	121199791				Island
cg10800989	0.000638111	3.67E-07	4.29E-09	37	14	99786193
cg21298444	0.0006388	3.67E-07	4.29E-09	37	18	70205221	CBLN2	NM_182511	3'UTR	N_Shelf
cg16331929	0.000639045	3.67E-07	4.29E-09	37	4	185937863				N_Shore
cg00618717	0.000641154	3.68E-07	4.31E-09	37	2	2569880
cg13286614	0.000641673	3.68E-07	4.31E-09	37	7	96655501	DLX5	NM_005221	TSS1500	S_Shore
cg25168494	0.000642095	3.68E-07	4.31E-09	37	2	63286355				Island
cg26015134	0.000644327	3.69E-07	4.33E-09	37	12	1635982				N_Shelf
cg11428724	0.000645987	3.70E-07	4.34E-09	37	1	18957632	PAX7;PAX7;PAX7;PAX7;PAX7;PAX7	NM_013945;NM_002584;NM_001135254;NM_001135254;NM_013945;NM_002584	5'UTR;1stExon;5'UTR;1stExon;1stExon;5'UTR	Island
cg06824581	0.000649288	3.72E-07	4.36E-09	37	1	20515978	UBXN10	NM_152376	5'UTR	S_Shelf
cg26611765	0.000650712	3.72E-07	4.37E-09	37	7	27199916				Island
cg01496970	0.000651118	3.72E-07	4.37E-09	37	7	102388500	FAM185A;FAM185A;FAM185A	NM_001145269;NM_001145268;NR_026879	TSS1500;TSS1500;TSS1500	N_Shore
cg21554552	0.000651442	3.72E-07	4.38E-09	37	3	50378425	RASSF1;RASSF1	NM_007182;NM_170714	TSS200;TSS200	Island
cg00542096	0.000653152	3.73E-07	4.39E-09	37	10	118646037	KIAA1598;KIAA1598	NM_001127211;NM_018330	Body;3'UTR
cg22166883	0.000654029	3.73E-07	4.39E-09	37	1	24116900	LYPLA2	NM_007260	TSS1500	N_Shore
cg25093603	0.000654534	3.73E-07	4.40E-09	37	5	168725179	SLIT3	NM_003062	Body	N_Shelf
cg21721340	0.000655425	3.74E-07	4.40E-09	37	20	62682309	SOX18	NM_018419	TSS1500	S_Shore
cg24250669	0.000655555	3.74E-07	4.40E-09	37	11	133402589	OPCML	NM_001012393	TSS200
cg20768445	0.000657028	3.74E-07	4.41E-09	37	18	76601755				Island
cg26885858	0.000658817	3.75E-07	4.43E-09	37	1	21766368	NBPF3	NM_032264	TSS1500	Island
cg15568145	0.000659914	3.75E-07	4.43E-09	37	1	14113203	PRDM2;PRDM2;PRDM2;PRDM2	NM_012231;NM_001007257;NM_001135610;NM_015866	Body;3'UTR;Body;3'UTR
cg10927449	0.000661228	3.76E-07	4.44E-09	37	2	63286621				Island
cg27493997	0.000661299	3.76E-07	4.44E-09	37	1	156675392	CRABP2	NM_001878	TSS200	Island
cg12848417	0.000662631	3.76E-07	4.45E-09	37	10	108576571	SORCS1;SORCS1	NM_052918;NM_001013031	Body;Body
cg20365336	0.000664596	3.77E-07	4.46E-09	37	6	16986186
cg06476438	0.000664597	3.77E-07	4.46E-09	37	2	12674764
cg21992250	0.000664745	3.77E-07	4.47E-09	37	11	60718709	SLC15A3;SLC15A3	NM_016582;NR_027391	1stExon;Body	Island
cg03893446	0.000666266	3.77E-07	4.48E-09	37	1	41848436				Island
cg06143732	0.000666779	3.77E-07	4.48E-09	37	7	129912803	CPA2	NM_001869	Body
cg03396557	0.000666798	3.77E-07	4.48E-09	37	17	45810410	TBX21	NM_013351	TSS200	N_Shore
cg09418673	0.000667476	3.78E-07	4.48E-09	37	11	76372128	LRRC32;LRRC32	NM_001128922;NM_005512	Body;Body
cg08681890	0.000668974	3.78E-07	4.49E-09	37	6	54460871
cg25092473	0.000669213	3.78E-07	4.50E-09	37	3	141493462				N_Shelf
cg03276408	0.000669611	3.78E-07	4.50E-09	37	13	112712475				Island
cg05848509	0.00067085	3.79E-07	4.51E-09	37	17	72857354	GRIN2C	NM_000835	TSS1500	Island
cg14900124	0.000671818	3.79E-07	4.51E-09	37	2	177017630	HOXD4	NM_014621	Body	S_Shore
cg22105332	0.000674449	3.80E-07	4.53E-09	37	6	30043293	RNF39;RNF39	NM_025236;NM_170769	1stExon;1stExon	Island
cg06306198	0.000676331	3.81E-07	4.54E-09	37	3	147128998	ZIC1	NM_003412	Body	Island
cg05487269	0.000676522	3.81E-07	4.55E-09	37	16	3000729	FLYWCH1	NM_032296	3'UTR
cg26934881	0.00068049	3.83E-07	4.57E-09	37	6	155569291	TIAM2;TIAM2	NM_012454;NM_001010927	Body;Body
cg24676244	0.000681798	3.83E-07	4.58E-09	37	7	11872050	THSD7A	NM_015204	TSS1500
cg03893339	0.000683702	3.84E-07	4.59E-09	37	3	132438643	NPHP3	NM_153240	Body	N_Shelf
cg11153172	0.000683815	3.84E-07	4.59E-09	37	1	11102897	MASP2	NM_006610	Body
cg12798524	0.00068429	3.84E-07	4.60E-09	37	1	159111423
cg01482860	0.000684474	3.84E-07	4.60E-09	37	12	49735806				Island
cg18845277	0.000684655	3.84E-07	4.60E-09	37	7	48019713	HUS1	NM_004507	TSS1500	S_Shore
cg14758812	0.000685058	3.84E-07	4.60E-09	37	10	103090818
cg26193418	0.000687274	3.85E-07	4.62E-09	37	7	33973655	BMPER	NM_133468	Body
cg14596108	0.000690622	3.87E-07	4.64E-09	37	22	49146584	FAM19A5;FAM19A5	NM_001082967;NM_015381	3'UTR;3'UTR	Island
cg27538070	0.000692195	3.87E-07	4.65E-09	37	16	2875526
cg11065694	0.000693231	3.88E-07	4.66E-09	37	14	106436764	ADAM6	NR_002224	Body
cg10722846	0.000697851	3.90E-07	4.69E-09	37	8	141468634	TRAPPC9;TRAPPC9	NM_031466;NM_001160372	1stExon;TSS1500	S_Shore
cg08698135	0.000697979	3.90E-07	4.69E-09	37	11	44625337	CD82;CD82	NM_001024844;NM_002231	Body;Body
cg21473782	0.000701226	3.92E-07	4.71E-09	37	17	79099819	MIR657;AATK;MIR338	NR_030394;NM_001080395;NR_029897	TSS1500;Body;TSS200	N_Shelf
cg19170321	0.000703744	3.93E-07	4.73E-09	37	15	42640316	GANC;CAPN3;CAPN3;CAPN3;CAPN3	NM_198141;NR_027911;NM_212465;NM_212465;NR_027912	Body;Body;5'UTR;1stExon;Body
cg00016481	0.000706429	3.94E-07	4.75E-09	37	8	77768353	ZFHX4	NM_024721	Body
cg00400614	0.000706849	3.94E-07	4.75E-09	37	7	41745354	LOC285954;LOC285954	NR_027118;NR_027119	Body;Body	Island
cg26814100	0.000708771	3.95E-07	4.76E-09	37	6	136724451	MAP7	NM_003980	Body
cg24960947	0.000709067	3.95E-07	4.76E-09	37	11	65816463	GAL3ST3	NM_033036	5'UTR	Island
cg08186548	0.000709354	3.95E-07	4.77E-09	37	8	95139521	CDH17;CDH17	NM_001144663;NM_004063	3'UTR;3'UTR
cg02034689	0.000710107	3.95E-07	4.77E-09	37	5	54518136				N_Shore
cg08901089	0.000712439	3.96E-07	4.79E-09	37	7	148895445	ZNF282	NM_003575	Body	S_Shelf
cg22149184	0.000712554	3.96E-07	4.79E-09	37	17	79372515	BAHCC1	NM_001080519	TSS1500	Island
cg14377739	0.000717261	3.98E-07	4.82E-09	37	9	139699037	KIAA1984;LOC100131193	NM_001039374;NR_024580	Body;Body	N_Shelf
cg10900533	0.000717456	3.98E-07	4.82E-09	37	19	918273	KISS1R	NM_032551	Body	Island
cg25907138	0.000719383	3.99E-07	4.83E-09	37	2	206730974
cg18674643	0.000722597	4.00E-07	4.85E-09	37	4	154713748				Island
cg18247436	0.000722871	4.00E-07	4.86E-09	37	11	120856646	GRIK4	NM_014619	Body	N_Shore
cg18735956	0.000723997	4.01E-07	4.86E-09	37	6	34113908				Island
cg11570508	0.000724434	4.01E-07	4.87E-09	37	1	230492846	PGBD5	NM_024554	Body	Island
cg03946297	0.000727497	4.02E-07	4.89E-09	37	1	71140689
cg00736523	0.000731291	4.04E-07	4.91E-09	37	9	32783202	TMEM215	NM_212558	TSS1500	Island
cg12801525	0.000733051	4.05E-07	4.92E-09	37	10	125273734
cg16365424	0.000733443	4.05E-07	4.93E-09	37	1	234700636
cg11871280	0.000741937	4.09E-07	4.98E-09	37	12	60082038	SLC16A7	NM_004731	TSS1500
cg09542210	0.000745264	4.11E-07	5.01E-09	37	3	157821536	SHOX2;SHOX2;SHOX2	NM_001163678;NM_006884;NM_003030	Body;Body;Body	Island
cg08149859	0.000748085	4.12E-07	5.03E-09	37	16	66919604	PDP2	NM_020786	Body
cg05101674	0.000752378	4.15E-07	5.05E-09	37	20	53093152	DOK5	NM_018431	Body	S_Shore
cg25319791	0.000753535	4.15E-07	5.06E-09	37	1	165345657
cg04845649	0.000754526	4.15E-07	5.07E-09	37	16	67199463	HSF4;HSF4	NM_001040667;NM_001538	Body;Body	Island
cg26503178	0.000756869	4.16E-07	5.08E-09	37	12	58004731	GEFT;GEFT	NM_001111270;NM_182947	Body;TSS1500	N_Shore
cg14399447	0.000757036	4.16E-07	5.09E-09	37	19	48613950	PLA2G4C;PLA2G4C;PLA2G4C;PLA2G4C;PLA2G4C;PLA2G4C	NM_001159322;NM_003706;NM_001159323;NM_001159323;NM_001159322;NM_003706	5'UTR;1stExon;1stExon;5'UTR;1stExon;5'UTR
cg27265573	0.000762449	4.19E-07	5.12E-09	37	14	54686707
cg20148003	0.000762767	4.19E-07	5.12E-09	37	10	97454567	TCTN3;TCTN3	NM_001143973;NM_015631	TSS1500;TSS1500	S_Shore
cg20805334	0.000764936	4.20E-07	5.14E-09	37	6	84233970	PRSS35;PRSS35	NM_153362;NM_001170423	Body;Body
cg27542828	0.000766292	4.20E-07	5.15E-09	37	7	100171617	SAP25	NM_001168682	TSS1500	Island
cg05431163	0.00076652	4.20E-07	5.15E-09	37	11	376243	B4GALNT4	NM_178537	Body	Island
cg17091312	0.000766866	4.20E-07	5.15E-09	37	2	46558320	EPAS1	NM_001430	Body
cg14259717	0.000767117	4.20E-07	5.15E-09	37	11	18433732	LDHC;LDHC	NM_002301;NM_017448	TSS200;TSS200
cg11594731	0.00076939	4.21E-07	5.17E-09	37	3	46940212	PTH1R	NM_000316	Body	Island
cg01354473	0.000769427	4.21E-07	5.17E-09	37	7	27204803	HOXA9	NM_152739	1stExon	Island
cg07198369	0.000772031	4.22E-07	5.19E-09	37	6	145527462
cg09297288	0.00077354	4.23E-07	5.20E-09	37	2	237075188	GBX2	NM_001485	Body	Island
cg10830905	0.000773785	4.23E-07	5.20E-09	37	10	126481798	METTL10	NM_212554	TSS1500	S_Shore
cg06159353	0.000774308	4.23E-07	5.20E-09	37	5	72595807				Island
cg14811105	0.000775736	4.23E-07	5.21E-09	37	2	157186321	NR4A2	NM_006186	Body	Island
cg10773869	0.000776189	4.23E-07	5.21E-09	37	2	70057052	GMCL1	NM_178439	1stExon	Island
cg01985446	0.000778058	4.24E-07	5.23E-09	37	10	80830536	ZMIZ1	NM_020338	5'UTR	Island
cg12406124	0.000778689	4.24E-07	5.23E-09	37	3	156876145	CCNL1	NM_020307	Body	N_Shore
cg16234986	0.000783556	4.27E-07	5.26E-09	37	4	47595089	ATP10D	NM_020453	3'UTR
cg08854397	0.00078569	4.27E-07	5.28E-09	37	19	30716182				N_Shore
cg23497016	0.000786645	4.28E-07	5.28E-09	37	2	66666684	MEIS1	NM_002398	Body
cg15792134	0.000788311	4.28E-07	5.30E-09	37	6	169051418	SMOC2;SMOC2	NM_022138;NM_001166412	Body;Body
cg02311496	0.000788442	4.28E-07	5.30E-09	37	20	62038660	KCNQ2;KCNQ2;KCNQ2;KCNQ2	NM_172108;NM_172106;NM_172107;NM_004518	Body;Body;Body;Body	Island
cg21930351	0.000788471	4.28E-07	5.30E-09	37	17	33775642	SLFN13	NM_144682	5'UTR	Island
cg08082810	0.000790483	4.29E-07	5.31E-09	37	14	61108391				N_Shore
cg08792976	0.000791776	4.29E-07	5.32E-09	37	16	760528				S_Shelf
cg18492257	0.000795322	4.31E-07	5.34E-09	37	8	2548901
cg12305200	0.000795483	4.31E-07	5.34E-09	37	2	119607097	EN1	NM_001426	TSS1500	N_Shore
cg07469838	0.000796418	4.31E-07	5.35E-09	37	2	60703084	BCL11A;BCL11A;BCL11A	NM_022893;NM_138559;NM_018014	Body;Body;Body
cg03905758	0.000796743	4.31E-07	5.35E-09	37	4	174451468	HAND2;NBLA00301	NM_021973;NR_003679	TSS200;TSS200	Island
cg14074285	0.000796861	4.31E-07	5.35E-09	37	4	4868908				Island
cg04882341	0.000796926	4.31E-07	5.35E-09	37	4	170679129	C4orf27	NM_017867	TSS200	Island
cg27398535	0.000797906	4.31E-07	5.36E-09	37	11	112131049	C11orf34	NM_001145024	Body
cg19872095	0.00079811	4.31E-07	5.36E-09	37	1	37941263	ZC3H12A	NM_025079	Body	S_Shore
cg01014615	0.000801452	4.33E-07	5.38E-09	37	2	177027621	HOXD3	NM_006898	TSS1500	Island
cg11153872	0.00080393	4.33E-07	5.40E-09	37	11	14995142	CALCA;CALCA;CALCA	NM_001741;NM_001033953;NM_001033952	TSS1500;TSS1500;TSS1500	Island
cg05926918	0.000803992	4.33E-07	5.40E-09	37	16	84492398	ATP2C2	NM_014861	Body
cg13489528	0.000804506	4.33E-07	5.40E-09	37	14	97765187
cg18016128	0.000804984	4.33E-07	5.41E-09	37	17	16396497	C17orf76;C17orf76	NM_207387;NM_001113567	TSS1500;TSS1500	S_Shore
cg15873149	0.000805098	4.33E-07	5.41E-09	37	3	147137180				Island
cg01898553	0.000805125	4.33E-07	5.41E-09	37	7	70252953	AUTS2;AUTS2	NM_015570;NM_001127231	Body;Body	N_Shore
cg18725867	0.000807381	4.34E-07	5.42E-09	37	5	37834958	GDNF;GDNF;GDNF	NM_199231;NM_000514;NM_199234	5'UTR;5'UTR;TSS200	Island
cg23197939	0.00080865	4.34E-07	5.43E-09	37	17	78039368	CCDC40	NM_017950	Body	Island
cg21404108	0.000808672	4.34E-07	5.43E-09	37	3	43769400
cg08228856	0.000810579	4.35E-07	5.45E-09	37	8	144069849	LOC100133669	NR_026913	Body
cg20128380	0.000810666	4.35E-07	5.45E-09	37	20	51648789	TSHZ2	NM_173485	Body
cg23273465	0.000812729	4.36E-07	5.46E-09	37	2	36588933	CRIM1	NM_016441	Body	S_Shelf
cg03649855	0.000816855	4.38E-07	5.49E-09	37	6	45576388
cg23937381	0.000817014	4.38E-07	5.49E-09	37	12	131588695	GPR133	NM_198827	Body
cg16581097	0.000819023	4.38E-07	5.50E-09	37	17	31204643	MYO1D	NM_015194	TSS1500	S_Shore
cg22115808	0.000822647	4.40E-07	5.53E-09	37	16	4743814	NUDT16L1	NM_032349	1stExon	Island
cg27179533	0.000824034	4.41E-07	5.54E-09	37	7	101006052	EMID2	NM_133457	TSS200	Island
cg07949777	0.000826896	4.42E-07	5.56E-09	37	2	128388876	MYO7B	NM_001080527	Body
cg06830500	0.000830068	4.43E-07	5.58E-09	37	14	60974461	SIX6	NM_007374	TSS1500	N_Shore
cg16509777	0.000831578	4.44E-07	5.59E-09	37	2	45172265	SIX3	NM_005413	3'UTR	S_Shore
cg09291131	0.000833159	4.45E-07	5.60E-09	37	14	101521809	MIR453;MIR485	NR_029969;NR_030160	TSS1500;Body
cg14266251	0.000834065	4.45E-07	5.60E-09	37	9	135462291	BARHL1	NM_020064	Body	Island
cg15247069	0.000837913	4.47E-07	5.63E-09	37	2	204822542	ICOS	NM_012092	Body
cg23365071	0.000838577	4.47E-07	5.63E-09	37	16	30793845	ZNF629	NM_001080417	Body	Island
cg09130043	0.000840896	4.48E-07	5.65E-09	37	8	11561283	GATA4	NM_002052	TSS1500	Island
cg05120641	0.000847781	4.51E-07	5.70E-09	37	15	41245706	CHAC1;CHAC1	NM_024111;NM_001142776	1stExon;1stExon	Island
cg26160945	0.000851498	4.53E-07	5.72E-09	37	12	27396706	STK38L	NM_015000	TSS1500	N_Shore
cg04537729	0.000860019	4.57E-07	5.78E-09	37	15	83877135	HDGFRP3	NM_016073	TSS1500	S_Shore
cg17298239	0.000860127	4.57E-07	5.78E-09	37	18	3499253	DLGAP1;DLGAP1	NM_001003809;NM_004746	Body;Body	Island
cg21216477	0.000860223	4.57E-07	5.78E-09	37	12	54440773	HOXC4	NM_014620	5'UTR	Island
cg07480367	0.00086556	4.59E-07	5.82E-09	37	17	34314511	CCL14;CCL14;CCL14-CCL15;CCL14-CCL15	NM_032963;NM_032962;NR_027922;NR_027921	TSS1500;TSS1500;Body;Body
cg19554461	0.000867895	4.60E-07	5.83E-09	37	7	4998470	MMD2;MMD2	NM_001100600;NM_198403	Body;Body	Island
cg03116917	0.000868133	4.60E-07	5.83E-09	37	19	40324480	DYRK1B;DYRK1B;DYRK1B	NM_006483;NM_006484;NM_004714	5'UTR;5'UTR;5'UTR	Island
cg09500171	0.000869698	4.61E-07	5.84E-09	37	4	42460818	ATP8A1;ATP8A1	NM_001105529;NM_006095	Body;Body
cg13969001	0.000869933	4.61E-07	5.84E-09	37	1	18958084	PAX7;PAX7;PAX7;PAX7;PAX7;PAX7	NM_013945;NM_002584;NM_001135254;NM_001135254;NM_013945;NM_002584	5'UTR;1stExon;5'UTR;1stExon;1stExon;5'UTR	Island
cg23833543	0.000872897	4.62E-07	5.86E-09	37	8	144268531				S_Shore
cg00995986	0.000873981	4.62E-07	5.87E-09	37	2	66665428	MEIS1	NM_002398	Body	S_Shelf
cg19879075	0.000874158	4.62E-07	5.87E-09	37	10	73846858	SPOCK2;SPOCK2	NM_001134434;NM_014767	Body;Body	Island
cg16927871	0.000876467	4.63E-07	5.89E-09	37	3	25469991	RARB;RARB;RARB;RARB	NM_016152;NM_016152;NM_000965;NM_000965	5'UTR;1stExon;1stExon;5'UTR
cg01416043	0.000877439	4.64E-07	5.89E-09	37	2	11053694	KCNF1	NM_002236	1stExon	Island
cg05127221	0.000880865	4.65E-07	5.92E-09	37	16	29706381	QPRT	NM_014298	Body	Island
cg15921887	0.000881442	4.65E-07	5.92E-09	37	10	27909711
cg16446738	0.000881932	4.65E-07	5.93E-09	37	15	51176931
cg21606287	0.000883991	4.66E-07	5.94E-09	37	6	31916705	CFB	NM_001710	Body
cg18513970	0.00088615	4.67E-07	5.95E-09	37	11	119191833				Island
cg01371072	0.000889792	4.69E-07	5.98E-09	37	4	111541965	PITX2;PITX2;PITX2	NM_000325;NM_153426;NM_153427	Body;Body;Body	N_Shore
cg05578029	0.000899501	4.73E-07	6.04E-09	37	11	1023946	MUC6	NM_005961	Body	N_Shore
cg26076793	0.000900155	4.73E-07	6.05E-09	37	5	6452065	UBE2QL1	NM_001145161	Body	S_Shelf
cg00460049	0.000900213	4.73E-07	6.05E-09	37	1	66998806	SGIP1	NM_032291	TSS1500	Island
cg11504718	0.000906052	4.76E-07	6.09E-09	37	13	113537807	ATP11A;ATP11A	NM_015205;NM_032189	3'UTR;3'UTR	S_Shore
cg16887890	0.000907643	4.77E-07	6.10E-09	37	2	219745233	WNT10A	NM_025216	TSS200	Island
cg15781819	0.000908249	4.77E-07	6.10E-09	37	6	41204958	TREML4	NM_198153	3'UTR
cg15084390	0.000908294	4.77E-07	6.10E-09	37	5	475085	SLC9A3	NM_004174	Body	Island
cg03100923	0.000915361	4.80E-07	6.15E-09	37	X	138285922	FGF13;FGF13;FGF13	NM_001139501;NM_001139500;NM_001139498	5'UTR;Body;Body	Island
cg06315208	0.000917335	4.81E-07	6.16E-09	37	6	30684406	MDC1	NM_014641	5'UTR	N_Shore
cg22352818	0.000917619	4.81E-07	6.16E-09	37	2	97193289				Island
cg24051481	0.000919526	4.81E-07	6.18E-09	37	13	95364062	SOX21	NM_007084	1stExon	Island
cg17762369	0.000920078	4.81E-07	6.18E-09	37	16	89108887				Island
cg05281221	0.000921777	4.82E-07	6.19E-09	37	11	43600303				N_Shore
cg02303068	0.000922642	4.82E-07	6.20E-09	37	12	131831940
cg00374839	0.0009231	4.82E-07	6.20E-09	37	11	44332454	ALX4	NM_021926	TSS1500	Island
cg12122877	0.000923655	4.82E-07	6.21E-09	37	11	120857123				Island
cg03740167	0.000924904	4.83E-07	6.21E-09	37	10	23463746				Island
cg05379634	0.000925779	4.83E-07	6.22E-09	37	19	1856726	KLF16	NM_031918	Body	Island
cg07021644	0.000927749	4.84E-07	6.23E-09	37	22	45680879	UPK3A;UPK3A;UPK3A;UPK3A	NM_006953;NM_006953;NM_001167574;NM_001167574	1stExon;5'UTR;1stExon;5'UTR	Island
cg15555463	0.000932043	4.86E-07	6.26E-09	37	1	201851880	IPO9	NM_018085	3'UTR
cg10579530	0.000933001	4.86E-07	6.27E-09	37	2	80550119	CTNNA2;CTNNA2	NM_004389;NM_001164883	Body;Body	S_Shore
cg22692545	0.000933161	4.86E-07	6.27E-09	37	10	6185933	PFKFB3	NM_001145443	TSS1500	N_Shore
cg16519192	0.000933483	4.86E-07	6.27E-09	37	12	116037126
cg13162581	0.000936552	4.87E-07	6.29E-09	37	17	73805962	UNK	NM_001080419	Body
cg23937078	0.000940217	4.88E-07	6.32E-09	37	1	31246279				Island
cg12268236	0.000940232	4.88E-07	6.32E-09	37	1	3329292	PRDM16;PRDM16	NM_022114;NM_199454	Body;Body	Island
cg14331493	0.000942007	4.89E-07	6.33E-09	37	6	160220721	PNLDC1	NM_173516	TSS1500	N_Shore
cg15392358	0.000942085	4.89E-07	6.33E-09	37	17	37136727
cg24766429	0.000943668	4.89E-07	6.34E-09	37	6	30043037	RNF39;RNF39	NM_025236;NM_170769	1stExon;1stExon	Island
cg05812143	0.000945903	4.90E-07	6.35E-09	37	10	127467986				S_Shelf
cg05603367	0.000947841	4.91E-07	6.37E-09	37	2	73511020				N_Shore
cg05548945	0.000949535	4.91E-07	6.38E-09	37	3	188550738	LPP;LPP;LPP	NM_005578;NM_001167671;NM_001167672	Body;Body;Body
cg23169784	0.000949737	4.91E-07	6.38E-09	37	7	37947061	SFRP4	NM_003014	3'UTR
cg18975662	0.00094985	4.91E-07	6.38E-09	37	17	61611489	KCNH6;KCNH6	NM_030779;NM_173092	Body;Body	Island
cg27437806	0.000950733	4.91E-07	6.39E-09	37	17	48619672	EPN3	NM_017957	3'UTR	Island
cg00687021	0.00095092	4.91E-07	6.39E-09	37	6	130761721	TMEM200A	NM_052913	Body
cg16248604	0.000953579	4.93E-07	6.41E-09	37	6	143858816				S_Shore
cg20775254	0.000954393	4.93E-07	6.41E-09	37	2	95940705	PROM2;PROM2;PROM2	NM_001165977;NM_001165978;NM_144707	Body;Body;Body
cg12566821	0.00095725	4.93E-07	6.43E-09	37	9	139403313	NOTCH1	NM_017617	Body	N_Shore
cg18492210	0.000957625	4.93E-07	6.43E-09	37	5	31796424
cg20557999	0.00095782	4.93E-07	6.43E-09	37	17	78442657	NPTX1	NM_002522	3'UTR	Island
cg03634479	0.000958045	4.93E-07	6.44E-09	37	10	18430412	CACNB2;CACNB2;CACNB2;CACNB2;CACNB2;CACNB2	NM_201571;NM_201593;NM_201597;NM_201572;NM_201596;NM_001167945	Body;Body;Body;Body;Body;Body	S_Shore
cg13705014	0.000958226	4.93E-07	6.44E-09	37	9	139250888	GPSM1;GPSM1	NM_001145638;NM_001145639	Body;Body
cg23752007	0.000958954	4.93E-07	6.44E-09	37	7	37429500	ELMO1	NM_014800	5'UTR
cg27572074	0.000959222	4.93E-07	6.44E-09	37	19	42419406				Island
cg15530658	0.000959433	4.93E-07	6.45E-09	37	8	6950038				Island
cg04334235	0.000962882	4.95E-07	6.47E-09	37	14	106188793				Island
cg06297470	0.000963397	4.95E-07	6.47E-09	37	11	14666839	PDE3B	NM_000922	Body	S_Shore
cg07985864	0.000963905	4.95E-07	6.48E-09	37	1	10757892	CASZ1;CASZ1	NM_001079843;NM_017766	5'UTR;5'UTR	Island
cg02720131	0.000964257	4.95E-07	6.48E-09	37	3	9851598	TTLL3	NM_001025930	TSS1500	Island
cg24396624	0.000965596	4.95E-07	6.49E-09	37	3	25469860	RARB;RARB;RARB;RARB	NM_016152;NM_016152;NM_000965;NM_000965	5'UTR;1stExon;1stExon;5'UTR
cg00250430	0.000967511	4.96E-07	6.50E-09	37	9	1051579	DMRT2;DMRT2;DMRT2	NM_001130865;NM_006557;NM_181872	5'UTR;5'UTR;5'UTR	N_Shore
cg11016151	0.000971116	4.97E-07	6.52E-09	37	2	12609420
cg25495606	0.000971669	4.98E-07	6.53E-09	37	19	40315401				S_Shore
cg03133868	0.000973691	4.98E-07	6.54E-09	37	20	21492558	NKX2-2	NM_002509	3'UTR	Island
cg10369888	0.0009738	4.98E-07	6.54E-09	37	17	46138081	NFE2L1	NM_003204	3'UTR	S_Shore
cg21587469	0.000973885	4.98E-07	6.54E-09	37	12	56323816	DGKA	NM_001345	TSS1500	N_Shore
cg13772595	0.000977393	4.99E-07	6.57E-09	37	9	138623422	KCNT1	NM_020822	Body	N_Shelf
cg05618880	0.000979804	5.00E-07	6.58E-09	37	22	39954239				Island
cg14305711	0.000981098	5.01E-07	6.59E-09	37	2	62132430	COMMD1	NM_152516	TSS1500
cg04536765	0.000984208	5.02E-07	6.61E-09	37	6	31621761	BAT3;BAT3;BAT3	NM_004639;NM_080702;NM_080703	TSS1500;TSS1500;TSS1500	S_Shore
cg26386409	0.000985205	5.02E-07	6.62E-09	37	12	63025771				Island
cg02054667	0.000985885	5.02E-07	6.62E-09	37	14	54687314
cg15634877	0.000987017	5.03E-07	6.63E-09	37	2	220299643	SPEG	NM_005876	TSS200	Island
cg04456029	0.000988318	5.03E-07	6.64E-09	37	12	113496126	DTX1	NM_004416	1stExon	S_Shore
cg02117924	0.000990455	5.04E-07	6.65E-09	37	21	46321585	ITGB2;ITGB2	NM_000211;NM_001127491	Body;Body	Island
cg13736376	0.000992463	5.05E-07	6.67E-09	37	4	111539291	PITX2;PITX2;PITX2	NM_000325;NM_153426;NM_153427	Body;Body;Body	Island
cg00967316	0.000993585	5.05E-07	6.68E-09	37	7	113558794	PPP1R3A	NM_002711	1stExon
cg02602411	0.000995394	5.05E-07	6.69E-09	37	9	104357177	GRIN3A;PPP3R2	NM_133445;NM_147180	Body;1stExon	Island
cg19451167	0.000995438	5.05E-07	6.69E-09	37	7	96655981				S_Shore
cg10621576	0.000995719	5.05E-07	6.69E-09	37	13	112714526				N_Shore
cg10516012	0.000996178	5.05E-07	6.69E-09	37	16	1306346	TPSD1	NM_012217	1stExon	N_Shore
cg07368061	0.000997674	5.06E-07	6.70E-09	37	17	44090862	MAPT;MAPT;MAPT;MAPT;MAPT;MAPT	NM_016835;NM_001123067;NM_016834;NM_005910;NM_001123066;NM_016841	Body;Body;Body;Body;Body;Body
cg10758454	0.000998659	5.06E-07	6.71E-09	37	8	59755391	TOX	NM_014729	Body
cg17595386	0.001007402	5.10E-07	6.77E-09	37	2	11774474	GREB1	NM_014668	Body	Island
cg17839259	0.001007701	5.10E-07	6.77E-09	37	20	62715661	OPRL1;C20orf201;C20orf201;OPRL1	NM_000913;NM_001007125;NM_001007125;NM_182647	5'UTR;1stExon;5'UTR;5'UTR	Island
cg26365925	0.001010626	5.11E-07	6.79E-09	37	3	44063315				Island
cg05317714	0.001017306	5.15E-07	6.83E-09	37	8	145698116	KIFC2	NM_145754	Body	Island
cg12422551	0.001019572	5.15E-07	6.85E-09	37	5	140069764	HARS2;HARS	NM_012208;NM_002109	TSS1500;Body	N_Shore
cg00155310	0.001022733	5.17E-07	6.87E-09	37	6	50814011	TFAP2B	NM_003221	3'UTR	S_Shore
cg11067412	0.001026518	5.18E-07	6.90E-09	37	2	128402294	LIMS2;GPR17;GPR17;LIMS2;LIMS2;GPR17;GPR17;LIMS2;LIMS2	NM_001136037;NM_001161415;NM_001161416;NM_001161403;NM_017980;NM_001161417;NM_005291;NM_001161404;NR_027823	Body;TSS1500;TSS1500;Body;Body;TSS1500;TSS1500;Body;Body
cg08790158	0.001027096	5.18E-07	6.90E-09	37	8	126709639
cg01565438	0.001029418	5.19E-07	6.92E-09	37	17	33776554	SLFN13	NM_144682	TSS1500	Island
cg10778736	0.001029568	5.19E-07	6.92E-09	37	15	45406362	DUOX2;DUOXA2	NM_014080;NM_207581	TSS200;TSS200	N_Shore
cg09635984	0.001029637	5.19E-07	6.92E-09	37	2	39944333	TMEM178;TMEM178	NM_152390;NM_001167959	Body;Body
cg06709089	0.001034464	5.21E-07	6.95E-09	37	17	7466447	SENP3	NM_015670	Body	S_Shore
cg01797590	0.001035781	5.22E-07	6.96E-09	37	7	11872009	THSD7A	NM_015204	TSS200
cg11758932	0.001036406	5.22E-07	6.96E-09	37	11	109964976	ZC3H12C	NM_033390	Body	S_Shore
cg15688619	0.001037746	5.22E-07	6.97E-09	37	3	44626860	ZNF660	NM_173658	5'UTR	S_Shore
cg22379862	0.001038075	5.22E-07	6.97E-09	37	12	1904502	CACNA2D4	NM_172364	Body	N_Shore
cg27262298	0.001038403	5.22E-07	6.98E-09	37	4	6661856				S_Shore
cg24673801	0.001041047	5.23E-07	6.99E-09	37	5	126297454	3-Mar	NM_178450	5'UTR
cg25564511	0.0010429	5.24E-07	7.01E-09	37	14	80330430	NRXN3;NRXN3;NRXN3	NM_004796;NM_001105250;NM_138970	3'UTR;3'UTR;3'UTR	S_Shelf
cg08406486	0.001047177	5.25E-07	7.04E-09	37	12	111474016	CUX2	NM_015267	Body	N_Shore
cg18119644	0.001049407	5.26E-07	7.05E-09	37	11	1469112	BRSK2	NM_003957	Body	N_Shore
cg27387063	0.001051357	5.27E-07	7.06E-09	37	6	21666391	FLJ22536	NR_015410	TSS1500	N_Shore
cg02499843	0.001051487	5.27E-07	7.06E-09	37	7	132261287	PLXNA4;PLXNA4;PLXNA4;PLXNA4;PLXNA4	NM_001105543;NM_020911;NM_020911;NM_181775;NM_001105543	1stExon;5'UTR;1stExon;5'UTR;5'UTR	Island
cg06850529	0.001053408	5.27E-07	7.08E-09	37	2	240029808	HDAC4	NM_006037	Body	Island
cg16342777	0.001053514	5.27E-07	7.08E-09	37	20	61196950				Island
cg23502883	0.001057601	5.29E-07	7.11E-09	37	15	93959149
[truncated: 146,848 more rows]
