# Supplementary material for: Array-based assay detects genome-wide 5-mC and 5-hmC in the brains of humans, non-human primates, and mice
Source: BMC Genomics. 2014 Feb 13;15:131. doi: 10.1186/1471-2164-15-131 (PMC3930898; doi:10.1186/1471-2164-15-131)
Supplement: Additional file 5 — Output results from gene ontology and KEGG analysis. This table has five pages that can be accessed using the labeled tabs at the bottom. The first two tabs are gene ontology (DML_GeneOntology_Placenta_vs_Fe; tab 1) or KEGG analysis (DML_KEGG_Placenta_vs_Fetal.csv; tab 2) using the 6,102 loci identified with the genome-wide regression analysis. The header descriptions include: the gene ontology or KEGG identification number (GOBPID or KEGGID); the P-value associated with finding this term (Pvalue); the Odds ratio for the term (OddsRatio); the expected number of genes to be associated with the term (ExpCount); the actual number of the differentially methylated genes that are associated with the term (Count); the total number of genes on the assay associated with the term (Size); and the term name (Term). The other three pages of this file are the output results from a gene ontology analysis using the X-linked CpG loci with > 40% 5-hmC in primates (5hmc_Chr_X_Human_GeneOntology_0; tab 3 (human) and 5hmc_Chr_X_Rhesus_GeneOntology_; tab 4 (monkey)) or > 20% in mice (5hmc_Chr_X_Mouse_GeneOntology_0; tab 5). Header descriptions are the same as above for tab 1. [file 1471-2164-15-131-S5.xlsx]

## Sheet: DML_GeneOntology_Placenta_vs_Fe
GOBPID	Pvalue	OddsRatio	ExpCount	Count	Size	Term
GO:0022008	3.11e-24	2.23425	155.025	275	997	neurogenesis
GO:0007275	1.5e-21	1.79203	329.775	479	2254	multicellular organismal development
GO:0007389	1.36e-17	3.09016	46.0253	105	297	pattern specification process
GO:0003008	1.26e-16	1.77193	229.661	343	1477	system process
GO:0030182	1.19e-15	2.3493	77.7818	147	513	neuron differentiation
GO:0009887	1.19e-14	2.15096	93.9046	166	607	organ morphogenesis
GO:0032990	4e-14	2.12349	93.6059	164	602	cell part morphogenesis
GO:0007156	6.5e-13	3.90772	20.6804	55	133	homophilic cell adhesion
GO:0000902	1.57e-12	1.87162	125.637	200	808	cell morphogenesis
GO:0007417	1.56e-11	2.05007	81.4591	140	529	central nervous system development
GO:0048468	1.91e-11	1.88711	108.043	174	717	cell development
GO:0007155	3.3e-11	1.93007	96.9457	159	631	cell adhesion
GO:0007399	8.43e-11	2.589	37.742	78	263	nervous system development
GO:0045944	2.3e-10	1.91826	89.8741	147	578	positive regulation of transcription from RNA polymerase II promoter
GO:0009952	3.37e-10	3.46663	19.3274	48	125	anterior/posterior pattern specification
GO:0048568	9.12e-10	2.47658	38.3033	76	247	embryonic organ development
GO:0031328	9.63e-10	1.6142	173.84	247	1118	positive regulation of cellular biosynthetic process
GO:0048856	1.59e-09	2.22649	48.5003	90	354	anatomical structure development
GO:0010628	2.96e-09	1.64973	145.385	211	935	positive regulation of gene expression
GO:0030030	5.84e-09	1.8204	90.7055	143	588	cell projection organization
GO:0006811	7.51e-09	1.65591	134.366	196	866	ion transport
GO:0042330	8.04e-09	1.85218	83.188	133	535	taxis
GO:0051960	8.44e-09	2.07044	56.2165	98	362	regulation of nervous system development
GO:0010557	1.04e-08	1.60316	154.248	219	992	positive regulation of macromolecule biosynthetic process
GO:0051173	1.08e-08	1.5796	166.22	233	1069	positive regulation of nitrogen compound metabolic process
GO:0060173	2.64e-08	3.025	19.7474	45	127	limb development
GO:0007411	3.36e-08	2.13821	46.3767	83	300	axon guidance
GO:0035107	3.75e-08	3.12614	18.037	42	116	appendage morphogenesis
GO:0051254	4.32e-08	1.59443	143.208	203	921	positive regulation of RNA metabolic process
GO:0009792	5.49e-08	1.88031	69.0382	112	444	embryo development ending in birth or egg hatching
GO:0048598	1.24e-07	2.99354	18.0319	41	118	embryonic morphogenesis
GO:0000122	2.99e-07	1.84762	64.84	104	417	negative regulation of transcription from RNA polymerase II promoter
GO:0007268	5.16e-07	1.84369	62.3438	100	406	synaptic transmission
GO:0007517	7.06e-07	2.14242	36.717	66	237	muscle organ development
GO:0009653	1.08e-06	1.86665	55.3267	90	380	anatomical structure morphogenesis
GO:0048935	2.13e-06	24.5439	1.71041	9	11	peripheral nervous system neuron development
GO:0007267	2.19e-06	1.82983	56.2442	90	374	cell-cell signaling
GO:0060537	2.21e-06	2.03052	39.3394	68	253	muscle tissue development
GO:0022603	4.68e-06	1.70835	69.3374	105	448	regulation of anatomical structure morphogenesis
GO:0048706	6.23e-06	6.44575	4.00457	14	26	embryonic skeletal system development
GO:0031644	8.42e-06	2.38871	21.5482	42	139	regulation of neurological system process
GO:0030154	9.04e-06	1.60208	85.9364	124	610	cell differentiation
GO:0072511	9.06e-06	1.95955	38.5619	65	248	divalent inorganic cation transport
GO:0048870	1.27e-05	1.71201	61.8606	94	402	cell motility
GO:0055085	1.39e-05	1.45868	138.232	184	889	transmembrane transport
GO:0051253	1.57e-05	1.50872	111.643	153	718	negative regulation of RNA metabolic process
GO:0010629	1.91e-05	1.48256	120.661	163	776	negative regulation of gene expression
GO:0006813	1.96e-05	2.14634	26.589	48	171	potassium ion transport
GO:0048593	2.01e-05	3.11727	10.7129	25	69	camera-type eye morphogenesis
GO:0021527	2.06e-05	12.2697	2.02139	9	13	spinal cord association neuron differentiation
GO:0009954	2.13e-05	5.46169	4.35376	14	28	proximal/distal pattern formation
GO:0060041	2.91e-05	2.74023	13.5278	29	87	retina development in camera-type eye
GO:0051172	3.21e-05	1.45125	128.747	171	828	negative regulation of nitrogen compound metabolic process
GO:0060219	3.58e-05	14.5361	1.71041	8	11	camera-type eye photoreceptor cell differentiation
GO:0021537	3.92e-05	2.48686	16.4391	33	106	telencephalon development
GO:0042733	4.15e-05	4.03959	6.21966	17	40	embryonic digit morphogenesis
GO:0051093	4.59e-05	1.65676	61.3513	91	396	negative regulation of developmental process
GO:0010646	4.6e-05	1.36246	190.043	239	1225	regulation of cell communication
GO:0019219	5.07e-05	1.24076	485.911	556	3125	regulation of nucleobase-containing compound metabolic process
GO:0045666	5.17e-05	3.28211	8.70752	21	56	positive regulation of neuron differentiation
GO:0008045	5.36e-05	6.66857	3.10983	11	20	motor axon guidance
GO:0001944	5.49e-05	1.59917	70.7486	102	455	vasculature development
GO:0023051	6.07e-05	1.30739	259.234	314	1671	regulation of signaling
GO:0070997	6.21e-05	2.10168	24.7231	44	159	neuron death
GO:0030514	6.98e-05	5.06908	4.19827	13	27	negative regulation of BMP signaling pathway
GO:0050801	8.27e-05	1.52889	84.1209	117	541	ion homeostasis
GO:0072359	8.31e-05	1.47235	103.868	140	668	circulatory system development
GO:0007600	8.52e-05	1.68549	52.4821	79	339	sensory perception
GO:0048704	0.000109637	3.82092	6.03649	16	39	embryonic skeletal system morphogenesis
GO:0007215	0.000111753	4.73072	4.35376	13	28	glutamate receptor signaling pathway
GO:0035115	0.000111753	4.73072	4.35376	13	28	embryonic forelimb morphogenesis
GO:0007422	0.000123087	3.02516	9.16644	21	59	peripheral nervous system development
GO:0007165	0.000162403	1.22448	479.006	543	3126	signal transduction
GO:0021510	0.000165137	3.29644	7.43005	18	48	spinal cord development
GO:0051925	0.000165553	3.64143	6.21966	16	40	regulation of calcium ion transport via voltage-gated calcium channel activity
GO:0007612	0.000169482	4.44769	4.49821	13	29	learning
GO:0042472	0.000197086	2.80358	10.0904	22	65	inner ear morphogenesis
GO:0007423	0.000198178	2.1985	18.4359	34	120	sensory organ development
GO:0043524	0.000204875	2.58118	12.1283	25	78	negative regulation of neuron apoptosis
GO:0048638	0.000205016	3.75254	5.71529	15	37	regulation of developmental growth
GO:0001654	0.000211612	1.79102	36.074	57	232	eye development
GO:0006355	0.00023153	1.22856	412.363	472	2652	regulation of transcription, DNA-dependent
GO:0009890	0.000240087	1.37154	140.72	179	905	negative regulation of biosynthetic process
GO:0040007	0.000250205	1.42401	108.067	142	695	growth
GO:0050890	0.000264554	2.01287	23.1682	40	149	cognition
GO:0051147	0.000288714	2.45311	13.0613	26	84	regulation of muscle cell differentiation
GO:0031016	0.000320887	5.47925	3.0973	10	20	pancreas development
GO:0060688	0.000322099	3.36071	6.53064	16	42	regulation of morphogenesis of a branching structure
GO:0007601	0.00032677	1.84296	30.3208	49	195	visual perception
GO:0055082	0.000327537	1.48308	80.8556	110	520	cellular chemical homeostasis
GO:0001764	0.000329707	2.67322	10.4179	22	67	neuron migration
GO:0048665	0.000331974	5.45294	3.10983	10	20	neuron fate specification
GO:0045165	0.000365356	2.51086	11.8371	24	77	cell fate commitment
GO:0042221	0.000367569	1.2449	318.952	371	2074	response to chemical stimulus
GO:0040013	0.000379523	2.16383	17.5705	32	113	negative regulation of locomotion
GO:0048639	0.000380291	6.14602	2.63853	9	17	positive regulation of developmental growth
GO:0030917	0.0004022	9.53377	1.71041	7	11	midbrain-hindbrain boundary development
GO:2000113	0.00041039	1.38049	122.527	157	788	negative regulation of cellular macromolecule biosynthetic process
GO:0022898	0.000416803	2.61487	10.5734	22	68	regulation of transmembrane transporter activity
GO:0007628	0.0004354	4.61505	3.7318	11	24	adult walking behavior
GO:0007519	0.000441136	2.53183	11.2894	23	73	skeletal muscle tissue development
GO:2000026	0.000469129	1.48394	75.5444	103	498	regulation of multicellular organismal development
GO:0060059	0.000472888	27.22	0.932949	5	6	embryonic retina morphogenesis in camera-type eye
GO:0071295	0.000486186	2.73251	9.32949	20	60	cellular response to vitamin
GO:0060740	0.00051271	4.09151	4.35376	12	28	prostate gland epithelium morphogenesis
GO:0061138	0.000568169	2.02256	20.1792	35	130	morphogenesis of a branching epithelium
GO:0006816	0.000581349	1.86628	26.324	43	170	calcium ion transport
GO:2000344	0.000583113	Inf	0.621966	4	4	positive regulation of acrosome reaction
GO:0001709	0.000590805	3.47312	5.59769	14	36	cell fate determination
GO:0001756	0.000712864	2.80908	8.24105	18	53	somitogenesis
GO:0045664	0.000772964	1.83356	26.6581	43	173	regulation of neuron differentiation
GO:0030902	0.000787072	3.33577	5.73307	14	37	hindbrain development
GO:0007610	0.000838872	1.74742	31.5003	49	206	behavior
GO:0051146	0.000843678	2.75325	8.33945	18	54	striated muscle cell differentiation
GO:2000179	0.000862104	4.5433	3.42081	10	22	positive regulation of neural precursor cell proliferation
GO:0010721	0.000874288	2.1577	15.3937	28	99	negative regulation of cell development
GO:0032502	0.000983935	2.04501	16.8315	30	129	developmental process
GO:0048048	0.000997949	3.99899	4.04278	11	26	embryonic eye morphogenesis
GO:0009968	0.00103422	1.43749	78.9897	105	508	negative regulation of signal transduction
GO:0071300	0.00103626	2.91157	7.15261	16	46	cellular response to retinoic acid
GO:0015833	0.00105645	1.79954	27.0555	43	174	peptide transport
GO:0070588	0.00108155	3.03221	6.53064	15	42	calcium ion transmembrane transport
GO:0018149	0.00108189	4.91158	2.95113	9	19	peptide cross-linking
GO:0007214	0.00109064	4.90524	2.95434	9	19	gamma-aminobutyric acid signaling pathway
GO:0050654	0.00109064	4.90524	2.95434	9	19	chondroitin sulfate proteoglycan metabolic process
GO:0050807	0.001111	3.37726	5.28671	13	34	regulation of synapse organization
GO:0007626	0.00112135	2.5034	9.8844	20	64	locomotory behavior
GO:0051592	0.00118096	2.26218	12.7503	24	82	response to calcium ion
GO:0010959	0.00123121	1.84203	24.1012	39	155	regulation of metal ion transport
GO:0021522	0.00133283	5.45392	2.48581	8	16	spinal cord motor neuron differentiation
GO:0010769	0.0013786	2.44922	10.0332	20	65	regulation of cell morphogenesis involved in differentiation
GO:0007185	0.00144198	13.6088	1.08844	5	7	transmembrane receptor protein tyrosine phosphatase signaling pathway
GO:0015812	0.00144198	13.6088	1.08844	5	7	gamma-aminobutyric acid transport
GO:0031061	0.00144198	13.6088	1.08844	5	7	negative regulation of histone methylation
GO:0046549	0.00144198	13.6088	1.08844	5	7	retinal cone cell development
GO:0060413	0.00144198	13.6088	1.08844	5	7	atrial septum morphogenesis
GO:0021700	0.00145478	2.00883	17.3637	30	112	developmental maturation
GO:0060349	0.00147331	2.58661	8.70752	18	56	bone morphogenesis
GO:0060560	0.00152562	2.00169	17.415	30	112	developmental growth involved in morphogenesis
GO:0048513	0.00162308	1.3308	122.71	153	839	organ development
GO:0003211	0.00167196	8.16781	1.55492	6	10	cardiac ventricle formation
GO:0007520	0.00167196	8.16781	1.55492	6	10	myoblast fusion
GO:0030072	0.00180064	1.79511	24.5677	39	158	peptide hormone secretion
GO:0021766	0.00185628	2.82259	6.84163	15	44	hippocampus development
GO:0009953	0.00187409	2.95448	6.19011	14	40	dorsal/ventral pattern formation
GO:0023061	0.00200391	1.54556	46.0255	65	296	signal release
GO:0060419	0.00204351	3.08303	5.59769	13	36	heart growth
GO:0014855	0.00205597	3.52788	4.35376	11	28	striated muscle cell proliferation
GO:0030199	0.00205597	3.52788	4.35376	11	28	collagen fibril organization
GO:0031344	0.00213733	1.66557	32.0312	48	206	regulation of cell projection organization
GO:0016202	0.00216845	2.22587	11.8174	22	76	regulation of striated muscle tissue development
GO:0003170	0.00218878	4.84275	2.64336	8	17	heart valve development
GO:0042744	0.00218878	4.84275	2.64336	8	17	hydrogen peroxide catabolic process
GO:0045785	0.00225898	2.02227	15.5492	27	100	positive regulation of cell adhesion
GO:0090090	0.0022669	2.32408	10.4179	20	67	negative regulation of canonical Wnt receptor signaling pathway
GO:0048522	0.00242118	1.20121	323.44	367	2139	positive regulation of cellular process
GO:0048701	0.00255336	4.09553	3.25958	9	21	embryonic cranial skeleton morphogenesis
GO:0007386	0.00255348	21.7654	0.777458	4	5	compartment pattern specification
GO:0021559	0.00255348	21.7654	0.777458	4	5	trigeminal nerve development
GO:0051552	0.00255348	21.7654	0.777458	4	5	flavone metabolic process
GO:0052696	0.00255348	21.7654	0.777458	4	5	flavonoid glucuronidation
GO:0052697	0.00255348	21.7654	0.777458	4	5	xenobiotic glucuronidation
GO:0048640	0.00258552	4.08697	3.26532	9	21	negative regulation of developmental growth
GO:0003231	0.0025986	2.18521	11.9728	22	77	cardiac ventricle development
GO:0051339	0.00268293	1.96282	16.4821	28	106	regulation of lyase activity
GO:0043403	0.00271735	5.4464	2.17688	7	14	skeletal muscle tissue regeneration
GO:0019933	0.00275523	1.86239	19.5919	32	126	cAMP-mediated signaling
GO:0008344	0.0027716	3.34574	4.49324	11	29	adult locomotory behavior
GO:0046620	0.00278728	2.56811	7.77458	16	50	regulation of organ growth
GO:0035116	0.00279101	3.63366	3.88729	10	25	embryonic hindlimb morphogenesis
GO:0001501	0.00298789	1.6924	27.6227	42	181	skeletal system development
GO:0033189	0.00300801	2.0016	15.0827	26	97	response to vitamin A
GO:0033555	0.0030456	2.64001	7.15261	15	46	multicellular organismal response to stress
GO:0031128	0.00316514	6.54786	1.70729	6	11	developmental induction
GO:0032148	0.00319567	6.53366	1.71041	6	11	activation of protein kinase B activity
GO:0071425	0.00319567	6.53366	1.71041	6	11	hemopoietic stem cell proliferation
GO:0001655	0.00323317	1.59768	35.1411	51	226	urogenital system development
GO:0048646	0.00332293	1.53198	42.7011	60	280	anatomical structure formation involved in morphogenesis
GO:0010092	0.00332495	9.09106	1.2417	5	8	specification of organ identity
GO:0034765	0.00351327	2.16392	11.5064	21	74	regulation of ion transmembrane transport
GO:0050806	0.00354016	2.83588	5.90868	13	38	positive regulation of synaptic transmission
GO:0031279	0.00355145	1.94192	16.0156	27	103	regulation of cyclase activity
GO:0007160	0.0035568	1.80527	20.6804	33	133	cell-matrix adhesion
GO:0090092	0.0035835	1.82326	19.9029	32	128	regulation of transmembrane receptor protein serine/threonine kinase signaling pathway
GO:0002520	0.0035929	1.3832	76.6573	99	493	immune system development
GO:0030817	0.00360097	1.84283	19.1255	31	123	regulation of cAMP biosynthetic process
GO:0021603	0.00375477	Inf	0.466475	3	3	cranial nerve formation
GO:0035564	0.00375477	Inf	0.466475	3	3	regulation of kidney size
GO:0045163	0.00375477	Inf	0.466475	3	3	clustering of voltage-gated potassium channels
GO:0051856	0.00375477	Inf	0.466475	3	3	adhesion to symbiont
GO:0071205	0.00375477	Inf	0.466475	3	3	protein localization to juxtaparanode region of axon
GO:0055021	0.00377865	3.77225	3.42081	9	22	regulation of cardiac muscle tissue growth
GO:0002053	0.00388075	3.15596	4.66475	11	30	positive regulation of mesenchymal cell proliferation
GO:0008038	0.00388769	3.40959	4.03945	10	26	neuron recognition
GO:0007218	0.00391842	2.01728	13.8387	24	89	neuropeptide signaling pathway
GO:0042592	0.00394931	1.26253	156.58	187	1007	homeostatic process
GO:0010720	0.00398191	1.77148	21.6133	34	139	positive regulation of cell development
GO:0048754	0.00398191	1.77148	21.6133	34	139	branching morphogenesis of a tube
GO:0021675	0.0041196	2.64019	6.67112	14	43	nerve development
GO:0002062	0.00413412	2.639	6.67365	14	43	chondrocyte differentiation
GO:0060562	0.00416384	1.61532	31.4093	46	202	epithelial tube morphogenesis
GO:0021697	0.00441657	4.76517	2.33237	7	15	cerebellar cortex formation
GO:0031290	0.00441657	4.76517	2.33237	7	15	retinal ganglion cell axon guidance
GO:2000311	0.00441657	4.76517	2.33237	7	15	regulation of alpha-amino-3-hydroxy-5-methyl-4-isoxazole propionate selective glutamate receptor activity
GO:0032774	0.00455812	1.16276	443.462	489	2852	RNA biosynthetic process
GO:0060284	0.00494351	1.75582	21.0802	33	138	regulation of cell development
GO:0031324	0.00501479	1.24504	168.553	199	1084	negative regulation of cellular metabolic process
GO:0043113	0.00509254	3.96154	2.95434	8	19	receptor clustering
GO:0030799	0.00514042	1.75221	21.1468	33	136	regulation of cyclic nucleotide metabolic process
GO:0042246	0.0052774	3.51233	3.56788	9	23	tissue regeneration
GO:0043062	0.0052839	1.78415	19.5919	31	126	extracellular structure organization
GO:0031018	0.00530326	2.54512	6.84163	14	44	endocrine pancreas development
GO:0030901	0.00535991	3.20559	4.19827	10	27	midbrain development
GO:0021846	0.00536283	3.50248	3.5763	9	23	cell proliferation in forebrain
GO:0030336	0.00619721	1.89678	15.0827	25	97	negative regulation of cell migration
GO:0060840	0.00633353	2.72571	5.59769	12	36	artery development
GO:0051239	0.00635867	1.34679	78.9933	100	530	regulation of multicellular organismal process
GO:0006198	0.00657987	6.80318	1.39942	5	9	cAMP catabolic process
GO:0010842	0.00657987	6.80318	1.39942	5	9	retina layer formation
GO:0035909	0.00657987	6.80318	1.39942	5	9	aorta morphogenesis
GO:0048532	0.00657987	6.80318	1.39942	5	9	anatomical structure arrangement
GO:0048703	0.00657987	6.80318	1.39942	5	9	embryonic viscerocranium morphogenesis
GO:0007189	0.00661875	2.4628	6.99712	14	45	activation of adenylate cyclase activity by G-protein signaling pathway
GO:0010578	0.00661875	2.4628	6.99712	14	45	regulation of adenylate cyclase activity involved in G-protein signaling pathway
GO:0048588	0.00665286	2.05986	11.3509	20	73	developmental cell growth
GO:0003263	0.00671468	10.8817	0.932949	4	6	cardioblast proliferation
GO:0003266	0.00671468	10.8817	0.932949	4	6	regulation of secondary heart field cardioblast proliferation
GO:0021561	0.00671468	10.8817	0.932949	4	6	facial nerve development
GO:0055075	0.00671468	10.8817	0.932949	4	6	potassium ion homeostasis
GO:0061072	0.00671468	10.8817	0.932949	4	6	iris morphogenesis
GO:2000463	0.00671468	10.8817	0.932949	4	6	positive regulation of excitatory postsynaptic membrane potential
GO:0048742	0.00680853	2.85488	4.97573	11	32	regulation of skeletal muscle fiber development
GO:0050771	0.00680853	2.85488	4.97573	11	32	negative regulation of axonogenesis
GO:0071695	0.00680853	2.85488	4.97573	11	32	anatomical structure maturation
GO:0002076	0.00680924	4.23533	2.48786	7	16	osteoblast development
GO:0021895	0.00680924	4.23533	2.48786	7	16	cerebral cortex neuron differentiation
GO:2000826	0.00680924	4.23533	2.48786	7	16	regulation of heart morphogenesis
GO:0030278	0.00683133	1.82688	16.7498	27	108	regulation of ossification
GO:0002791	0.00687642	1.90562	14.4231	24	93	regulation of peptide secretion
GO:0009914	0.00717853	1.57424	30.6318	44	197	hormone transport
GO:0021695	0.00719543	3.02723	4.35376	10	28	cerebellar cortex development
GO:0045668	0.00719543	3.02723	4.35376	10	28	negative regulation of osteoblast differentiation
GO:0071326	0.00719543	3.02723	4.35376	10	28	cellular response to monosaccharide stimulus
GO:0071333	0.00719543	3.02723	4.35376	10	28	cellular response to glucose stimulus
GO:0048483	0.00733464	2.53135	6.37515	13	41	autonomic nervous system development
GO:0051130	0.00735373	1.39692	59.0227	77	380	positive regulation of cellular component organization
GO:0021587	0.0074152	3.26869	3.7318	9	24	cerebellum morphogenesis
GO:0030279	0.0074152	3.26869	3.7318	9	24	negative regulation of ossification
GO:0035051	0.00759403	2.07382	10.7289	19	69	cardiac cell differentiation
GO:0048644	0.00785555	2.23785	8.55203	16	55	muscle organ morphogenesis
GO:0050793	0.00794752	1.8193	16.1179	26	108	regulation of developmental process
GO:0030900	0.0080616	2.48808	6.43319	13	42	forebrain development
GO:2000377	0.008182	2.38562	7.15261	14	46	regulation of reactive oxygen species metabolic process
GO:0045762	0.00830955	2.15682	9.32949	17	60	positive regulation of adenylate cyclase activity
GO:0060485	0.00859956	1.74563	18.6207	29	120	mesenchyme development
GO:0021532	0.00886596	4.67957	2.01648	6	13	neural tube patterning
GO:0045665	0.00888221	2.27232	7.93007	15	51	negative regulation of neuron differentiation
GO:0003215	0.00897362	4.66606	2.02139	6	13	cardiac right ventricle morphogenesis
GO:0006949	0.00897362	4.66606	2.02139	6	13	syncytium formation
GO:0014048	0.00897362	4.66606	2.02139	6	13	regulation of glutamate secretion
GO:0060045	0.00897362	4.66606	2.02139	6	13	positive regulation of cardiac muscle cell proliferation
GO:0061178	0.00897362	4.66606	2.02139	6	13	regulation of insulin secretion involved in cellular response to glucose stimulus
GO:0010001	0.0089906	1.75834	17.8815	28	115	glial cell differentiation
GO:0023052	0.00915757	2.52737	5.79626	12	41	signaling
GO:0021987	0.00944724	2.18171	8.70752	16	56	cerebral cortex development
GO:0030166	0.00948096	2.86765	4.50925	10	29	proteoglycan biosynthetic process
GO:0031076	0.00948096	2.86765	4.50925	10	29	embryonic camera-type eye development
GO:0030808	0.00953225	1.69418	20.3694	31	131	regulation of nucleotide biosynthetic process
GO:0002009	0.00959675	3.39722	3.22839	8	21	morphogenesis of an epithelium
GO:0071560	0.0100163	3.06412	3.88729	9	25	cellular response to transforming growth factor beta stimulus
GO:0030878	0.0100436	3.81145	2.64336	7	17	thyroid gland development
GO:0090190	0.0100436	3.81145	2.64336	7	17	positive regulation of branching involved in ureteric bud morphogenesis
GO:0061387	0.0100798	2.51884	5.90227	12	38	regulation of extent of cell growth
GO:0030855	0.0101076	1.60339	25.3647	37	164	epithelial cell differentiation
GO:0007369	0.0101388	1.7382	18.037	28	116	gastrulation
GO:0007398	0.0102766	3.35147	3.26532	8	21	ectoderm development
GO:0017158	0.0102766	3.35147	3.26532	8	21	regulation of calcium ion-dependent exocytosis
GO:0010035	0.0103639	1.40176	51.9342	68	334	response to inorganic substance
GO:2000145	0.0103639	1.40176	51.9342	68	334	regulation of cell motility
GO:0001667	0.0107279	1.91025	12.5948	21	81	ameboidal cell migration
GO:0060078	0.011227	2.60616	5.28671	11	34	regulation of postsynaptic membrane potential
GO:0021536	0.0112764	5.47018	1.54818	5	10	diencephalon development
GO:0022037	0.0112844	2.12831	8.86302	16	57	metencephalon development
GO:0003156	0.0113984	5.45388	1.55208	5	10	regulation of organ formation
GO:0021692	0.0114878	5.44205	1.55492	5	10	cerebellar Purkinje cell layer morphogenesis
GO:0021702	0.0114878	5.44205	1.55492	5	10	cerebellar Purkinje cell differentiation
GO:0030238	0.0114878	5.44205	1.55492	5	10	male sex determination
GO:0060068	0.0114878	5.44205	1.55492	5	10	vagina development
GO:0060900	0.0114878	5.44205	1.55492	5	10	embryonic camera-type eye formation
GO:0090009	0.0114878	5.44205	1.55492	5	10	primitive streak formation
GO:0001508	0.0120108	1.77281	15.8601	25	102	regulation of action potential
GO:0022612	0.0121606	1.79491	15.0827	24	97	gland morphogenesis
GO:0007368	0.0122056	1.9559	11.1954	19	72	determination of left/right symmetry
GO:0045766	0.0122056	1.9559	11.1954	19	72	positive regulation of angiogenesis
GO:0022029	0.0122811	2.72402	4.66475	10	30	telencephalon cell migration
GO:0045981	0.012345	1.84735	13.5278	22	87	positive regulation of nucleotide metabolic process
GO:0048514	0.0125862	2.03853	9.70436	17	63	blood vessel morphogenesis
GO:0050804	0.0127667	2.03482	9.7186	17	63	regulation of synaptic transmission
GO:0035050	0.0128688	2.15233	8.24105	15	53	embryonic heart tube development
GO:0032940	0.0129299	1.28367	92.8284	113	597	secretion by cell
GO:0042471	0.0129314	16.4911	0.616395	3	4	ear morphogenesis
GO:0042551	0.013179	2.88645	4.03945	9	26	neuron maturation
GO:0045995	0.0132366	2.0806	9.00706	16	58	regulation of embryonic development
GO:0060973	0.0132384	16.332	0.621453	3	4	cell migration involved in heart development
GO:0030111	0.0132535	1.77781	15.186	24	98	regulation of Wnt receptor signaling pathway
GO:0002885	0.0132697	16.3161	0.621966	3	4	positive regulation of hypersensitivity
GO:0007412	0.0132697	16.3161	0.621966	3	4	axon target recognition
GO:0010882	0.0132697	16.3161	0.621966	3	4	regulation of cardiac muscle contraction by calcium ion signaling
GO:0014052	0.0132697	16.3161	0.621966	3	4	regulation of gamma-aminobutyric acid secretion
GO:0021612	0.0132697	16.3161	0.621966	3	4	facial nerve structural organization
GO:0021631	0.0132697	16.3161	0.621966	3	4	optic nerve morphogenesis
GO:0030575	0.0132697	16.3161	0.621966	3	4	nuclear body organization
GO:0051964	0.0132697	16.3161	0.621966	3	4	negative regulation of synapse assembly
GO:0060018	0.0132697	16.3161	0.621966	3	4	astrocyte fate commitment
GO:0071313	0.0132697	16.3161	0.621966	3	4	cellular response to caffeine
GO:0071379	0.0132697	16.3161	0.621966	3	4	cellular response to prostaglandin stimulus
GO:0030177	0.0133914	2.07745	9.01851	16	58	positive regulation of Wnt receptor signaling pathway
GO:0006936	0.0134054	1.47574	35.1411	48	226	muscle contraction
GO:0009698	0.0136658	4.08244	2.17688	6	14	phenylpropanoid metabolic process
GO:0023019	0.0136658	4.08244	2.17688	6	14	signal transduction involved in regulation of gene expression
GO:0032332	0.0136658	4.08244	2.17688	6	14	positive regulation of chondrocyte differentiation
GO:0055002	0.0136922	1.96932	10.5482	18	68	striated muscle cell development
GO:0060384	0.0137044	7.26093	1.08754	4	7	innervation
GO:0001993	0.0137449	7.25383	1.08844	4	7	regulation of systemic arterial blood pressure by norepinephrine-epinephrine
GO:0007442	0.0137449	7.25383	1.08844	4	7	hindgut morphogenesis
GO:0010818	0.0137449	7.25383	1.08844	4	7	T cell chemotaxis
GO:0016540	0.0137449	7.25383	1.08844	4	7	protein autoprocessing
GO:0022601	0.0137449	7.25383	1.08844	4	7	menstrual cycle phase
GO:0042363	0.0137449	7.25383	1.08844	4	7	fat-soluble vitamin catabolic process
GO:0048676	0.0137449	7.25383	1.08844	4	7	axon extension involved in development
GO:0051570	0.0137449	7.25383	1.08844	4	7	regulation of histone H3-K9 methylation
GO:0060527	0.0137449	7.25383	1.08844	4	7	prostate epithelial cord arborization involved in prostate glandular acinus morphogenesis
GO:0060579	0.0137449	7.25383	1.08844	4	7	ventral spinal cord interneuron fate commitment
GO:0090201	0.0137449	7.25383	1.08844	4	7	negative regulation of release of cytochrome c from mitochondria
GO:0031646	0.0137891	2.28576	6.84163	13	44	positive regulation of neurological system process
GO:0055008	0.0137891	2.28576	6.84163	13	44	cardiac muscle tissue morphogenesis
GO:0071805	0.0137891	2.28576	6.84163	13	44	potassium ion transmembrane transport
GO:0051049	0.0138505	1.23793	127.97	151	823	regulation of transport
GO:0021772	0.0139897	3.1118	3.42081	8	22	olfactory bulb development
GO:0030317	0.0139897	3.1118	3.42081	8	22	sperm motility
GO:0021983	0.0140417	2.4998	5.43772	11	35	pituitary gland development
GO:0007169	0.0140447	1.28178	91.2735	111	587	transmembrane receptor protein tyrosine kinase signaling pathway
GO:0042542	0.0141593	1.91951	11.3509	19	73	response to hydrogen peroxide
GO:0030816	0.0142132	1.88143	12.1283	20	78	positive regulation of cAMP metabolic process
GO:0001710	0.0142665	3.46465	2.79885	7	18	mesodermal cell fate commitment
GO:0001958	0.0142665	3.46465	2.79885	7	18	endochondral ossification
GO:0003197	0.0142665	3.46465	2.79885	7	18	endocardial cushion development
GO:0008624	0.0143171	1.68044	18.5035	28	119	induction of apoptosis by extracellular signals
GO:0071496	0.0145164	1.49493	31.8758	44	205	cellular response to external stimulus
GO:0050795	0.0146665	1.6947	17.726	27	114	regulation of behavior
GO:0007187	0.0146695	1.62842	20.9914	31	135	G-protein signaling, coupled to cyclic nucleotide second messenger
GO:0030326	0.0147267	2.62248	4.77632	10	31	embryonic limb morphogenesis
GO:0050905	0.0150872	2.10145	8.3815	15	54	neuromuscular process
GO:0071214	0.015549	1.64987	19.4364	29	125	cellular response to abiotic stimulus
GO:0001947	0.0155826	2.33548	6.21966	12	40	heart looping
GO:0001649	0.0156201	1.85894	12.2311	20	79	osteoblast differentiation
GO:0021872	0.0156609	2.59407	4.82024	10	31	forebrain generation of neurons
GO:0001775	0.0157339	1.2596	102.624	123	660	cell activation
GO:0051179	0.0162051	1.11968	600.819	642	3864	localization
GO:0051897	0.016702	2.21413	6.99712	13	45	positive regulation of protein kinase B signaling cascade
GO:0060322	0.016702	2.21413	6.99712	13	45	head development
GO:0048663	0.0167496	2.73682	4.18067	9	27	neuron fate commitment
GO:0035295	0.0170421	1.37494	49.5926	64	320	tube development
GO:0048583	0.0173421	1.15884	275.277	306	1782	regulation of response to stimulus
GO:0009888	0.017406	1.40442	42.5886	56	284	tissue development
GO:0003151	0.017452	2.39959	5.59308	11	36	outflow tract morphogenesis
GO:0001707	0.0175339	2.11979	7.77458	14	50	mesoderm formation
GO:0048477	0.0175339	2.11979	7.77458	14	50	oogenesis
GO:0048667	0.0177674	2.27173	6.30694	12	42	cell morphogenesis involved in neuron differentiation
GO:0050770	0.0180545	2.92185	3.55802	8	23	regulation of axonogenesis
GO:0000165	0.0182689	1.6944	16.4043	25	106	MAPK cascade
GO:0016331	0.0183099	1.65632	18.037	27	116	morphogenesis of embryonic epithelium
GO:0021904	0.0183353	4.53908	1.709	5	11	dorsal/ventral neural tube patterning
GO:0007143	0.0183979	4.53464	1.71041	5	11	female meiosis
GO:0010719	0.0183979	4.53464	1.71041	5	11	negative regulation of epithelial to mesenchymal transition
GO:0050667	0.0183979	4.53464	1.71041	5	11	homocysteine metabolic process
GO:0060767	0.0183979	4.53464	1.71041	5	11	epithelial cell proliferation involved in prostate gland development
GO:0030858	0.0185907	2.90408	3.5763	8	23	positive regulation of epithelial cell differentiation
GO:0048536	0.0185907	2.90408	3.5763	8	23	spleen development
GO:0001656	0.018798	1.85062	11.6619	19	75	metanephros development
GO:0007270	0.018798	1.85062	11.6619	19	75	neuron-neuron synaptic transmission
GO:0007186	0.0188426	1.3659	49.83	64	325	G-protein coupled receptor signaling pathway
GO:0034332	0.0189955	2.25475	6.37515	12	41	adherens junction organization
GO:0072009	0.0189955	2.25475	6.37515	12	41	nephron epithelium development
GO:2000242	0.0189955	2.25475	6.37515	12	41	negative regulation of reproductive process
GO:0051271	0.0193004	1.68465	16.4821	25	106	negative regulation of cellular component movement
GO:0007350	0.019618	3.17564	2.95434	7	19	blastoderm segmentation
GO:0042481	0.019618	3.17564	2.95434	7	19	regulation of odontogenesis
GO:0046530	0.0196846	2.47594	4.97573	10	32	photoreceptor cell differentiation
GO:0001964	0.019832	3.62851	2.33237	6	15	startle response
GO:0019585	0.019832	3.62851	2.33237	6	15	glucuronate metabolic process
GO:0009889	0.0206739	1.14172	337.051	369	2212	regulation of biosynthetic process
GO:0048863	0.0208053	1.76425	13.3613	21	86	stem cell differentiation
GO:0048167	0.0210532	2.31439	5.73323	11	37	regulation of synaptic plasticity
GO:0007606	0.0215191	1.81799	11.8174	19	76	sensory perception of chemical stimulus
GO:0001942	0.0216608	1.85205	11.0399	18	71	hair follicle development
GO:0022404	0.0216608	1.85205	11.0399	18	71	molting cycle process
GO:0048729	0.0226373	1.71857	14.2627	22	93	tissue morphogenesis
GO:0035137	0.0238899	5.45923	1.24022	4	8	hindlimb morphogenesis
GO:0003209	0.0239791	5.45223	1.24156	4	8	cardiac atrium morphogenesis
GO:0003283	0.0240754	Inf	0.310389	2	2	atrial septum development
GO:0048841	0.0241063	Inf	0.310588	2	2	regulation of axon extension involved in axon guidance
GO:0021569	0.0241278	Inf	0.310727	2	2	rhombomere 3 development
GO:0002604	0.0241376	5.43988	1.24393	4	8	regulation of dendritic cell antigen processing and presentation
GO:0002864	0.0241376	5.43988	1.24393	4	8	regulation of acute inflammatory response to antigenic stimulus
GO:0010667	0.0241376	5.43988	1.24393	4	8	negative regulation of cardiac muscle cell apoptosis
GO:0031017	0.0241376	5.43988	1.24393	4	8	exocrine pancreas development
GO:0042428	0.0241376	5.43988	1.24393	4	8	serotonin metabolic process
GO:0045663	0.0241376	5.43988	1.24393	4	8	positive regulation of myoblast differentiation
GO:0048368	0.0241376	5.43988	1.24393	4	8	lateral mesoderm development
GO:0051154	0.0241376	5.43988	1.24393	4	8	negative regulation of striated muscle cell differentiation
GO:0070365	0.0241376	5.43988	1.24393	4	8	hepatocyte differentiation
GO:0072189	0.0241376	5.43988	1.24393	4	8	ureter development
GO:0030804	0.0241652	1.75942	12.7503	20	82	positive regulation of cyclic nucleotide biosynthetic process
GO:0000115	0.0241676	Inf	0.310983	2	2	regulation of transcription involved in S phase of mitotic cell cycle
GO:0001582	0.0241676	Inf	0.310983	2	2	detection of chemical stimulus involved in sensory perception of sweet taste
GO:0001970	0.0241676	Inf	0.310983	2	2	positive regulation of activation of membrane attack complex
GO:0001983	0.0241676	Inf	0.310983	2	2	baroreceptor response to increased systemic arterial blood pressure
GO:0001994	0.0241676	Inf	0.310983	2	2	norepinephrine-epinephrine vasoconstriction involved in regulation of systemic arterial blood pressure
GO:0002074	0.0241676	Inf	0.310983	2	2	extraocular skeletal muscle development
GO:0002692	0.0241676	Inf	0.310983	2	2	negative regulation of cellular extravasation
GO:0003253	0.0241676	Inf	0.310983	2	2	cardiac neural crest cell migration involved in outflow tract morphogenesis
GO:0003285	0.0241676	Inf	0.310983	2	2	septum secundum development
GO:0006427	0.0241676	Inf	0.310983	2	2	histidyl-tRNA aminoacylation
GO:0006438	0.0241676	Inf	0.310983	2	2	valyl-tRNA aminoacylation
GO:0007135	0.0241676	Inf	0.310983	2	2	meiosis II
GO:0008078	0.0241676	Inf	0.310983	2	2	mesodermal cell migration
GO:0009441	0.0241676	Inf	0.310983	2	2	glycolate metabolic process
GO:0014043	0.0241676	Inf	0.310983	2	2	negative regulation of neuron maturation
GO:0018153	0.0241676	Inf	0.310983	2	2	isopeptide cross-linking via N6-(L-isoglutamyl)-L-lysine
GO:0019230	0.0241676	Inf	0.310983	2	2	proprioception
GO:0021524	0.0241676	Inf	0.310983	2	2	visceral motor neuron differentiation
GO:0021568	0.0241676	Inf	0.310983	2	2	rhombomere 2 development
GO:0021658	0.0241676	Inf	0.310983	2	2	rhombomere 3 morphogenesis
GO:0021759	0.0241676	Inf	0.310983	2	2	globus pallidus development
GO:0021775	0.0241676	Inf	0.310983	2	2	smoothened signaling pathway involved in ventral spinal cord interneuron specification
GO:0021776	0.0241676	Inf	0.310983	2	2	smoothened signaling pathway involved in spinal cord motor neuron cell fate specification
GO:0021784	0.0241676	Inf	0.310983	2	2	postganglionic parasympathetic nervous system development
GO:0021798	0.0241676	Inf	0.310983	2	2	forebrain dorsal/ventral pattern formation
GO:0021882	0.0241676	Inf	0.310983	2	2	regulation of transcription from RNA polymerase II promoter involved in forebrain neuron fate commitment
GO:0021893	0.0241676	Inf	0.310983	2	2	cerebral cortex GABAergic interneuron fate commitment
GO:0021985	0.0241676	Inf	0.310983	2	2	neurohypophysis development
GO:0021986	0.0241676	Inf	0.310983	2	2	habenula development
GO:0030070	0.0241676	Inf	0.310983	2	2	insulin processing
GO:0030382	0.0241676	Inf	0.310983	2	2	sperm mitochondrion organization
GO:0032730	0.0241676	Inf	0.310983	2	2	positive regulation of interleukin-1 alpha production
GO:0033058	0.0241676	Inf	0.310983	2	2	directional locomotion
GO:0035754	0.0241676	Inf	0.310983	2	2	B cell chemotaxis
GO:0042335	0.0241676	Inf	0.310983	2	2	cuticle development
GO:0045658	0.0241676	Inf	0.310983	2	2	regulation of neutrophil differentiation
GO:0048697	0.0241676	Inf	0.310983	2	2	positive regulation of collateral sprouting in absence of injury
GO:0055073	0.0241676	Inf	0.310983	2	2	cadmium ion homeostasis
GO:0060067	0.0241676	Inf	0.310983	2	2	cervix development
GO:0060279	0.0241676	Inf	0.310983	2	2	positive regulation of ovulation
GO:0060385	0.0241676	Inf	0.310983	2	2	axonogenesis involved in innervation
GO:0060466	0.0241676	Inf	0.310983	2	2	activation of meiosis involved in egg activation
GO:0060478	0.0241676	Inf	0.310983	2	2	acrosomal vesicle exocytosis
GO:0060831	0.0241676	Inf	0.310983	2	2	smoothened signaling pathway involved in dorsal/ventral neural tube patterning
GO:0061017	0.0241676	Inf	0.310983	2	2	hepatoblast differentiation
GO:0061314	0.0241676	Inf	0.310983	2	2	Notch signaling involved in heart development
GO:0070172	0.0241676	Inf	0.310983	2	2	positive regulation of tooth mineralization
GO:0070593	0.0241676	Inf	0.310983	2	2	dendrite self-avoidance
GO:0072672	0.0241676	Inf	0.310983	2	2	neutrophil extravasation
GO:0097091	0.0241676	Inf	0.310983	2	2	synaptic vesicle clustering
GO:2000041	0.0241676	Inf	0.310983	2	2	negative regulation of planar cell polarity pathway involved in axis elongation
GO:2000079	0.0241676	Inf	0.310983	2	2	regulation of canonical Wnt receptor signaling pathway involved in controlling type B pancreatic cell proliferation
GO:2000259	0.0241676	Inf	0.310983	2	2	positive regulation of protein activation cascade
GO:2000744	0.0241676	Inf	0.310983	2	2	positive regulation of anterior head development
GO:0007157	0.0241785	2.72233	3.7318	8	24	heterophilic cell-cell adhesion
GO:0008283	0.024214	1.1685	206.525	232	1333	cell proliferation
GO:0045597	0.0243335	1.44135	32.0187	43	209	positive regulation of cell differentiation
GO:0030239	0.0244146	2.36807	5.13122	10	33	myofibril assembly
GO:0042116	0.0244146	2.36807	5.13122	10	33	macrophage activation
GO:0019932	0.0247406	1.38052	41.6717	54	268	second-messenger-mediated signaling
GO:0009719	0.0257906	1.20951	127.659	148	821	response to endogenous stimulus
GO:0071396	0.0260724	2.93514	3.10622	7	20	cellular response to lipid
GO:0048565	0.0261145	1.69032	14.4607	22	93	digestive tract development
GO:0030512	0.0262083	2.21926	5.90868	11	38	negative regulation of transforming growth factor beta receptor signaling pathway
GO:0051970	0.0262083	2.21926	5.90868	11	38	negative regulation of transmission of nerve impulse
GO:0002437	0.0262256	2.9311	3.10983	7	20	inflammatory response to antigenic stimulus
GO:0009950	0.0262256	2.9311	3.10983	7	20	dorsal/ventral axis specification
GO:0040012	0.0263976	3.30518	2.46269	6	16	regulation of locomotion
GO:0002366	0.0267547	1.62404	16.9486	25	109	leukocyte activation involved in immune response
GO:0001708	0.0267997	2.11739	6.66363	12	43	cell fate specification
GO:2000177	0.0272265	3.90102	1.86004	5	12	regulation of neural precursor cell proliferation
GO:0030097	0.0273303	1.28981	66.1007	81	426	hemopoiesis
GO:0008016	0.0273312	1.73133	12.9058	20	83	regulation of heart contraction
GO:0048168	0.0274273	3.27216	2.48351	6	16	regulation of neuronal synaptic plasticity
GO:0002793	0.0274481	2.1089	6.68613	12	43	positive regulation of peptide secretion
GO:0007167	0.0275453	1.44762	29.6841	40	193	enzyme linked receptor protein signaling pathway
GO:0007158	0.0275709	3.88648	1.8659	5	12	neuron cell-cell adhesion
GO:0007213	0.0275709	3.88648	1.8659	5	12	G-protein coupled acetylcholine receptor signaling pathway
GO:0060525	0.0275709	3.88648	1.8659	5	12	prostate glandular acinus development
GO:0072079	0.0275709	3.88648	1.8659	5	12	nephron tubule formation
GO:0007605	0.0275962	1.63682	16.1711	24	104	sensory perception of sound
GO:0034284	0.0276013	1.79029	11.3196	18	73	response to monosaccharide stimulus
GO:0001662	0.0276456	3.26536	2.48786	6	16	behavioral fear response
GO:0009125	0.0276456	3.26536	2.48786	6	16	nucleoside monophosphate catabolic process
GO:0021854	0.0276456	3.26536	2.48786	6	16	hypothalamus development
GO:0060026	0.0276456	3.26536	2.48786	6	16	convergent extension
GO:0060602	0.0276456	3.26536	2.48786	6	16	branch elongation of an epithelium
GO:0009799	0.0278553	1.75604	12.1283	19	78	specification of symmetry
GO:0009749	0.0279572	1.8232	10.5442	17	68	response to glucose stimulus
GO:0019226	0.028768	1.85133	9.77789	16	65	transmission of nerve impulse
GO:0046887	0.0288454	1.8556	9.79596	16	63	positive regulation of hormone secretion
GO:0021516	0.0290709	8.19038	0.774808	3	5	dorsal spinal cord development
GO:0006874	0.0291094	1.41463	33.2752	44	214	cellular calcium ion homeostasis
GO:0016358	0.0292496	1.66669	14.6162	22	94	dendrite development
GO:0003139	0.0293441	8.1573	0.777458	3	5	secondary heart field specification
GO:0003161	0.0293441	8.1573	0.777458	3	5	cardiac conduction system development
GO:0003180	0.0293441	8.1573	0.777458	3	5	aortic valve morphogenesis
GO:0003188	0.0293441	8.1573	0.777458	3	5	heart valve formation
GO:0006828	0.0293441	8.1573	0.777458	3	5	manganese ion transport
GO:0007196	0.0293441	8.1573	0.777458	3	5	inhibition of adenylate cyclase activity by G-protein coupled glutamate receptor signaling pathway
GO:0007380	0.0293441	8.1573	0.777458	3	5	specification of segmental identity, head
GO:0019800	0.0293441	8.1573	0.777458	3	5	peptide cross-linking via chondroitin 4-sulfate glycosaminoglycan
GO:0021683	0.0293441	8.1573	0.777458	3	5	cerebellar granular layer morphogenesis
GO:0021707	0.0293441	8.1573	0.777458	3	5	cerebellar granule cell differentiation
GO:0021891	0.0293441	8.1573	0.777458	3	5	olfactory bulb interneuron development
GO:0021937	0.0293441	8.1573	0.777458	3	5	cerebellar Purkinje cell-granule cell precursor cell signaling involved in regulation of granule cell precursor cell proliferation
GO:0030240	0.0293441	8.1573	0.777458	3	5	skeletal muscle thin filament assembly
GO:0031557	0.0293441	8.1573	0.777458	3	5	induction of programmed cell death in response to chemical stimulus
GO:0032811	0.0293441	8.1573	0.777458	3	5	negative regulation of epinephrine secretion
GO:0035289	0.0293441	8.1573	0.777458	3	5	posterior head segmentation
GO:0035418	0.0293441	8.1573	0.777458	3	5	protein localization to synapse
GO:0035747	0.0293441	8.1573	0.777458	3	5	natural killer cell chemotaxis
GO:0045924	0.0293441	8.1573	0.777458	3	5	regulation of female receptivity
GO:0048670	0.0293441	8.1573	0.777458	3	5	regulation of collateral sprouting
GO:0051891	0.0293441	8.1573	0.777458	3	5	positive regulation of cardioblast differentiation
GO:0060157	0.0293441	8.1573	0.777458	3	5	urinary bladder development
GO:0060374	0.0293441	8.1573	0.777458	3	5	mast cell differentiation
GO:0071374	0.0293441	8.1573	0.777458	3	5	cellular response to parathyroid hormone stimulus
GO:0071504	0.0293441	8.1573	0.777458	3	5	cellular response to heparin
GO:0071542	0.0293441	8.1573	0.777458	3	5	dopaminergic neuron differentiation
GO:0090129	0.0293441	8.1573	0.777458	3	5	positive regulation of synapse maturation
GO:2000095	0.0293441	8.1573	0.777458	3	5	regulation of Wnt receptor signaling pathway, planar cell polarity pathway
GO:0007409	0.0300246	1.73431	12.2067	19	81	axonogenesis
GO:0043542	0.0300438	1.6843	13.8387	21	89	endothelial cell migration
GO:0060348	0.0300899	2.57591	3.86959	8	25	bone development
GO:0042755	0.030843	2.56196	3.88729	8	25	eating behavior
GO:0032535	0.0314913	1.51101	22.2353	31	143	regulation of cellular component size
GO:0042633	0.0321396	1.75236	11.5064	18	74	hair cycle
GO:0014031	0.0326536	1.8637	9.14983	15	59	mesenchymal cell development
GO:0002696	0.0326714	1.40699	32.6532	43	210	positive regulation of leukocyte activation
GO:0002064	0.0326784	1.78208	10.7289	17	69	epithelial cell development
GO:0001525	0.033103	1.37298	37.9496	49	245	angiogenesis
GO:0014032	0.0331532	1.96741	7.61908	13	49	neural crest cell development
GO:0030815	0.033344	1.85783	9.174	15	59	negative regulation of cAMP metabolic process
GO:0032355	0.0336386	1.65974	13.9942	21	90	response to estradiol stimulus
GO:0030001	0.0340842	1.45865	25.7895	35	169	metal ion transport
GO:0001759	0.0342001	2.72149	3.26532	7	21	organ induction
GO:0045773	0.0342001	2.72149	3.26532	7	21	positive regulation of axon extension
GO:0048854	0.0342001	2.72149	3.26532	7	21	brain morphogenesis
GO:0042391	0.0349711	2.19321	5.41107	10	35	regulation of membrane potential
GO:0008544	0.0354977	1.45375	25.8784	35	167	epidermis development
GO:0009124	0.0355145	1.4455	26.7445	36	172	nucleoside monophosphate biosynthetic process
GO:0008015	0.0361712	1.34213	42.6047	54	274	blood circulation
GO:0003229	0.0362231	2.17824	5.4422	10	35	ventricular cardiac muscle tissue development
GO:0032024	0.0362231	2.17824	5.4422	10	35	positive regulation of insulin secretion
GO:0060048	0.0362231	2.17824	5.4422	10	35	cardiac muscle contraction
GO:0043408	0.0367552	1.33666	43.5376	55	280	regulation of MAPK cascade
GO:0032673	0.0372468	2.96824	2.64336	6	17	regulation of interleukin-4 production
GO:0042474	0.0372468	2.96824	2.64336	6	17	middle ear morphogenesis
GO:0043586	0.0372468	2.96824	2.64336	6	17	tongue development
GO:0055012	0.0372468	2.96824	2.64336	6	17	ventricular cardiac muscle cell differentiation
GO:0090103	0.0372468	2.96824	2.64336	6	17	cochlea morphogenesis
GO:0072507	0.0379553	1.36757	36.5104	47	235	divalent inorganic cation homeostasis
GO:0030003	0.0381473	1.3095	49.9128	62	321	cellular cation homeostasis
GO:0001946	0.0381838	4.35152	1.39942	4	9	lymphangiogenesis
GO:0002579	0.0381838	4.35152	1.39942	4	9	positive regulation of antigen processing and presentation
GO:0002922	0.0381838	4.35152	1.39942	4	9	positive regulation of humoral immune response
GO:0003214	0.0381838	4.35152	1.39942	4	9	cardiac left ventricle morphogenesis
GO:0007016	0.0381838	4.35152	1.39942	4	9	cytoskeletal anchoring at plasma membrane
GO:0021936	0.0381838	4.35152	1.39942	4	9	regulation of cerebellar granule cell precursor proliferation
GO:0030206	0.0381838	4.35152	1.39942	4	9	chondroitin sulfate biosynthetic process
GO:0033233	0.0381838	4.35152	1.39942	4	9	regulation of protein sumoylation
GO:0040019	0.0381838	4.35152	1.39942	4	9	positive regulation of embryonic development
GO:0043501	0.0381838	4.35152	1.39942	4	9	skeletal muscle adaptation
GO:0045070	0.0381838	4.35152	1.39942	4	9	positive regulation of viral genome replication
GO:0045662	0.0381838	4.35152	1.39942	4	9	negative regulation of myoblast differentiation
GO:0048266	0.0381838	4.35152	1.39942	4	9	behavioral response to pain
GO:0048843	0.0381838	4.35152	1.39942	4	9	negative regulation of axon extension involved in axon guidance
GO:0060841	0.0381838	4.35152	1.39942	4	9	venous blood vessel development
GO:0061029	0.0381838	4.35152	1.39942	4	9	eyelid development in camera-type eye
GO:0030803	0.0382872	1.81638	9.32949	15	60	negative regulation of cyclic nucleotide biosynthetic process
GO:0043200	0.0382872	1.81638	9.32949	15	60	response to amino acid stimulus
GO:0060606	0.0382872	1.81638	9.32949	15	60	tube closure
GO:0008306	0.0383405	1.98073	6.99712	12	45	associative learning
GO:0071407	0.0383405	1.98073	6.99712	12	45	cellular response to organic cyclic compound
GO:0030879	0.0383886	1.54178	18.348	26	118	mammary gland development
GO:0007194	0.0385956	1.86044	8.55203	14	55	negative regulation of adenylate cyclase activity
GO:0033205	0.0386629	2.41941	4.04278	8	26	cell cycle cytokinesis
GO:0051496	0.0386629	2.41941	4.04278	8	26	positive regulation of stress fiber assembly
GO:0003015	0.038969	1.58784	15.8601	23	102	heart process
GO:0021871	0.0390697	3.4037	2.01972	5	13	forebrain regionalization
GO:0007210	0.0391941	3.40037	2.02139	5	13	serotonin receptor signaling pathway
GO:0010656	0.0391941	3.40037	2.02139	5	13	negative regulation of muscle cell apoptosis
GO:0045332	0.0391941	3.40037	2.02139	5	13	phospholipid translocation
GO:0060260	0.0391941	3.40037	2.02139	5	13	regulation of transcription initiation from RNA polymerase II promoter
GO:0090177	0.0391941	3.40037	2.02139	5	13	establishment of planar polarity involved in neural tube closure
GO:0090179	0.0391941	3.40037	2.02139	5	13	planar cell polarity pathway involved in neural tube closure
GO:0048608	0.0392963	1.38461	33.064	43	213	reproductive structure development
GO:0043279	0.0398568	1.67062	12.5948	19	81	response to alkaloid
GO:0050730	0.0399027	1.54966	17.5705	25	113	regulation of peptidyl-tyrosine phosphorylation
GO:0048741	0.0409071	2.23509	4.80604	9	31	skeletal muscle fiber development
GO:0016265	0.0409522	1.13788	241.012	265	1550	death
GO:0048812	0.0412835	1.94629	7.05777	12	47	neuron projection morphogenesis
GO:0035567	0.0415917	2.22725	4.82024	9	31	non-canonical Wnt receptor signaling pathway
GO:0045840	0.0415917	2.22725	4.82024	9	31	positive regulation of mitosis
GO:0010941	0.0416091	1.15759	178.971	200	1151	regulation of cell death
GO:0048511	0.0426208	1.41273	27.9885	37	180	rhythmic process
GO:0031589	0.0428764	1.87714	7.88192	13	51	cell-substrate adhesion
GO:0060021	0.0429285	1.7438	10.2624	16	66	palate development
GO:0014902	0.0431825	2.54639	3.41339	7	22	myotube differentiation
GO:0042593	0.0431864	1.62738	13.5278	20	87	glucose homeostasis
GO:0050796	0.0432123	1.65103	12.7047	19	82	regulation of insulin secretion
GO:0050772	0.0432536	2.54535	3.41457	7	22	positive regulation of axonogenesis
GO:0042490	0.0434037	2.09427	5.59769	10	36	mechanoreceptor differentiation
GO:0043271	0.0434037	2.09427	5.59769	10	36	negative regulation of ion transport
GO:0071229	0.0434037	2.09427	5.59769	10	36	cellular response to acid
GO:0001706	0.0436316	2.53983	3.42081	7	22	endoderm formation
GO:0048169	0.0436316	2.53983	3.42081	7	22	regulation of long-term neuronal synaptic plasticity
GO:0042981	0.0437169	1.15772	173.529	194	1116	regulation of apoptotic process
GO:0051899	0.0437352	1.77673	9.48498	15	61	membrane depolarization
GO:0034329	0.0437665	1.44094	24.5677	33	158	cell junction assembly
GO:0031669	0.0442953	1.47879	21.1468	29	136	cellular response to nutrient levels
GO:0042531	0.0443989	1.9968	6.37515	11	41	positive regulation of tyrosine phosphorylation of STAT protein
GO:0048066	0.0443989	1.9968	6.37515	11	41	developmental pigmentation
GO:0044087	0.0452069	1.32275	42.2937	53	272	regulation of cellular component biogenesis
GO:0007219	0.0456493	1.66444	11.963	18	77	Notch signaling pathway
GO:0006909	0.045967	1.6628	11.9728	18	77	phagocytosis
GO:0042445	0.0460912	1.46155	22.0798	30	142	hormone metabolic process
GO:0009743	0.0474956	2.74033	2.78193	6	18	response to carbohydrate stimulus
GO:0001975	0.0477032	2.29187	4.19827	8	27	response to amphetamine
GO:0010506	0.0477032	2.29187	4.19827	8	27	regulation of autophagy
GO:0090130	0.0477032	2.29187	4.19827	8	27	tissue migration
GO:0050789	0.0484057	1.10013	640.182	670	4423	regulation of biological process
GO:0002761	0.0485584	1.70945	10.4179	16	67	regulation of myeloid leukocyte differentiation
GO:0009651	0.0487369	2.72065	2.79885	6	18	response to salt stress
GO:0042573	0.0487369	2.72065	2.79885	6	18	retinoic acid metabolic process
GO:0051452	0.0487369	2.72065	2.79885	6	18	intracellular pH reduction
GO:0060351	0.0487369	2.72065	2.79885	6	18	cartilage development involved in endochondral bone morphogenesis
GO:0072077	0.0487369	2.72065	2.79885	6	18	renal vesicle morphogenesis
GO:0097035	0.0487369	2.72065	2.79885	6	18	regulation of membrane lipid distribution
GO:0009991	0.0489471	1.27552	54.2665	66	349	response to extracellular stimulus
GO:0007338	0.0497095	1.73877	9.64047	15	62	single fertilization
GO:0009593	0.0497095	1.73877	9.64047	15	62	detection of chemical stimulus
GO:0014020	0.0497095	1.73877	9.64047	15	62	primary neural tube formation
GO:0006814	0.0499672	1.44848	22.2353	30	143	sodium ion transport

## Sheet: DML_KEGG_Placenta_vs_Fetal.csv
KEGGID	Pvalue	OddsRatio	ExpCount	Count	Size	Term
4080	4.26e-06	2.04744	37.2539	64	253	Neuroactive ligand-receptor interaction
5410	3.01e-05	2.85681	12.2216	27	83	Hypertrophic cardiomyopathy (HCM)
4020	5.7e-05	2.09976	25.474	45	173	Calcium signaling pathway
5412	8.72e-05	2.8366	10.8964	24	74	Arrhythmogenic right ventricular cardiomyopathy (ARVC)
5414	0.000144849	2.53538	13.2524	27	90	Dilated cardiomyopathy
4320	0.000260985	4.95636	3.53397	11	24	Dorso-ventral axis formation
4360	0.00157184	1.94967	18.9951	32	129	Axon guidance
4512	0.00177547	2.21973	12.3689	23	84	ECM-receptor interaction
4950	0.00364173	3.75489	3.38672	9	23	Maturity onset diabetes of the young
4916	0.0038292	1.98834	14.5776	25	99	Melanogenesis
4514	0.00537568	1.80391	18.8478	30	128	Cell adhesion molecules (CAMs)
4930	0.00606957	2.48366	6.92068	14	47	Type II diabetes mellitus
980	0.00904318	2.34068	7.21518	14	49	Metabolism of xenobiotics by cytochrome P450
4974	0.00910271	2.02572	10.8964	19	74	Protein digestion and absorption
53	0.0100477	3.33333	3.23947	8	22	Ascorbate and aldarate metabolism
5200	0.0122289	1.41987	47.2668	62	321	Pathways in cancer
830	0.0128513	2.30323	6.77343	13	46	Retinol metabolism
982	0.0130599	2.21317	7.50968	14	51	Drug metabolism - cytochrome P450
4010	0.0134773	1.45791	38.7264	52	263	MAPK signaling pathway
4330	0.0154443	2.23499	6.92068	13	47	Notch signaling pathway
140	0.0182676	2.26127	6.33169	12	43	Steroid hormone biosynthesis
4810	0.0191807	1.4826	30.775	42	209	Regulation of actin cytoskeleton
4510	0.0202157	1.49147	29.1552	40	198	Focal adhesion
4012	0.022518	1.77489	12.6634	20	86	ErbB signaling pathway
983	0.0259732	2.21388	5.88994	11	40	Drug metabolism - other enzymes
5215	0.0284354	1.72191	12.9579	20	88	Prostate cancer
4670	0.0308246	1.61665	16.3446	24	111	Leukocyte transendothelial migration
5416	0.030849	1.83406	9.86565	16	67	Viral myocarditis
514	0.0309409	2.13961	6.03719	11	41	Other types of O-glycan biosynthesis
40	0.0356939	2.4534	3.97571	8	27	Pentose and glucuronate interconversions
4260	0.0396388	1.76405	10.1602	16	69	Cardiac muscle contraction
5014	0.0400625	1.89718	7.80417	13	53	Amyotrophic lateral sclerosis (ALS)

## Sheet: 5hmc_Chr_X_Human_GeneOntology_0
GOBPID	Pvalue	OddsRatio	ExpCount	Count	Size	Term
GO:0016569	0.000134241	5.88129	1.51504	8	250	covalent chromatin modification
GO:0006325	0.000773816	3.71511	2.98767	10	493	chromatin organization
GO:0043981	0.00158256	41.9669	0.0606017	2	10	histone H4-K5 acetylation
GO:0043982	0.00158256	41.9669	0.0606017	2	10	histone H4-K8 acetylation
GO:0006730	0.00169498	6.30311	0.860319	5	145	one-carbon metabolic process
GO:0046622	0.00315029	27.9699	0.0848424	2	14	positive regulation of organ growth
GO:0006475	0.00390377	6.70007	0.642378	4	106	internal protein amino acid acetylation
GO:0007250	0.00465293	22.3711	0.103023	2	17	activation of NF-kappaB-inducing kinase activity
GO:0016577	0.00465293	22.3711	0.103023	2	17	histone demethylation
GO:0043414	0.00490081	6.26662	0.6848	4	113	macromolecule methylation
GO:0001782	0.00521403	20.9714	0.109083	2	18	B cell homeostasis
GO:0008214	0.00521403	20.9714	0.109083	2	18	protein dealkylation
GO:2000516	0.00521403	20.9714	0.109083	2	18	positive regulation of CD4-positive, alpha-beta T cell activation
GO:0000415	0.00606017	Inf	0.00606017	1	1	negative regulation of histone H3-K36 methylation
GO:0002654	0.00606017	Inf	0.00606017	1	1	positive regulation of tolerance induction dependent upon immune response
GO:0002658	0.00606017	Inf	0.00606017	1	1	regulation of peripheral tolerance induction
GO:0002851	0.00606017	Inf	0.00606017	1	1	positive regulation of peripheral T cell tolerance induction
GO:0010734	0.00606017	Inf	0.00606017	1	1	negative regulation of protein glutathionylation
GO:0015910	0.00606017	Inf	0.00606017	1	1	peroxisomal long-chain fatty acid import
GO:0015919	0.00606017	Inf	0.00606017	1	1	peroxisomal membrane transport
GO:0021629	0.00606017	Inf	0.00606017	1	1	olfactory nerve structural organization
GO:0008380	0.00715088	3.77427	1.70291	6	281	RNA splicing
GO:0043543	0.00738045	5.54773	0.769642	4	127	protein acylation
GO:0006007	0.0102197	7.14703	0.448453	3	74	glucose catabolic process
GO:0006513	0.0115472	13.413	0.163625	2	27	protein monoubiquitination
GO:0043370	0.0115472	13.413	0.163625	2	27	regulation of CD4-positive, alpha-beta T cell differentiation
GO:0002725	0.0120841	165.952	0.0121203	1	2	negative regulation of T cell cytokine production
GO:0003360	0.0120841	165.952	0.0121203	1	2	brainstem development
GO:0019046	0.0120841	165.952	0.0121203	1	2	reactivation of latent virus
GO:0031064	0.0120841	165.952	0.0121203	1	2	negative regulation of histone deacetylation
GO:0032831	0.0120841	165.952	0.0121203	1	2	positive regulation of CD4-positive, CD25-positive, alpha-beta regulatory T cell differentiation
GO:0035574	0.0120841	165.952	0.0121203	1	2	histone H4-K20 demethylation
GO:0048026	0.0120841	165.952	0.0121203	1	2	positive regulation of nuclear mRNA splicing, via spliceosome
GO:0051764	0.0120841	165.952	0.0121203	1	2	actin crosslink formation
GO:0061188	0.0120841	165.952	0.0121203	1	2	negative regulation of chromatin silencing at rDNA
GO:0070171	0.0120841	165.952	0.0121203	1	2	negative regulation of tooth mineralization
GO:0071557	0.0120841	165.952	0.0121203	1	2	histone H3-K27 demethylation
GO:0090394	0.0120841	165.952	0.0121203	1	2	negative regulation of excitatory postsynaptic membrane potential
GO:0016574	0.0123869	12.8962	0.169685	2	28	histone ubiquitination
GO:0070423	0.0123869	12.8962	0.169685	2	28	nucleotide-binding oligomerization domain containing signaling pathway
GO:0046638	0.0132525	12.4177	0.175745	2	29	positive regulation of alpha-beta T cell differentiation
GO:0071841	0.0135678	1.75245	17.8957	27	2953	cellular component organization or biogenesis at cellular level
GO:0002709	0.0141438	11.9733	0.181805	2	30	regulation of T cell mediated immunity
GO:0006139	0.0147472	1.65419	28.8646	39	4763	nucleobase-containing compound metabolic process
GO:2001251	0.0160018	11.1735	0.193926	2	32	negative regulation of chromosome organization
GO:0032609	0.0177157	84.6829	0.0178201	1	3	interferon-gamma production
GO:0002718	0.0179582	10.4736	0.206046	2	34	regulation of cytokine production involved in immune response
GO:0002669	0.0180718	82.9702	0.0181805	1	3	positive regulation of T cell anergy
GO:0002677	0.0180718	82.9702	0.0181805	1	3	negative regulation of chronic inflammatory response
GO:0006772	0.0180718	82.9702	0.0181805	1	3	thiamine metabolic process
GO:0009051	0.0180718	82.9702	0.0181805	1	3	pentose-phosphate shunt, oxidative branch
GO:0021553	0.0180718	82.9702	0.0181805	1	3	olfactory nerve development
GO:0032792	0.0180718	82.9702	0.0181805	1	3	negative regulation of CREB transcription factor activity
GO:0033092	0.0180718	82.9702	0.0181805	1	3	positive regulation of immature T cell proliferation in thymus
GO:0045213	0.0180718	82.9702	0.0181805	1	3	neurotransmitter receptor metabolic process
GO:0048025	0.0180718	82.9702	0.0181805	1	3	negative regulation of nuclear mRNA splicing, via spliceosome
GO:0048294	0.0180718	82.9702	0.0181805	1	3	negative regulation of isotype switching to IgE isotypes
GO:0051561	0.0180718	82.9702	0.0181805	1	3	elevation of mitochondrial calcium ion concentration
GO:0051572	0.0180718	82.9702	0.0181805	1	3	negative regulation of histone H3-K4 methylation
GO:0061045	0.0180718	82.9702	0.0181805	1	3	negative regulation of wound healing
GO:0006397	0.0187203	3.02907	2.10288	6	347	mRNA processing
GO:0046365	0.0188507	5.63049	0.563596	3	93	monosaccharide catabolic process
GO:0070988	0.0210717	9.57384	0.224226	2	37	demethylation
GO:0051225	0.022156	9.30723	0.230287	2	38	spindle assembly
GO:0016070	0.022454	1.63715	21.2955	30	3514	RNA metabolic process
GO:0000377	0.0225082	3.93006	1.07265	4	177	RNA splicing, via transesterification reactions with bulged adenosine as nucleophile
GO:0016573	0.0227945	5.22152	0.606017	3	100	histone acetylation
GO:0071347	0.023263	9.05503	0.236347	2	39	cellular response to interleukin-1
GO:0002513	0.0240238	55.3095	0.0242407	1	4	tolerance induction to self antigen
GO:0002911	0.0240238	55.3095	0.0242407	1	4	regulation of lymphocyte anergy
GO:0006930	0.0240238	55.3095	0.0242407	1	4	substrate-dependent cell migration, cell extension
GO:0007195	0.0240238	55.3095	0.0242407	1	4	inhibition of adenylate cyclase activity by dopamine receptor signaling pathway
GO:0032714	0.0240238	55.3095	0.0242407	1	4	negative regulation of interleukin-5 production
GO:0032914	0.0240238	55.3095	0.0242407	1	4	positive regulation of transforming growth factor beta1 production
GO:0035584	0.0240238	55.3095	0.0242407	1	4	calcium-mediated signaling using intracellular calcium source
GO:0035814	0.0240238	55.3095	0.0242407	1	4	negative regulation of renal sodium excretion
GO:0045085	0.0240238	55.3095	0.0242407	1	4	negative regulation of interleukin-2 biosynthetic process
GO:0046390	0.0240238	55.3095	0.0242407	1	4	ribose phosphate biosynthetic process
GO:0051156	0.0240238	55.3095	0.0242407	1	4	glucose 6-phosphate metabolic process
GO:0065001	0.0240238	55.3095	0.0242407	1	4	specification of axis polarity
GO:0071625	0.0240238	55.3095	0.0242407	1	4	vocalization behavior
GO:0002708	0.0243924	8.81611	0.242407	2	40	positive regulation of lymphocyte mediated immunity
GO:0018394	0.0246119	5.06378	0.624198	3	103	peptidyl-lysine acetylation
GO:0006996	0.025515	1.78809	11.1447	18	1839	organelle organization
GO:0042098	0.0258658	4.96377	0.636318	3	105	T cell proliferation
GO:0034968	0.026717	8.3741	0.254527	2	42	histone lysine methylation
GO:0006807	0.0278836	1.55535	31.9008	41	5264	nitrogen compound metabolic process
GO:0001776	0.0279117	8.16926	0.260587	2	43	leukocyte homeostasis
GO:0002821	0.0279117	8.16926	0.260587	2	43	positive regulation of adaptive immune response
GO:0044282	0.0297838	3.03826	1.73321	5	286	small molecule catabolic process
GO:0001866	0.02994	41.4792	0.0303009	1	5	NK T cell proliferation
GO:0010839	0.02994	41.4792	0.0303009	1	5	negative regulation of keratinocyte proliferation
GO:0021860	0.02994	41.4792	0.0303009	1	5	pyramidal neuron development
GO:0022614	0.02994	41.4792	0.0303009	1	5	membrane to membrane docking
GO:0030259	0.02994	41.4792	0.0303009	1	5	lipid glycosylation
GO:0032471	0.02994	41.4792	0.0303009	1	5	reduction of endoplasmic reticulum calcium ion concentration
GO:0032693	0.02994	41.4792	0.0303009	1	5	negative regulation of interleukin-10 production
GO:0032713	0.02994	41.4792	0.0303009	1	5	negative regulation of interleukin-4 production
GO:0032876	0.02994	41.4792	0.0303009	1	5	negative regulation of DNA endoreduplication
GO:0034720	0.02994	41.4792	0.0303009	1	5	histone H3-K4 demethylation
GO:0035811	0.02994	41.4792	0.0303009	1	5	negative regulation of urine volume
GO:0045077	0.02994	41.4792	0.0303009	1	5	negative regulation of interferon-gamma biosynthetic process
GO:0045943	0.02994	41.4792	0.0303009	1	5	positive regulation of transcription from RNA polymerase I promoter
GO:0070544	0.02994	41.4792	0.0303009	1	5	histone H3-K36 demethylation
GO:0090288	0.02994	41.4792	0.0303009	1	5	negative regulation of cellular response to growth factor stimulus
GO:0090370	0.02994	41.4792	0.0303009	1	5	negative regulation of cholesterol efflux
GO:0097105	0.02994	41.4792	0.0303009	1	5	presynaptic membrane assembly
GO:0032088	0.0303644	7.78818	0.272708	2	45	negative regulation of NF-kappaB transcription factor activity
GO:0031056	0.0316218	7.61062	0.278768	2	46	regulation of histone modification
GO:0022613	0.033217	3.46309	1.21203	4	200	ribonucleoprotein complex biogenesis
GO:0010467	0.0333748	1.55837	23.7862	32	3925	gene expression
GO:0002639	0.0358209	33.181	0.036361	1	6	positive regulation of immunoglobulin production
GO:0006537	0.0358209	33.181	0.036361	1	6	glutamate biosynthetic process
GO:0019322	0.0358209	33.181	0.036361	1	6	pentose biosynthetic process
GO:0043983	0.0358209	33.181	0.036361	1	6	histone H4-K12 acetylation
GO:0046007	0.0358209	33.181	0.036361	1	6	negative regulation of activated T cell proliferation
GO:0046784	0.0358209	33.181	0.036361	1	6	intronless viral mRNA export from host nucleus
GO:0021549	0.0382077	6.83157	0.309069	2	51	cerebellum development
GO:0046634	0.0395827	6.69446	0.315129	2	52	regulation of alpha-beta T cell activation
GO:2000112	0.0406043	1.57741	17.8048	25	2938	regulation of cellular macromolecule biosynthetic process
GO:0032649	0.0409764	6.56272	0.321189	2	53	regulation of interferon-gamma production
GO:0051053	0.0409764	6.56272	0.321189	2	53	negative regulation of DNA metabolic process
GO:0002664	0.0416665	27.6488	0.0424212	1	7	regulation of T cell tolerance induction
GO:0006014	0.0416665	27.6488	0.0424212	1	7	D-ribose metabolic process
GO:0006538	0.0416665	27.6488	0.0424212	1	7	glutamate catabolic process
GO:0033169	0.0416665	27.6488	0.0424212	1	7	histone H3-K9 demethylation
GO:0035518	0.0416665	27.6488	0.0424212	1	7	histone H2A monoubiquitination
GO:0045589	0.0416665	27.6488	0.0424212	1	7	regulation of regulatory T cell differentiation
GO:0050821	0.0438185	6.31416	0.33331	2	55	protein stabilization
GO:0007420	0.0466293	2.41537	2.61193	6	431	brain development
GO:0001787	0.047477	23.6973	0.0484814	1	8	natural killer cell proliferation
GO:0002726	0.047477	23.6973	0.0484814	1	8	positive regulation of T cell cytokine production
GO:0006474	0.047477	23.6973	0.0484814	1	8	N-terminal protein amino acid acetylation
GO:0032703	0.047477	23.6973	0.0484814	1	8	negative regulation of interleukin-2 production
GO:0033083	0.047477	23.6973	0.0484814	1	8	regulation of immature T cell proliferation
GO:0043123	0.0495749	3.79828	0.824184	3	136	positive regulation of I-kappaB kinase/NF-kappaB cascade
GO:0035666	0.0497146	5.86937	0.35755	2	59	TRIF-dependent toll-like receptor signaling pathway

## Sheet: 5hmc_Chr_X_Rhesus_GeneOntology_
GOBPID	Pvalue	OddsRatio	ExpCount	Count	Size	Term
GO:0016568	0.000770384	4.53169	1.98261	8	400	chromatin modification
GO:0032946	0.000978716	10.0012	0.441132	4	89	positive regulation of mononuclear cell proliferation
GO:0043981	0.00106105	51.75	0.0495654	2	10	histone H4-K5 acetylation
GO:0043982	0.00106105	51.75	0.0495654	2	10	histone H4-K8 acetylation
GO:0043984	0.00106105	51.75	0.0495654	2	10	histone H4-K16 acetylation
GO:0034968	0.00108304	16.5675	0.203218	3	41	histone lysine methylation
GO:0031060	0.00154628	41.3937	0.0594784	2	12	regulation of histone methylation
GO:0032733	0.00277571	29.5578	0.0793046	2	16	positive regulation of interleukin-10 production
GO:0032259	0.00302594	7.24786	0.599741	4	121	methylation
GO:0042102	0.00309993	11.2267	0.292436	3	59	positive regulation of T cell proliferation
GO:2000516	0.00313578	27.5852	0.0842611	2	17	positive regulation of CD4-positive, alpha-beta T cell activation
GO:0050670	0.00320993	7.12495	0.609654	4	123	regulation of lymphocyte proliferation
GO:0070663	0.00370307	6.83501	0.634436	4	128	regulation of leukocyte proliferation
GO:0043412	0.00491447	2.15742	11.1472	20	2249	macromolecule modification
GO:0000415	0.00495654	Inf	0.00495654	1	1	negative regulation of histone H3-K36 methylation
GO:0002654	0.00495654	Inf	0.00495654	1	1	positive regulation of tolerance induction dependent upon immune response
GO:0002658	0.00495654	Inf	0.00495654	1	1	regulation of peripheral tolerance induction
GO:0002725	0.00495654	Inf	0.00495654	1	1	negative regulation of T cell cytokine production
GO:0002851	0.00495654	Inf	0.00495654	1	1	positive regulation of peripheral T cell tolerance induction
GO:0008057	0.00495654	Inf	0.00495654	1	1	eye pigment granule organization
GO:0010727	0.00495654	Inf	0.00495654	1	1	negative regulation of hydrogen peroxide metabolic process
GO:0015910	0.00495654	Inf	0.00495654	1	1	peroxisomal long-chain fatty acid import
GO:0015919	0.00495654	Inf	0.00495654	1	1	peroxisomal membrane transport
GO:0070846	0.00495654	Inf	0.00495654	1	1	Hsp90 deacetylation
GO:0071816	0.00495654	Inf	0.00495654	1	1	tail-anchored membrane protein insertion into ER membrane
GO:0006479	0.00564623	8.97166	0.361827	3	73	protein methylation
GO:0050864	0.00608716	8.7211	0.37174	3	75	regulation of B cell activation
GO:0033044	0.00654817	8.48409	0.381653	3	77	regulation of chromosome organization
GO:0043370	0.0072817	17.2288	0.12887	2	26	regulation of CD4-positive, alpha-beta T cell differentiation
GO:0006513	0.00783926	16.5384	0.133826	2	27	protein monoubiquitination
GO:0031058	0.00783926	16.5384	0.133826	2	27	positive regulation of histone modification
GO:0002709	0.00841547	15.9011	0.138783	2	28	regulation of T cell mediated immunity
GO:0016574	0.00841547	15.9011	0.138783	2	28	histone ubiquitination
GO:0032729	0.00841547	15.9011	0.138783	2	28	positive regulation of interferon-gamma production
GO:0046638	0.00841547	15.9011	0.138783	2	28	positive regulation of alpha-beta T cell differentiation
GO:0002208	0.0096231	14.763	0.148696	2	30	somatic diversification of immunoglobulins involved in immune response
GO:0045190	0.0096231	14.763	0.148696	2	30	isotype switching
GO:0019046	0.00988888	203.875	0.00991307	1	2	reactivation of latent virus
GO:0031064	0.00988888	203.875	0.00991307	1	2	negative regulation of histone deacetylation
GO:0032831	0.00988888	203.875	0.00991307	1	2	positive regulation of CD4-positive, CD25-positive, alpha-beta regulatory T cell differentiation
GO:0043482	0.00988888	203.875	0.00991307	1	2	cellular pigment accumulation
GO:0044088	0.00988888	203.875	0.00991307	1	2	regulation of vacuole organization
GO:0051764	0.00988888	203.875	0.00991307	1	2	actin crosslink formation
GO:0070171	0.00988888	203.875	0.00991307	1	2	negative regulation of tooth mineralization
GO:0070845	0.00988888	203.875	0.00991307	1	2	polyubiquitinated misfolded protein transport
GO:0072334	0.00988888	203.875	0.00991307	1	2	UDP-galactose transmembrane transport
GO:0090035	0.00988888	203.875	0.00991307	1	2	positive regulation of chaperone-mediated protein complex assembly
GO:0090042	0.00988888	203.875	0.00991307	1	2	tubulin deacetylation
GO:0016570	0.00991074	5.10965	0.84125	4	180	histone modification
GO:0002718	0.0115697	13.3313	0.163566	2	33	regulation of cytokine production involved in immune response
GO:0007159	0.0115697	13.3313	0.163566	2	33	leukocyte cell-cell adhesion
GO:0030890	0.0115697	13.3313	0.163566	2	33	positive regulation of B cell proliferation
GO:0006996	0.0128092	2.06455	8.91185	16	1798	organelle organization
GO:0016447	0.013674	12.1522	0.178435	2	36	somatic recombination of immunoglobulin gene segments
GO:0018393	0.0137174	6.3945	0.50061	3	101	internal peptidyl-lysine acetylation
GO:0002708	0.0144096	11.8041	0.183392	2	37	positive regulation of lymphocyte mediated immunity
GO:0035601	0.0144096	11.8041	0.183392	2	37	protein deacylation
GO:0002669	0.0147971	101.93	0.0148696	1	3	positive regulation of T cell anergy
GO:0002677	0.0147971	101.93	0.0148696	1	3	negative regulation of chronic inflammatory response
GO:0032418	0.0147971	101.93	0.0148696	1	3	lysosome localization
GO:0032792	0.0147971	101.93	0.0148696	1	3	negative regulation of CREB transcription factor activity
GO:0033092	0.0147971	101.93	0.0148696	1	3	positive regulation of immature T cell proliferation in thymus
GO:0043162	0.0147971	101.93	0.0148696	1	3	ubiquitin-dependent protein catabolic process via the multivesicular body sorting pathway
GO:0048294	0.0147971	101.93	0.0148696	1	3	negative regulation of isotype switching to IgE isotypes
GO:0051561	0.0147971	101.93	0.0148696	1	3	elevation of mitochondrial calcium ion concentration
GO:0051572	0.0147971	101.93	0.0148696	1	3	negative regulation of histone H3-K4 methylation
GO:0061045	0.0147971	101.93	0.0148696	1	3	negative regulation of wound healing
GO:0071218	0.0147971	101.93	0.0148696	1	3	cellular response to misfolded protein
GO:2000353	0.0147971	101.93	0.0148696	1	3	positive regulation of endothelial cell apoptosis
GO:0002821	0.0175182	10.5902	0.203218	2	41	positive regulation of adaptive immune response
GO:0030516	0.0175182	10.5902	0.203218	2	41	regulation of axon extension
GO:0071841	0.0188339	1.81865	14.3095	22	2887	cellular component organization or biogenesis at cellular level
GO:0006473	0.0189171	5.63993	0.565045	3	114	protein acetylation
GO:0016444	0.0191697	10.072	0.213131	2	43	somatic cell DNA recombination
GO:0002513	0.0196815	67.9479	0.0198261	1	4	tolerance induction to self antigen
GO:0002911	0.0196815	67.9479	0.0198261	1	4	regulation of lymphocyte anergy
GO:0007195	0.0196815	67.9479	0.0198261	1	4	inhibition of adenylate cyclase activity by dopamine receptor signaling pathway
GO:0032714	0.0196815	67.9479	0.0198261	1	4	negative regulation of interleukin-5 production
GO:0032914	0.0196815	67.9479	0.0198261	1	4	positive regulation of transforming growth factor beta1 production
GO:0034983	0.0196815	67.9479	0.0198261	1	4	peptidyl-lysine deacetylation
GO:0035584	0.0196815	67.9479	0.0198261	1	4	calcium-mediated signaling using intracellular calcium source
GO:0045085	0.0196815	67.9479	0.0198261	1	4	negative regulation of interleukin-2 biosynthetic process
GO:0065001	0.0196815	67.9479	0.0198261	1	4	specification of axis polarity
GO:0070842	0.0196815	67.9479	0.0198261	1	4	aggresome assembly
GO:0071985	0.0196815	67.9479	0.0198261	1	4	multivesicular body sorting pathway
GO:0002696	0.0202393	4.08817	1.04087	4	210	positive regulation of leukocyte activation
GO:0032088	0.0208842	9.60207	0.223044	2	45	negative regulation of NF-kappaB transcription factor activity
GO:0043242	0.0208842	9.60207	0.223044	2	45	negative regulation of protein complex disassembly
GO:0002200	0.0217646	9.38312	0.228001	2	46	somatic diversification of immune receptors
GO:0002682	0.0224309	2.49103	3.4894	8	704	regulation of immune system process
GO:0018205	0.0226469	5.25335	0.605339	3	124	peptidyl-lysine modification
GO:0051223	0.0228533	3.93289	1.08052	4	218	regulation of protein transport
GO:0002377	0.0229179	9.11501	0.234361	2	48	immunoglobulin production
GO:0009306	0.023564	5.16982	0.61461	3	124	protein secretion
GO:0001866	0.0245419	50.957	0.0247827	1	5	NK T cell proliferation
GO:0006515	0.0245419	50.957	0.0247827	1	5	misfolded or incompletely synthesized protein catabolic process
GO:0006657	0.0245419	50.957	0.0247827	1	5	CDP-choline pathway
GO:0010839	0.0245419	50.957	0.0247827	1	5	negative regulation of keratinocyte proliferation
GO:0021860	0.0245419	50.957	0.0247827	1	5	pyramidal neuron development
GO:0022614	0.0245419	50.957	0.0247827	1	5	membrane to membrane docking
GO:0032471	0.0245419	50.957	0.0247827	1	5	reduction of endoplasmic reticulum calcium ion concentration
GO:0032693	0.0245419	50.957	0.0247827	1	5	negative regulation of interleukin-10 production
GO:0032713	0.0245419	50.957	0.0247827	1	5	negative regulation of interleukin-4 production
GO:0034720	0.0245419	50.957	0.0247827	1	5	histone H3-K4 demethylation
GO:0045077	0.0245419	50.957	0.0247827	1	5	negative regulation of interferon-gamma biosynthetic process
GO:0046007	0.0245419	50.957	0.0247827	1	5	negative regulation of activated T cell proliferation
GO:0060632	0.0245419	50.957	0.0247827	1	5	regulation of microtubule-based movement
GO:0090288	0.0245419	50.957	0.0247827	1	5	negative regulation of cellular response to growth factor stimulus
GO:0090370	0.0245419	50.957	0.0247827	1	5	negative regulation of cholesterol efflux
GO:0051051	0.0253026	3.80625	1.11522	4	225	negative regulation of transport
GO:0046634	0.0254368	8.59854	0.247827	2	50	regulation of alpha-beta T cell activation
GO:0090066	0.0286775	3.65474	1.15983	4	234	regulation of anatomical structure size
GO:0050821	0.029342	7.93468	0.267653	2	54	protein stabilization
GO:0002639	0.0293787	40.7625	0.0297392	1	6	positive regulation of immunoglobulin production
GO:0015781	0.0293787	40.7625	0.0297392	1	6	pyrimidine nucleotide-sugar transport
GO:0032703	0.0293787	40.7625	0.0297392	1	6	negative regulation of interleukin-2 production
GO:0045217	0.0293787	40.7625	0.0297392	1	6	cell-cell junction maintenance
GO:0045589	0.0293787	40.7625	0.0297392	1	6	regulation of regulatory T cell differentiation
GO:0051571	0.0293787	40.7625	0.0297392	1	6	positive regulation of histone H3-K4 methylation
GO:2000134	0.0293787	40.7625	0.0297392	1	6	negative regulation of G1/S transition of mitotic cell cycle
GO:0051261	0.0303535	7.78437	0.272609	2	55	protein depolymerization
GO:0032680	0.03347	7.36565	0.287479	2	58	regulation of tumor necrosis factor production
GO:0045621	0.03347	7.36565	0.287479	2	58	positive regulation of lymphocyte differentiation
GO:0031057	0.0336988	34.4815	0.034188	1	7	negative regulation of histone modification
GO:0002664	0.0341918	33.9661	0.0346957	1	7	regulation of T cell tolerance induction
GO:0002726	0.0341918	33.9661	0.0346957	1	7	positive regulation of T cell cytokine production
GO:0030854	0.0341918	33.9661	0.0346957	1	7	positive regulation of granulocyte differentiation
GO:0035518	0.0341918	33.9661	0.0346957	1	7	histone H2A monoubiquitination
GO:0048311	0.0341918	33.9661	0.0346957	1	7	mitochondrion distribution
GO:0035666	0.0345356	7.23587	0.292436	2	59	TRIF-dependent toll-like receptor signaling pathway
GO:0008361	0.0378107	6.87249	0.307305	2	62	regulation of cell size
GO:0071706	0.0378107	6.87249	0.307305	2	62	tumor necrosis factor superfamily cytokine production
GO:0001787	0.0389814	29.1116	0.0396523	1	8	natural killer cell proliferation
GO:0002701	0.0389814	29.1116	0.0396523	1	8	negative regulation of production of molecular mediator of immune response
GO:0002834	0.0389814	29.1116	0.0396523	1	8	regulation of response to tumor cell
GO:0002839	0.0389814	29.1116	0.0396523	1	8	positive regulation of immune response to tumor cell
GO:0006012	0.0389814	29.1116	0.0396523	1	8	galactose metabolic process
GO:0033083	0.0389814	29.1116	0.0396523	1	8	regulation of immature T cell proliferation
GO:0045348	0.0389814	29.1116	0.0396523	1	8	positive regulation of MHC class II biosynthetic process
GO:0048302	0.0389814	29.1116	0.0396523	1	8	regulation of isotype switching to IgG isotypes
GO:0051023	0.0389814	29.1116	0.0396523	1	8	regulation of immunoglobulin secretion
GO:0070584	0.0389814	29.1116	0.0396523	1	8	mitochondrion morphogenesis
GO:0034138	0.0400578	6.64977	0.317218	2	64	toll-like receptor 3 signaling pathway
GO:0043254	0.0408832	4.13309	0.763306	3	154	regulation of protein complex assembly
GO:0033036	0.0411624	1.85332	7.75202	13	1564	macromolecule localization
GO:0034130	0.0412	6.54371	0.322175	2	65	toll-like receptor 1 signaling pathway
GO:0051130	0.0417913	2.77829	1.90827	5	385	positive regulation of cellular component organization
GO:0048583	0.0421531	1.77787	9.41246	15	1899	regulation of response to stimulus
GO:0002707	0.0437476	25.4707	0.0446088	1	9	negative regulation of lymphocyte mediated immunity
GO:0002823	0.0437476	25.4707	0.0446088	1	9	negative regulation of adaptive immune response based on somatic recombination of immune receptors built from immunoglobulin superfamily domains
GO:0002833	0.0437476	25.4707	0.0446088	1	9	positive regulation of response to biotic stimulus
GO:0006895	0.0437476	25.4707	0.0446088	1	9	Golgi to endosome transport
GO:0010870	0.0437476	25.4707	0.0446088	1	9	positive regulation of receptor biosynthetic process
GO:0032753	0.0437476	25.4707	0.0446088	1	9	positive regulation of interleukin-4 production
GO:0035067	0.0437476	25.4707	0.0446088	1	9	negative regulation of histone acetylation
GO:0045176	0.0437476	25.4707	0.0446088	1	9	apical protein localization
GO:0048843	0.0437476	25.4707	0.0446088	1	9	negative regulation of axon extension involved in axon guidance
GO:0050775	0.0437476	25.4707	0.0446088	1	9	positive regulation of dendrite morphogenesis
GO:0071956	0.0437476	25.4707	0.0446088	1	9	cellular component maintenance at cellular level
GO:0034134	0.0446995	6.24483	0.337044	2	68	toll-like receptor 2 signaling pathway
GO:0002443	0.0449453	3.97329	0.793046	3	160	leukocyte mediated immunity
GO:0032880	0.0457857	3.12723	1.34818	4	272	regulation of protein localization
GO:0046649	0.0470507	2.68363	1.9727	5	398	lymphocyte activation
GO:0002755	0.0470918	6.06022	0.346957	2	70	MyD88-dependent toll-like receptor signaling pathway
GO:0051494	0.0470918	6.06022	0.346957	2	70	negative regulation of cytoskeleton organization
GO:0045934	0.0484701	2.1179	4.0594	8	819	negative regulation of nucleobase-containing compound metabolic process
GO:0032743	0.0484906	22.6389	0.0495654	1	10	positive regulation of interleukin-2 production
GO:0045109	0.0484906	22.6389	0.0495654	1	10	intermediate filament organization
GO:0045910	0.0484906	22.6389	0.0495654	1	10	negative regulation of DNA recombination
GO:0046856	0.0484906	22.6389	0.0495654	1	10	phosphatidylinositol dephosphorylation
GO:0051205	0.0484906	22.6389	0.0495654	1	10	protein insertion into membrane

## Sheet: 5hmc_Chr_X_Mouse_GeneOntology_0
GOBPID	Pvalue	OddsRatio	ExpCount	Count	Size	Term
GO:0006479	0.000770156	20.5188	0.188175	3	33	protein methylation
GO:0031060	0.000845328	64.8431	0.0456182	2	8	regulation of histone methylation
GO:0006513	0.00134934	48.6029	0.0570228	2	10	protein monoubiquitination
GO:0016574	0.00196561	38.8588	0.0684274	2	12	histone ubiquitination
GO:0032259	0.00204453	14.2587	0.262305	3	46	methylation
GO:0016569	0.00259383	8.39477	0.604442	4	106	covalent chromatin modification
GO:0006325	0.00440611	5.67966	1.14616	5	201	chromatin organization
GO:0000415	0.00570228	Inf	0.00570228	1	1	negative regulation of histone H3-K36 methylation
GO:0021629	0.00570228	Inf	0.00570228	1	1	olfactory nerve structural organization
GO:0051572	0.00570228	Inf	0.00570228	1	1	negative regulation of histone H3-K4 methylation
GO:0065001	0.00570228	Inf	0.00570228	1	1	specification of axis polarity
GO:0070171	0.00570228	Inf	0.00570228	1	1	negative regulation of tooth mineralization
GO:0033044	0.00922954	16.1225	0.148259	2	26	regulation of chromosome organization
GO:0006996	0.0106146	3.44856	3.33583	8	585	organelle organization
GO:0071840	0.0106421	3.23726	6.60894	12	1159	cellular component organization or biogenesis
GO:0051128	0.010644	3.98345	1.9958	6	350	regulation of cellular component organization
GO:0007095	0.0113737	184	0.0114046	1	2	mitotic cell cycle G2/M transition DNA damage checkpoint
GO:0021553	0.0113737	184	0.0114046	1	2	olfactory nerve development
GO:0032486	0.0113737	184	0.0114046	1	2	Rap protein signal transduction
GO:0045213	0.0113737	184	0.0114046	1	2	neurotransmitter receptor metabolic process
GO:0030502	0.0170146	91.9722	0.0171068	1	3	negative regulation of bone mineralization
GO:0051571	0.0170146	91.9722	0.0171068	1	3	positive regulation of histone H3-K4 methylation
GO:0070207	0.0170146	91.9722	0.0171068	1	3	protein homotrimerization
GO:0048015	0.021125	10.1393	0.228091	2	40	phosphatidylinositol-mediated signaling
GO:0030854	0.0226249	61.2963	0.0228091	1	4	positive regulation of granulocyte differentiation
GO:0031954	0.0226249	61.2963	0.0228091	1	4	positive regulation of protein autophosphorylation
GO:0035518	0.0226249	61.2963	0.0228091	1	4	histone H2A monoubiquitination
GO:0043981	0.0226249	61.2963	0.0228091	1	4	histone H4-K5 acetylation
GO:0043982	0.0226249	61.2963	0.0228091	1	4	histone H4-K8 acetylation
GO:0051151	0.0226249	61.2963	0.0228091	1	4	negative regulation of smooth muscle cell differentiation
GO:0060024	0.0226249	61.2963	0.0228091	1	4	rhythmic synaptic transmission
GO:0070059	0.0226249	61.2963	0.0228091	1	4	apoptosis in response to endoplasmic reticulum stress
GO:0097105	0.0226249	61.2963	0.0228091	1	4	presynaptic membrane assembly
GO:0043984	0.0282048	45.9583	0.0285114	1	5	histone H4-K16 acetylation
GO:0060080	0.0282048	45.9583	0.0285114	1	5	regulation of inhibitory postsynaptic membrane potential
GO:0050808	0.0308962	8.17522	0.279412	2	49	synapse organization
GO:0051147	0.0332719	7.83673	0.290816	2	51	regulation of muscle cell differentiation
GO:0043043	0.0337546	36.7556	0.0342137	1	6	peptide biosynthetic process
GO:0045454	0.0337546	36.7556	0.0342137	1	6	cell redox homeostasis
GO:0046716	0.0337546	36.7556	0.0342137	1	6	muscle cell homeostasis
GO:0048532	0.0337546	36.7556	0.0342137	1	6	anatomical structure arrangement
GO:0007517	0.0391844	4.51847	0.769808	3	135	muscle organ development
GO:0002087	0.0392744	30.6204	0.039916	1	7	regulation of respiratory gaseous exchange by neurological system process
GO:0006309	0.0392744	30.6204	0.039916	1	7	DNA fragmentation involved in apoptotic nuclear change
GO:0006919	0.0392744	30.6204	0.039916	1	7	activation of cysteine-type endopeptidase activity involved in apoptotic process
GO:0010389	0.0392744	30.6204	0.039916	1	7	regulation of G2/M transition of mitotic cell cycle
GO:0006974	0.0399243	4.48308	0.77551	3	136	response to DNA damage stimulus
GO:0000902	0.044118	3.02347	2.02431	5	355	cell morphogenesis
GO:0007158	0.0447642	26.2381	0.0456182	1	8	neuron cell-cell adhesion
GO:0031057	0.0447642	26.2381	0.0456182	1	8	negative regulation of histone modification
GO:0035176	0.0447642	26.2381	0.0456182	1	8	social behavior
GO:0051568	0.0450984	25.8047	0.0459736	1	9	histone H3-K4 methylation
GO:0008286	0.0461728	6.48853	0.347839	2	61	insulin receptor signaling pathway
GO:0071842	0.0475126	3.74743	1.4656	4	366	cellular component organization at cellular level
GO:0070647	0.0477222	4.15647	0.832533	3	146	protein modification by small protein conjugation or removal
