# Supplementary material for: Array-based assay detects genome-wide 5-mC and 5-hmC in the brains of humans, non-human primates, and mice
Source: BMC Genomics. 2014 Feb 13;15:131. doi: 10.1186/1471-2164-15-131 (PMC3930898; doi:10.1186/1471-2164-15-131)
Supplement: Additional file 6 — Differentially methylated loci identified between rhesus placental and fetal tissue using genes annotated to oncogenes and tumor suppressor genes. Header descriptions include: the Illumina assay probe identification (cgid); the Bonferroni corrected P-value (bonferroni); the false discovery rate (fdr); uncorrected P-value (cls_pvalue); the genome build that the probe was designed on (Genome_Build); the human chromosome that the probe is located on (CHR); the genomic coordinates on the human chromosome (MAPINFO); the gene name as annotated by the University of California Santa Cruz genome browser (UCSC_RefGene_Name); the UCSC accession number for the gene (UCSC_RefGene_Accesssion); the location of the locus in relation to the UCSC gene structure (UCSC_RefGene_Group); and the location of the locus in relation to a UCSC annotated CpG island (Relation_to_UCSC_CpG_Island; blank means no association). [file 1471-2164-15-131-S6.csv]

cgid	bonferroni	fdr	cls_pvalue	Genome_Build	CHR	MAPINFO	UCSC_RefGene_Name	UCSC_RefGene_Accession	UCSC_RefGene_Group	Relation_to_UCSC_CpG_Island
cg16118379	4.83E-07	4.83E-07	5.44E-10	37	1	11207707	MTOR	NM_004958	Body
cg11644402	1.38E-06	6.69E-07	1.55E-09	37	7	101829270	CUX1;CUX1;CUX1	NM_181500;NM_181552;NM_001913	Body;Body;Body
cg10652674	2.01E-06	6.69E-07	2.26E-09	37	10	62023665	ANK3	NM_020987	Body
cg21473782	4.18E-06	1.05E-06	4.71E-09	37	17	79099819	MIR657;AATK;MIR338	NR_030394;NM_001080395;NR_029897	TSS1500;Body;TSS200	N_Shelf
cg25335440	8.11E-06	1.48E-06	9.13E-09	37	7	101833915	CUX1;CUX1;CUX1	NM_181500;NM_181552;NM_001913	Body;Body;Body
cg07570723	8.85E-06	1.48E-06	9.97E-09	37	1	39875238	KIAA0754;KIAA0754;MACF1;MACF1	NM_015038;NM_015038;NM_012090;NM_033044	5'UTR;1stExon;Body;Body	Island
cg18732042	2.54E-05	3.62E-06	2.86E-08	37	10	62023637	ANK3	NM_020987	Body
cg17198320	3.30E-05	4.12E-06	3.71E-08	37	10	695877	DIP2C;C10orf108;C10orf108	NM_014974;NR_027152;NR_027151	Body;TSS200;TSS200
cg26998842	4.94E-05	5.49E-06	5.56E-08	37	17	79108218	AATK;MIR1250	NM_001080395;NR_031652	Body;TSS1500	N_Shore
cg11586666	6.31E-05	6.17E-06	7.10E-08	37	5	167829221	WWC1;WWC1;WWC1	NM_001161662;NM_015238;NM_001161661	Body;Body;Body
cg18239858	6.79E-05	6.17E-06	7.64E-08	37	7	101712363	CUX1;CUX1;CUX1	NM_181500;NM_181552;NM_001913	Body;Body;Body
cg11236755	0.000105278	8.77E-06	1.19E-07	37	17	79108051	AATK;MIR1250	NM_001080395;NR_031652	Body;TSS1500	N_Shore
cg12750884	0.000203608	1.57E-05	2.29E-07	37	1	11303204	MTOR	NM_004958	Body
cg06814814	0.000263793	1.88E-05	2.97E-07	37	22	29730282	AP1B1;SNORD125;AP1B1;AP1B1	NM_001166019;NR_003686;NM_001127;NM_145730	Body;TSS1500;Body;Body
cg06104935	0.000301586	1.94E-05	3.40E-07	37	7	101712212	CUX1;CUX1;CUX1	NM_181500;NM_181552;NM_001913	Body;Body;Body
cg15761799	0.000309614	1.94E-05	3.49E-07	37	17	79097051	AATK	NM_001080395	Body	S_Shore
cg14644475	0.000442747	2.60E-05	4.99E-07	37	5	167792594	WWC1;WWC1;WWC1	NM_001161662;NM_015238;NM_001161661	Body;Body;Body
cg14759549	0.000546664	3.04E-05	6.16E-07	37	2	102447269	MAP4K4;MAP4K4;MAP4K4	NM_145687;NM_004834;NM_145686	Body;Body;Body
cg14203613	0.000632775	3.33E-05	7.13E-07	37	3	4714928	ITPR1;ITPR1;ITPR1	NM_002222;NM_001099952;NM_001168272	Body;Body;Body
cg22497856	0.000794676	3.97E-05	8.95E-07	37	17	79096582	AATK	NM_001080395	Body	Island
cg08315613	0.000911656	4.34E-05	1.03E-06	37	19	11074303	SMARCA4;SMARCA4;SMARCA4	NM_003072;NM_001128849;NM_001128844	5'UTR;5'UTR;5'UTR	S_Shore
cg11351927	0.001066255	4.85E-05	1.20E-06	37	10	557886	DIP2C	NM_014974	Body
cg02858808	0.001204507	5.24E-05	1.36E-06	37	7	101829330	CUX1;CUX1;CUX1	NM_181500;NM_181552;NM_001913	Body;Body;Body
cg13521869	0.001619692	6.75E-05	1.82E-06	37	22	50897741	SBF1	NM_002972	Body	Island
cg22780174	0.002132802	8.42E-05	2.40E-06	37	10	677369	DIP2C	NM_014974	Body	N_Shore
cg06173663	0.002230863	8.42E-05	2.51E-06	37	7	101579929	CUX1;CUX1;CUX1	NM_181500;NM_181552;NM_001913	Body;Body;Body
cg24545728	0.002354874	8.42E-05	2.65E-06	37	17	79102937	AATK	NM_001080395	Body	Island
cg11588566	0.002357586	8.42E-05	2.65E-06	37	10	519360	DIP2C	NM_014974	Body	S_Shore
cg02642178	0.003191875	0.000110065	3.59E-06	37	22	50899694	SBF1	NM_002972	Body	N_Shore
cg13707945	0.00405204	0.000130854	4.56E-06	37	3	4714992	ITPR1;ITPR1;ITPR1	NM_002222;NM_001099952;NM_001168272	Body;Body;Body
cg12048341	0.004056479	0.000130854	4.57E-06	37	1	201712730	NAV1;NAV1	NM_001167738;NM_020443	Body;Body	S_Shelf
cg13874012	0.00435991	0.000136247	4.91E-06	37	10	589143	DIP2C	NM_014974	Body
cg10332396	0.005163404	0.000149103	5.81E-06	37	17	1578541	PRPF8	NM_006445	Body
cg01187496	0.005173615	0.000149103	5.83E-06	37	5	167718124	WWC1;WWC1;WWC1	NM_001161661;NM_001161662;NM_015238	TSS1500;TSS1500;TSS1500	N_Shore
cg16976034	0.005332595	0.000149103	6.01E-06	37	7	101870713	CUX1;CUX1;CUX1	NM_181500;NM_181552;NM_001913	Body;Body;Body
cg01411786	0.005367692	0.000149103	6.04E-06	37	1	201709390	NAV1;NAV1	NM_001167738;NM_020443	Body;Body	Island
cg07870074	0.00568682	0.000150095	6.40E-06	37	10	706006	DIP2C;C10orf108	NM_014974;NR_027152	Body;Body
cg20607577	0.005804771	0.000150095	6.54E-06	37	8	12958141	DLC1;DLC1;DLC1	NM_006094;NM_001164271;NM_182643	Body;Body;Body
cg01387849	0.005950384	0.000150095	6.70E-06	37	16	89351654	ANKRD11	NM_013275	Body	N_Shore
cg06043512	0.006003801	0.000150095	6.76E-06	37	8	12958533	DLC1;DLC1;DLC1	NM_006094;NM_001164271;NM_182643	Body;Body;Body
cg02953769	0.006720314	0.00016391	7.57E-06	37	6	56591641	DST;DST;DST;DST	NM_001144770;NM_183380;NM_001144771;NM_001144769	Body;Body;Body;Body
cg01263942	0.006978353	0.000166151	7.86E-06	37	10	695859	DIP2C;C10orf108;C10orf108	NM_014974;NR_027152;NR_027151	Body;TSS200;TSS200
cg00153395	0.008329182	0.000191791	9.38E-06	37	1	65327523	JAK1	NM_002227	Body
cg19734228	0.008568405	0.000191791	9.65E-06	37	9	90113593	DAPK1	NM_004938	5'UTR	Island
cg27292099	0.008868537	0.000191791	9.99E-06	37	1	39853529	MACF1;MACF1	NM_012090;NM_033044	Body;Body
cg11046864	0.008928723	0.000191791	1.01E-05	37	10	673310	DIP2C	NM_014974	Body	S_Shelf
cg03328935	0.009014162	0.000191791	1.02E-05	37	1	201654971	NAV1	NM_020443	Body
cg20436707	0.009355536	0.000194907	1.05E-05	37	10	698162	DIP2C;C10orf108;C10orf108	NM_014974;NR_027151;NR_027152	Body;Body;Body
cg25248045	0.009680738	0.000197566	1.09E-05	37	2	102381786	MAP4K4;MAP4K4;MAP4K4	NM_145687;NM_004834;NM_145686	Body;Body;Body
cg18442362	0.010507542	0.000210151	1.18E-05	37	7	44677772	OGDH;OGDH;OGDH	NM_001003941;NM_001165036;NM_002541	Body;Body;Body
cg07754880	0.011023688	0.000216151	1.24E-05	37	16	2113258	TSC2;TSC2;TSC2	NM_001077183;NM_000548;NM_001114382	Body;Body;Body	N_Shore
cg25192081	0.011652966	0.000224095	1.31E-05	37	1	65308244	JAK1	NM_002227	Body
cg16235531	0.012821036	0.000241906	1.44E-05	37	5	66459345	MAST4;MAST4	NM_015183;NM_001164664	Body;Body	Island
cg27113015	0.013065438	0.000241953	1.47E-05	37	6	148829044	SASH1	NM_015278	Body
cg15305112	0.013773119	0.00025042	1.55E-05	37	2	235928662	SH3BP4	NM_014521	5'UTR
cg18884557	0.016359776	0.000292139	1.84E-05	37	7	101847700	CUX1;CUX1;CUX1	NM_181500;NM_181552;NM_001913	Body;Body;Body
cg17221095	0.017182767	0.000297921	1.93E-05	37	7	45717651	ADCY1	NM_021116	Body
cg18502238	0.017279416	0.000297921	1.95E-05	37	10	651119	DIP2C	NM_014974	Body	N_Shore
cg23737049	0.021666566	0.00036723	2.44E-05	37	13	111774015	ARHGEF7;ARHGEF7;ARHGEF7	NM_001113511;NM_001113512;NM_145735	Body;Body;Body
cg26459372	0.023290076	0.000388168	2.62E-05	37	7	45613676	ADCY1	NM_021116	TSS1500	Island
cg18539461	0.025655041	0.000420574	2.89E-05	37	1	201709675	NAV1;NAV1	NM_001167738;NM_020443	Body;Body	S_Shore
cg05410624	0.028737259	0.000463504	3.24E-05	37	22	29782753	AP1B1;AP1B1;AP1B1	NM_001166019;NM_001127;NM_145730	5'UTR;5'UTR;5'UTR	N_Shore
cg25020678	0.029446778	0.000464415	3.32E-05	37	10	682841	DIP2C	NM_014974	Body	N_Shelf
cg18467406	0.029722529	0.000464415	3.35E-05	37	10	665510	DIP2C	NM_014974	Body	N_Shelf
cg12014181	0.030478121	0.000468894	3.43E-05	37	10	729479	DIP2C	NM_014974	Body
cg14708401	0.031013877	0.000469907	3.49E-05	37	3	4715031	ITPR1;ITPR1;ITPR1	NM_002222;NM_001099952;NM_001168272	Body;Body;Body
cg16749785	0.032420946	0.000479822	3.65E-05	37	8	12958083	DLC1;DLC1;DLC1	NM_006094;NM_001164271;NM_182643	Body;Body;Body
cg26467471	0.032627887	0.000479822	3.67E-05	37	10	676529	DIP2C	NM_014974	Body	N_Shore
cg06729723	0.035140535	0.000503956	3.96E-05	37	22	50885475	SBF1	NM_002972	3'UTR	Island
cg24461627	0.035276913	0.000503956	3.97E-05	37	10	468412	DIP2C	NM_014974	Body	S_Shelf
cg14507482	0.037177302	0.000519505	4.19E-05	37	7	51084006	COBL	NM_015198	3'UTR
cg02989715	0.037404355	0.000519505	4.21E-05	37	11	1009739	AP2A2	NM_012305	Body	N_Shore
cg07971007	0.039123352	0.000535903	4.41E-05	37	17	79127372	AATK	NM_001080395	Body
cg21010753	0.039656796	0.000535903	4.47E-05	37	22	50898040	SBF1	NM_002972	Body	Island
cg04935521	0.044433423	0.000592446	5.00E-05	37	17	79098772	AATK	NM_001080395	Body	N_Shelf
cg13529101	0.046261958	0.00060871	5.21E-05	37	7	101845425	CUX1;CUX1;CUX1	NM_181500;NM_181552;NM_001913	Body;Body;Body
cg15746719	0.055946746	0.000716574	6.30E-05	37	9	90113813	DAPK1	NM_004938	5'UTR	Island
cg14096415	0.056951873	0.000716574	6.41E-05	37	2	235891856	SH3BP4	NM_014521	5'UTR
cg27315601	0.057695669	0.000716574	6.50E-05	37	10	464965	DIP2C	NM_014974	Body	N_Shore
cg07566917	0.057738741	0.000716574	6.50E-05	37	10	557109	DIP2C	NM_014974	Body
cg11214757	0.058042482	0.000716574	6.54E-05	37	5	176024225	GPRIN1	NM_052899	Body	Island
cg24750674	0.059326879	0.000723499	6.68E-05	37	17	79097243	AATK	NM_001080395	Body	S_Shore
cg12520276	0.061578436	0.000741909	6.93E-05	37	10	516613	DIP2C	NM_014974	Body	N_Shore
cg20553016	0.067632013	0.000805143	7.62E-05	37	2	235950085	SH3BP4	NM_014521	Body	N_Shore
cg09063434	0.071443176	0.000822029	8.05E-05	37	10	682486	DIP2C	NM_014974	Body	N_Shelf
cg06332842	0.072485336	0.000822029	8.16E-05	37	17	79100214	MIR657;AATK;MIR338	NR_030394;NM_001080395;NR_029897	TSS1500;Body;TSS1500	N_Shelf
cg00136547	0.073360091	0.000822029	8.26E-05	37	6	56507796	DST;DST;DST;DST;DST;DST;DST	NM_001144770;NM_020388;NM_183380;NM_015548;NM_001723;NM_001144771;NM_001144769	Body;TSS200;Body;TSS200;TSS200;Body;Body
cg09762515	0.073511547	0.000822029	8.28E-05	37	7	101556588	CUX1;CUX1;CUX1	NM_181500;NM_181552;NM_001913	Body;Body;Body	N_Shelf
cg16317516	0.07351346	0.000822029	8.28E-05	37	11	47294196	MADD;MADD;MADD;MADD;MADD;MADD;MADD;MADD;MADD;MADD	NM_130474;NM_001135944;NM_130473;NM_130471;NM_001135943;NM_130470;NM_003682;NM_130472;NM_130476;NM_130475	5'UTR;5'UTR;5'UTR;5'UTR;5'UTR;5'UTR;5'UTR;5'UTR;5'UTR;5'UTR	S_Shelf
cg09325360	0.073982639	0.000822029	8.33E-05	37	16	2138086	TSC2;TSC2;TSC2	NM_001077183;NM_000548;NM_001114382	Body;Body;Body	N_Shore
cg08664568	0.082176236	0.000903036	9.25E-05	37	1	39598712	MACF1	NM_012090	Body
cg24574902	0.091130946	0.000990554	0.000102625	37	3	47455785	SCAP	NM_012235	Body	N_Shelf
cg18474072	0.092600597	0.000995705	0.00010428	37	10	664762	DIP2C	NM_014974	Body
cg13739442	0.099332184	0.001056725	0.000111861	37	22	29730260	AP1B1;SNORD125;AP1B1;AP1B1	NM_001166019;NR_003686;NM_001127;NM_145730	Body;TSS1500;Body;Body
cg19450302	0.102687238	0.001064812	0.000115639	37	11	9160869	DENND5A	NM_015213	3'UTR
cg19109397	0.103376701	0.001064812	0.000116415	37	10	61828511	ANK3;ANK3	NM_001149;NM_020987	Body;Body
cg20007890	0.103990196	0.001064812	0.000117106	37	10	468755	DIP2C	NM_014974	Body	S_Shelf
cg01056678	0.104351579	0.001064812	0.000117513	37	5	66459436	MAST4;MAST4	NM_015183;NM_001164664	Body;Body	Island
cg27300045	0.107004572	0.001080854	0.000120501	37	19	47610813	ZC3H4	NM_015168	Body	N_Shelf
cg22549984	0.112509097	0.001125091	0.000126699	37	10	395367	DIP2C	NM_014974	Body	Island
cg20833838	0.118282269	0.001162487	0.000133201	37	5	176036260	GPRIN1	NM_052899	5'UTR	N_Shore
cg12077460	0.118573633	0.001162487	0.000133529	37	8	8702053	MFHAS1	NM_004225	Body
cg13484848	0.122181328	0.001176758	0.000137592	37	17	79131053	AATK	NM_001080395	Body	N_Shore
cg02514579	0.122382793	0.001176758	0.000137818	37	10	717091	DIP2C	NM_014974	Body
cg05903872	0.139824264	0.00133166	0.00015746	37	10	697901	DIP2C;C10orf108;C10orf108	NM_014974;NR_027151;NR_027152	Body;Body;Body
cg13964439	0.143050051	0.001349529	0.000161092	37	9	90278260	DAPK1	NM_004938	Body	S_Shelf
cg05450336	0.153440837	0.001421925	0.000172794	37	10	729916	DIP2C	NM_014974	Body
cg27424692	0.153567941	0.001421925	0.000172937	37	2	102421158	MAP4K4;MAP4K4;MAP4K4	NM_145687;NM_004834;NM_145686	Body;Body;Body
cg27395342	0.162090476	0.001487069	0.000182534	37	8	13224310	DLC1;DLC1	NM_182643;NM_024767	Body;Body
cg12809489	0.167851229	0.00152592	0.000189022	37	3	52526520	NISCH	NM_007184	3'UTR	S_Shelf
cg14429979	0.173570156	0.001545775	0.000195462	37	11	1009801	AP2A2	NM_012305	Body	N_Shore
cg07469445	0.173868648	0.001545775	0.000195798	37	10	695900	DIP2C;C10orf108;C10orf108	NM_014974;NR_027151;NR_027152	Body;Body;TSS200
cg09522479	0.174672572	0.001545775	0.000196703	37	10	604032	DIP2C	NM_014974	Body
cg00125048	0.180905697	0.001586892	0.000203723	37	5	176023439	GPRIN1	NM_052899	3'UTR	N_Shore
cg13656738	0.19156972	0.001665824	0.000215732	37	19	11151937	SMARCA4;SMARCA4;SMARCA4;SMARCA4;SMARCA4;SMARCA4;SMARCA4	NM_001128846;NM_001128848;NM_001128844;NM_003072;NM_001128847;NM_001128849;NM_001128845	Body;Body;Body;Body;Body;Body;Body	Island
cg18550498	0.2011299	0.001733878	0.000226498	37	11	1008985	AP2A2	NM_012305	Body	N_Shore
cg02169185	0.21009723	0.001795703	0.000236596	37	7	101899429	CUX1;CUX1	NM_181500;NM_001913	Body;Body
cg07798602	0.243250746	0.002061447	0.000273931	37	1	65358393	JAK1	NM_002227	5'UTR
cg08079763	0.260806552	0.002190906	0.000293701	37	10	679171	DIP2C	NM_014974	Body	Island
cg18346182	0.263754305	0.002190906	0.000297021	37	10	734399	DIP2C	NM_014974	Body	N_Shore
cg24699271	0.265099581	0.002190906	0.000298536	37	3	4638584	ITPR1;ITPR1;ITPR1	NM_002222;NM_001099952;NM_001168272	Body;Body;Body
cg07453451	0.275533043	0.002258468	0.000310285	37	1	65433360	JAK1	NM_002227	TSS1500	S_Shore
cg11042620	0.289955534	0.002357362	0.000326527	37	21	38454386	TTC3;TTC3	NM_003316;NM_001001894	TSS1500;5'UTR
cg04814990	0.305574536	0.002464311	0.000344115	37	13	111957387	ARHGEF7;ARHGEF7	NM_003899;NM_001113513	3'UTR;3'UTR
cg13781408	0.310212035	0.002481696	0.000349338	37	17	79095700	AATK	NM_001080395	Body	Island
cg19744952	0.317476778	0.002519657	0.000357519	37	19	42788966	CIC	NM_015125	Body	S_Shelf
cg05005422	0.326034746	0.002567203	0.000367156	37	7	101650989	CUX1;CUX1;CUX1	NM_181500;NM_181552;NM_001913	Body;Body;Body
cg15168603	0.354221934	0.002767359	0.000398899	37	3	4752020	ITPR1;ITPR1;ITPR1	NM_002222;NM_001099952;NM_001168272	Body;Body;Body
cg13877974	0.362530581	0.002810315	0.000408255	37	1	201708888	NAV1;NAV1	NM_001167738;NM_020443	TSS200;Body	Island
cg16517702	0.370637621	0.002851059	0.000417385	37	1	201617853	NAV1	NM_020443	1stExon	Island
cg12417362	0.388976779	0.002969288	0.000438037	37	1	201617355	NAV1	NM_020443	TSS200	Island
cg24562018	0.401780736	0.003043793	0.000452456	37	10	468849	DIP2C	NM_014974	Body	S_Shelf
cg26729669	0.4063697	0.003055411	0.000457624	37	17	79108296	AATK;MIR1250	NM_001080395;NR_031652	Body;TSS1500	N_Shore
cg17713751	0.418557474	0.003123563	0.000471349	37	7	101723568	CUX1;CUX1;CUX1	NM_181500;NM_181552;NM_001913	Body;Body;Body
cg24760597	0.436415256	0.003232706	0.000491459	37	10	61828486	ANK3;ANK3	NM_001149;NM_020987	Body;Body
cg18088486	0.472459162	0.003445742	0.000532049	37	7	101837148	CUX1;CUX1;CUX1	NM_181500;NM_181552;NM_001913	Body;Body;Body	N_Shore
cg09805925	0.472802407	0.003445742	0.000532435	37	10	323396	DIP2C	NM_014974	Body
cg02747341	0.477073267	0.003445742	0.000537245	37	16	2110688	TSC2;TSC2;TSC2	NM_001077183;NM_000548;NM_001114382	Body;Body;Body	N_Shelf
cg17606548	0.478958093	0.003445742	0.000539367	37	5	66123702	MAST4;MAST4;MAST4	NM_015183;NM_001164664;NM_198828	TSS1500;Body;Body
cg18685158	0.494584033	0.003532743	0.000556964	37	19	11168915	SMARCA4;SMARCA4;SMARCA4;SMARCA4;SMARCA4;SMARCA4;SMARCA4	NM_001128846;NM_001128848;NM_001128844;NM_003072;NM_001128847;NM_001128849;NM_001128845	Body;Body;Body;Body;Body;Body;Body	N_Shore
cg01358444	0.508263924	0.003582988	0.000572369	37	6	56406084	DST;DST;DST;DST;DST	NM_015548;NM_001144770;NM_183380;NM_001144771;NM_001144769	Body;Body;Body;Body;Body	N_Shore
cg26176014	0.508784281	0.003582988	0.000572955	37	17	80491645	FOXK2	NM_004514	Body
cg14498394	0.539364626	0.003771781	0.000607393	37	9	140512455	C9orf37;EHMT1;EHMT1	NM_032937;NM_024757;NM_001145527	5'UTR;TSS1500;TSS1500	N_Shore
cg00982974	0.553748911	0.003845479	0.000623591	37	7	101522290	CUX1;CUX1;CUX1	NM_181500;NM_181552;NM_001913	Body;Body;Body
cg01022670	0.559626398	0.003859492	0.00063021	37	10	729711	DIP2C	NM_014974	Body
cg02598807	0.597874485	0.004095031	0.000673282	37	11	977280	AP2A2	NM_012305	Body	S_Shore
cg22202558	0.68024945	0.004627547	0.000766047	37	7	101500303	CUX1;CUX1;CUX1	NM_181500;NM_181552;NM_001913	Body;Body;Body
cg05569220	0.695169925	0.00468925	0.000782849	37	17	79138873	LOC388428;AATK	NR_027255;NM_001080395	TSS1500;Body	N_Shore
cg19683608	0.698698273	0.00468925	0.000786822	37	10	695403	C10orf108;C10orf108;DIP2C	NR_027152;NR_027151;NM_014974	TSS1500;TSS1500;Body
cg15912031	0.713235226	0.004750638	0.000803193	37	10	639935	DIP2C	NM_014974	Body
cg09697578	0.717346354	0.004750638	0.000807822	37	17	80540696	FOXK2	NM_004514	Body	N_Shore
cg02105211	0.758743347	0.004991733	0.000854441	37	3	4625188	ITPR1;ITPR1;ITPR1	NM_002222;NM_001099952;NM_001168272	Body;Body;Body
cg07101029	0.860006206	0.005620956	0.000968475	37	16	2127004	TSC2;TSC2;TSC2	NM_001077183;NM_000548;NM_001114382	Body;Body;Body	N_Shore
cg02049979	0.871131735	0.005642032	0.000981004	37	8	8718066	MFHAS1	NM_004225	Body
cg16424182	0.874514971	0.005642032	0.000984814	37	16	2127647	TSC2;TSC2;TSC2	NM_001077183;NM_000548;NM_001114382	Body;Body;Body	N_Shore
cg07102380	0.905774765	0.005806248	0.001020017	37	10	612266	DIP2C	NM_014974	Body
cg25933095	0.924928217	0.005856869	0.001041586	37	8	12957646	DLC1;DLC1;DLC1	NM_006094;NM_001164271;NM_182643	Body;Body;Body
cg09416615	0.925385272	0.005856869	0.001042101	37	19	11152012	SMARCA4;SMARCA4;SMARCA4;SMARCA4;SMARCA4;SMARCA4;SMARCA4	NM_001128846;NM_001128848;NM_001128844;NM_003072;NM_001128847;NM_001128849;NM_001128845	Body;Body;Body;Body;Body;Body;Body	Island
cg11704818	0.95966536	0.006025085	0.001080704	37	3	47517781	SCAP	NM_012235	TSS1500	S_Shore
cg02091066	0.964013562	0.006025085	0.001085601	37	6	56716681	DST;DST;DST;DST	NM_001144770;NM_001144770;NM_001144771;NM_001144769	5'UTR;1stExon;TSS1500;Body
cg09420993	1	0.006375344	0.00115589	37	16	2114026	TSC2;TSC2;TSC2	NM_001077183;NM_000548;NM_001114382	Body;Body;Body	Island
cg07352050	1	0.006482792	0.001182671	37	13	99668212	DOCK9;DOCK9	NM_015296;NM_001130049	Body;Body
cg01033419	1	0.006771855	0.001246462	37	6	56387378	DST;DST;DST;DST;DST	NM_015548;NM_001144770;NM_183380;NM_001144771;NM_001144769	Body;Body;Body;Body;Body
cg05638821	1	0.006771855	0.001255324	37	1	65428625	JAK1	NM_002227	5'UTR	N_Shelf
cg14834267	1	0.006771855	0.001258284	37	1	201617847	NAV1	NM_020443	1stExon	Island
cg26139080	1	0.007240281	0.001353476	37	11	47293733	MADD;MADD;MADD;MADD;MADD;MADD;MADD;MADD;MADD;MADD	NM_130474;NM_001135944;NM_130473;NM_130471;NM_001135943;NM_130470;NM_003682;NM_130472;NM_130476;NM_130475	5'UTR;5'UTR;5'UTR;5'UTR;5'UTR;5'UTR;5'UTR;5'UTR;5'UTR;5'UTR	S_Shore
cg10441401	1	0.00725967	0.001365276	37	10	578084	DIP2C	NM_014974	Body	S_Shore
cg24970181	1	0.007461001	0.001411541	37	6	56716884	DST;DST;DST	NM_001144771;NM_001144770;NM_001144769	TSS1500;TSS200;Body
cg00540828	1	0.007736402	0.001472356	37	7	101546993	CUX1;CUX1;CUX1	NM_181500;NM_181552;NM_001913	Body;Body;Body
cg13842302	1	0.007816	0.001496306	37	9	140676141	EHMT1;EHMT1	NM_024757;NM_001145527	Body;Body	S_Shore
cg16178942	1	0.007994881	0.001540929	37	13	111944557	ARHGEF7;ARHGEF7;ARHGEF7;ARHGEF7;ARHGEF7	NM_001113511;NM_001113513;NM_001113512;NM_003899;NM_145735	Body;Body;Body;Body;Body
cg24332570	1	0.007994881	0.001548558	37	10	62083027	ANK3	NM_020987	Body
cg14700577	1	0.008317071	0.001631506	37	3	47517001	SCAP	NM_012235	5'UTR	Island
cg05903609	1	0.008317071	0.00163867	37	17	1587888	PRPF8	NM_006445	5'UTR	Island
cg16761096	1	0.008317071	0.001639062	37	7	51383119	COBL	NM_015198	Body	N_Shore
cg01616356	1	0.008928123	0.001769538	37	22	50895351	SBF1	NM_002972	Body	N_Shelf
cg09316688	1	0.0092984	0.001853397	37	21	38444692	TTC3;PIGP;PIGP;PIGP	NM_001001894;NM_153681;NM_153682;NR_028352	TSS1500;Body;Body;Body	N_Shore
cg27159421	1	0.009974557	0.001999404	37	10	651060	DIP2C	NM_014974	Body	N_Shore
cg05420802	1	0.010563251	0.002129304	37	13	111932899	ARHGEF7;ARHGEF7;ARHGEF7;ARHGEF7;ARHGEF7	NM_001113511;NM_001113513;NM_001113512;NM_003899;NM_145735	Body;Body;Body;Body;Body	N_Shelf
cg03081707	1	0.010654168	0.002159629	37	11	993756	AP2A2	NM_012305	Body	Island
cg14659511	1	0.010927525	0.002227345	37	13	99668433	DOCK9;DOCK9	NM_015296;NM_001130049	Body;Body
cg09955645	1	0.011530706	0.002363275	37	10	531098	DIP2C	NM_014974	Body	Island
cg14526021	1	0.011769666	0.002425505	37	7	101512931	CUX1;CUX1;CUX1	NM_181500;NM_181552;NM_001913	Body;Body;Body
cg08043994	1	0.011861557	0.0024578	37	16	2125675	TSC2;TSC2;TSC2	NM_001077183;NM_000548;NM_001114382	Body;Body;Body	Island
cg22649800	1	0.011983426	0.002496547	37	7	44748210	OGDH;OGDH	NM_001165036;NM_002541	3'UTR;3'UTR
cg21873741	1	0.011996378	0.00252284	37	7	45762358	ADCY1	NM_021116	3'UTR
cg20915897	1	0.011996378	0.002526264	37	7	45717588	ADCY1	NM_021116	Body
cg15131001	1	0.012517426	0.002650086	37	8	12978975	DLC1;DLC1	NM_006094;NM_182643	Body;Body
cg22951128	1	0.012809397	0.002726324	37	10	576100	DIP2C	NM_014974	Body	Island
cg03844838	1	0.015568202	0.003331034	37	10	661087	DIP2C	NM_014974	Body
cg02911387	1	0.016827775	0.003628298	37	7	101723207	CUX1;CUX1;CUX1	NM_181500;NM_181552;NM_001913	Body;Body;Body
cg14488974	1	0.016827775	0.003654498	37	11	1579426	DUSP8;HCCA2	NM_004420;NM_053005	Body;Body	S_Shore
cg12841566	1	0.016827775	0.003675772	37	11	47296317	MADD;MADD;MADD;MADD;MADD;MADD;MADD;MADD;MADD;MADD	NM_001135944;NM_130471;NM_130470;NM_130476;NM_003682;NM_130475;NM_130474;NM_001135943;NM_130472;NM_130473	Body;Body;Body;Body;Body;Body;Body;Body;Body;Body
cg27493411	1	0.016827775	0.003676338	37	7	101555711	CUX1;CUX1;CUX1	NM_181500;NM_181552;NM_001913	Body;Body;Body	N_Shelf
cg05665651	1	0.016829703	0.003695712	37	16	89525202	ANKRD11	NM_013275	5'UTR
cg20121278	1	0.016991432	0.003750361	37	13	99446885	DOCK9;DOCK9	NM_015296;NM_001130048	3'UTR;3'UTR
cg17975663	1	0.017595003	0.003903396	37	17	79102432	AATK	NM_001080395	Body	N_Shore
cg01789980	1	0.017679652	0.003942085	37	5	167743144	WWC1;WWC1;WWC1	NM_001161662;NM_015238;NM_001161661	Body;Body;Body
cg12354377	1	0.018846194	0.004223415	37	10	62149557	ANK3	NM_020987	TSS200
cg26902557	1	0.019006527	0.004289391	37	11	1585852	DUSP8;HCCA2	NM_004420;NM_053005	Body;Body
cg18205244	1	0.019006527	0.004302153	37	7	101482234	CUX1;CUX1;CUX1	NM_181500;NM_181552;NM_001913	Body;Body;Body
cg27518324	1	0.019110111	0.00434712	37	13	99630505	DOCK9;DOCK9;DOCK9;DOCK9	NM_015296;NM_001130049;NM_001130048;NM_001130050	Body;Body;TSS200;TSS200
cg27025387	1	0.019313464	0.004415127	37	16	89352529	ANKRD11	NM_013275	Body	Island
cg15627628	1	0.019577821	0.004497607	37	11	992652	AP2A2	NM_012305	Body	N_Shore
cg18493314	1	0.019695148	0.00454674	37	14	21899075	CHD8;CHD8	NM_020920;NM_001170629	Body;1stExon
cg06952288	1	0.019726636	0.004592034	37	10	465045	DIP2C	NM_014974	Body	N_Shore
cg17783174	1	0.019726636	0.004598439	37	2	235950763	SH3BP4	NM_014521	Body	N_Shore
cg04336905	1	0.019949134	0.00467277	37	10	412257	DIP2C	NM_014974	Body	N_Shore
cg03294496	1	0.019989269	0.004704682	37	6	56717521	DST;DST;DST	NM_001144770;NM_001144771;NM_001144769	TSS1500;TSS1500;Body
cg13868050	1	0.020102794	0.004754039	37	9	140671200	EHMT1;EHMT1	NM_024757;NM_001145527	Body;Body
cg10064922	1	0.020351344	0.004835736	37	10	729846	DIP2C	NM_014974	Body
cg02098752	1	0.020855566	0.004979031	37	5	176024005	GPRIN1	NM_052899	Body	Island
cg18667319	1	0.020891779	0.005011204	37	3	47458823	SCAP	NM_012235	Body	N_Shore
cg16427670	1	0.021321693	0.005138336	37	13	111766902	ARHGEF7;ARHGEF7;ARHGEF7	NM_001113511;NM_001113512;NM_145735	TSS1500;TSS1500;TSS1500
cg26125690	1	0.023170539	0.005609984	37	8	13295112	DLC1;DLC1	NM_182643;NM_024767	Body;Body
cg26873132	1	0.02408173	0.005857718	37	11	9191490	DENND5A	NM_015213	Body
cg22880620	1	0.0245149	0.005990691	37	6	56820808	BEND6;DST	NM_152731;NM_001144769	5'UTR;TSS1500	S_Shore
cg16194292	1	0.025207846	0.006206787	37	7	101481779	CUX1;CUX1;CUX1	NM_181500;NM_181552;NM_001913	Body;Body;Body
cg00909226	1	0.025207846	0.0062168	37	1	11182094	MTOR	NM_004958	Body
cg09173621	1	0.025379603	0.006287739	37	13	111773936	ARHGEF7;ARHGEF7;ARHGEF7	NM_001113511;NM_001113512;NM_145735	Body;Body;Body
cg17047311	1	0.025455931	0.006335316	37	8	28610801	EXTL3	NM_001440	3'UTR
cg12908107	1	0.025588326	0.006397081	37	22	29783861	AP1B1;AP1B1;AP1B1	NM_001166019;NM_001127;NM_145730	5'UTR;5'UTR;5'UTR	N_Shore
cg07708487	1	0.025592513	0.006426949	37	16	89387014	ANKRD11	NM_013275	5'UTR
cg08783695	1	0.025752417	0.006496105	37	10	633154	DIP2C	NM_014974	Body	S_Shelf
cg16701523	1	0.026281407	0.00665914	37	2	235943659	SH3BP4	NM_014521	Body
cg01718071	1	0.027634587	0.007033127	37	16	2129354	TSC2;TSC2;TSC2	NM_001077183;NM_000548;NM_001114382	Body;Body;Body	Island
cg02616186	1	0.02799007	0.007155119	37	1	201777715	NAV1;MIR1231;NAV1	NM_001167738;NR_031599;NM_020443	Body;TSS200;Body
cg26906273	1	0.02977694	0.00764543	37	1	39547881	MACF1	NM_012090	5'UTR	Island
cg05418333	1	0.030431481	0.007880908	37	7	101556183	CUX1;CUX1;CUX1	NM_181500;NM_181552;NM_001913	Body;Body;Body	N_Shelf
cg13904006	1	0.030431481	0.007882028	37	2	235859315	SH3BP4	NM_014521	TSS1500	N_Shore
cg23345317	1	0.032612647	0.008483695	37	11	65402736	PCNXL3	NM_032223	Body	Island
cg09712195	1	0.03323155	0.008682117	37	7	101590206	CUX1;CUX1;CUX1	NM_181500;NM_181552;NM_001913	Body;Body;Body
cg07434082	1	0.034029333	0.008928868	37	13	111839104	ARHGEF7;ARHGEF7;ARHGEF7;ARHGEF7;ARHGEF7	NM_001113513;NM_001113511;NM_003899;NM_001113512;NM_145735	TSS200;Body;5'UTR;Body;Body
cg07386061	1	0.036820904	0.009702806	37	3	52492874	NISCH	NM_007184	Body	S_Shelf
cg19317258	1	0.038447881	0.010174833	37	1	201662881	NAV1	NM_020443	Body
cg03518138	1	0.038960065	0.010354252	37	1	39873697	KIAA0754;MACF1;MACF1	NM_015038;NM_012090;NM_033044	TSS1500;Body;Body	N_Shore
cg09529647	1	0.039424155	0.010521987	37	2	235951798	SH3BP4	NM_014521	Body	Island
cg25261191	1	0.040281814	0.010796252	37	7	101847096	CUX1;CUX1;CUX1	NM_181500;NM_181552;NM_001913	Body;Body;Body
cg03580195	1	0.041450943	0.011156279	37	19	50155693	SCAF1	NM_021228	Body	Island
cg14299931	1	0.042640503	0.01152446	37	13	111839335	ARHGEF7;ARHGEF7;ARHGEF7;ARHGEF7;ARHGEF7;ARHGEF7	NM_001113511;NM_001113513;NM_001113513;NM_003899;NM_001113512;NM_145735	Body;1stExon;5'UTR;5'UTR;Body;Body
cg26229066	1	0.044061108	0.011958026	37	2	235901907	SH3BP4	NM_014521	5'UTR
cg18158604	1	0.044185383	0.012041512	37	22	34046477	LARGE;LARGE	NM_133642;NM_004737	Body;Body	Island
cg07268119	1	0.046869286	0.012866025	37	7	45717573	ADCY1	NM_021116	Body
cg14920846	1	0.046869286	0.012878497	37	1	201618209	NAV1	NM_020443	1stExon	Island
cg06746009	1	0.048474155	0.013374063	37	7	101896452	CUX1;CUX1	NM_181500;NM_001913	Body;Body	S_Shelf
cg15353597	1	0.04922495	0.013636641	37	2	102313163	MAP4K4;MAP4K4;MAP4K4	NM_145687;NM_145686;NM_004834	TSS1500;TSS1500;TSS1500	N_Shore
cg14391247	1	0.051789783	0.01445221	37	10	62149329	ANK3;ANK3	NM_020987;NM_020987	1stExon;5'UTR
cg14461852	1	0.051789783	0.014463813	37	9	138707704	CAMSAP1	NM_015447	Body	N_Shelf
cg24247086	1	0.053922263	0.015120094	37	17	1576724	PRPF8	NM_006445	Body
cg00590260	1	0.054417078	0.015320123	37	10	530805	DIP2C	NM_014974	Body	Island
cg14955916	1	0.054499425	0.01540468	37	10	459968	DIP2C	NM_014974	Body	Island
cg21243951	1	0.054682179	0.015524766	37	2	235951579	SH3BP4	NM_014521	Body	Island
cg20401521	1	0.054682179	0.015579495	37	9	90112711	DAPK1	NM_004938	TSS200	Island
cg09951433	1	0.055707529	0.015934361	37	7	101843287	CUX1;CUX1;CUX1	NM_181500;NM_181552;NM_001913	Body;Body;Body	S_Shelf
cg25678707	1	0.0592486	0.017013956	37	8	28610851	EXTL3	NM_001440	3'UTR
cg06660116	1	0.061423315	0.017707622	37	16	89433876	ANKRD11	NM_013275	5'UTR
cg19126615	1	0.061523016	0.017884918	37	11	47290188	MADD;MADD;NR1H3;MADD;MADD;MADD;NR1H3;MADD;NR1H3;MADD;MADD;MADD;MADD	NM_130472;NM_130475;NM_005693;NM_001135943;NM_130471;NM_130474;NM_001130102;NM_130473;NM_001130101;NM_003682;NM_130476;NM_130470;NM_001135944	TSS1500;TSS1500;Body;TSS1500;TSS1500;TSS1500;Body;TSS1500;Body;TSS1500;TSS1500;TSS1500;TSS1500	N_Shore
cg14466759	1	0.061523016	0.017938747	37	7	101518899	CUX1;CUX1;CUX1	NM_181500;NM_181552;NM_001913	Body;Body;Body
cg05968213	1	0.061523016	0.017977444	37	16	2134495	TSC2;TSC2;TSC2	NM_001077183;NM_000548;NM_001114382	Body;Body;Body	Island
cg04937029	1	0.061523016	0.018013496	37	16	89351359	ANKRD11	NM_013275	Body	N_Shore
cg04813159	1	0.063435053	0.018644762	37	17	79127459	AATK	NM_001080395	Body
cg25557858	1	0.06759283	0.01994293	37	8	28558598	EXTL3	NM_001440	TSS1500	Island
cg03211447	1	0.075057665	0.022229916	37	13	111933653	ARHGEF7;ARHGEF7;ARHGEF7;ARHGEF7;ARHGEF7	NM_001113511;NM_001113513;NM_001113512;NM_003899;NM_145735	Body;Body;Body;Body;Body	N_Shore
cg26646197	1	0.075735453	0.022515945	37	11	1009762	AP2A2	NM_012305	Body	N_Shore
cg03899721	1	0.076764479	0.022908319	37	8	8748792	MFHAS1	NM_004225	1stExon	Island
cg23768117	1	0.077444744	0.023198538	37	17	79134486	AATK	NM_001080395	Body	S_Shore
cg06746318	1	0.07795825	0.023479554	37	7	101755186	CUX1;CUX1;CUX1	NM_181500;NM_181552;NM_001913	Body;Body;Body
cg14014720	1	0.07795825	0.02352794	37	9	90113998	DAPK1	NM_004938	Body	S_Shore
cg02128483	1	0.077981324	0.023623211	37	11	993372	AP2A2	NM_012305	Body	Island
cg17249729	1	0.077981324	0.023710538	37	6	56660622	DST;DST;DST;DST	NM_001144770;NM_183380;NM_001144771;NM_001144769	Body;Body;Body;Body
cg19082416	1	0.079478463	0.024255252	37	10	323260	DIP2C	NM_014974	3'UTR
cg00683984	1	0.081316482	0.024907751	37	7	45615337	ADCY1	NM_021116	Body	Island
cg01924481	1	0.085181571	0.026187578	37	22	50898563	SBF1	NM_002972	Body	Island
cg03357721	1	0.085921669	0.026511866	37	13	111956695	ARHGEF7;ARHGEF7	NM_003899;NM_001113513	3'UTR;3'UTR
cg25086418	1	0.086489734	0.026784546	37	8	13135151	DLC1	NM_182643	Body	S_Shore
cg26946905	1	0.087745133	0.027272136	37	16	89441595	ANKRD11	NM_013275	5'UTR	S_Shelf
cg13477178	1	0.089650726	0.027965373	37	10	375248	DIP2C	NM_014974	Body	S_Shelf
cg23662097	1	0.09075978	0.028413535	37	3	4873008	ITPR1;ITPR1;ITPR1	NM_002222;NM_001099952;NM_001168272	Body;Body;Body
cg16591054	1	0.092337503	0.029011445	37	19	50145354	SCAF1	NM_021228	TSS200	Island
cg13527872	1	0.092635757	0.029209473	37	9	90114037	DAPK1	NM_004938	Body	S_Shore
cg06407434	1	0.095459778	0.03020743	37	22	34046529	LARGE;LARGE	NM_133642;NM_004737	Body;Body	Island
cg05258123	1	0.098317968	0.031222598	37	7	101813842	CUX1;CUX1;CUX1	NM_181500;NM_181552;NM_001913	Body;Body;Body
cg07651242	1	0.098449472	0.031375226	37	7	45614720	ADCY1	NM_021116	1stExon	Island
cg17008375	1	0.09905399	0.031679429	37	7	101754831	CUX1;CUX1;CUX1	NM_181500;NM_181552;NM_001913	Body;Body;Body
cg27373220	1	0.101066974	0.032437035	37	10	465035	DIP2C	NM_014974	Body	N_Shore
cg19236454	1	0.105066231	0.033838899	37	19	42799926	CIC	NM_015125	3'UTR
cg05034169	1	0.10900724	0.035230943	37	16	2098577	TSC2;NTHL1;TSC2;TSC2	NM_000548;NM_002528;NM_001114382;NM_001077183	5'UTR;TSS1500;5'UTR;5'UTR	S_Shore
cg27207530	1	0.111064446	0.036020901	37	16	89357600	ANKRD11	NM_013275	Body
cg01561861	1	0.113495398	0.036937128	37	22	50886992	SBF1	NM_002972	Body	S_Shore
cg06036416	1	0.113755815	0.037149985	37	16	2098364	TSC2;NTHL1;TSC2;TSC2	NM_000548;NM_002528;NM_001114382;NM_001077183	5'UTR;TSS1500;5'UTR;5'UTR	Island
cg13929271	1	0.114589392	0.037551254	37	9	138770623	CAMSAP1	NM_015447	Body
cg25227462	1	0.114603074	0.037788205	37	17	1587994	PRPF8	NM_006445	5'UTR	Island
cg22582875	1	0.114603074	0.037813852	37	17	80545272	FOXK2	NM_004514	Body	N_Shore
cg15946571	1	0.116030158	0.03841539	37	5	167851031	WWC1;WWC1;WWC1	NM_001161662;NM_015238;NM_001161661	Body;Body;Body
cg01117269	1	0.119364383	0.039653708	37	10	416315	DIP2C	NM_014974	Body	S_Shelf
cg27378814	1	0.120702258	0.040361247	37	8	12941186	DLC1;DLC1;DLC1	NM_001164271;NM_006094;NM_182643	3'UTR;3'UTR;3'UTR
cg01617280	1	0.120702258	0.040370012	37	8	8745938	MFHAS1	NM_004225	Body	N_Shelf
cg24342696	1	0.121911495	0.040944828	37	1	39617089	MACF1	NM_012090	Body
cg11867308	1	0.121911495	0.041079827	37	22	50885658	SBF1	NM_002972	Body	Island
cg09220891	1	0.121911495	0.041186316	37	16	89357741	ANKRD11	NM_013275	Body
cg24311272	1	0.122333408	0.041517453	37	6	56820869	BEND6;DST	NM_152731;NM_001144769	5'UTR;TSS1500	S_Shore
cg12512013	1	0.122333408	0.041818416	37	8	13373033	DLC1;DLC1	NM_182643;NM_024767	TSS1500;TSS1500
cg27291602	1	0.122333408	0.041868656	37	10	644977	DIP2C	NM_014974	Body
cg01633363	1	0.122333408	0.041879905	37	17	79140589	AATK;LOC388428	NM_001080395;NR_027255	TSS1500;Body	S_Shore
cg10221172	1	0.122433365	0.042142616	37	6	148840821	SASH1	NM_015278	Body
cg12537302	1	0.122433365	0.042305246	37	10	327533	DIP2C	NM_014974	Body
cg08312198	1	0.122433365	0.042383616	37	2	235961352	SH3BP4	NM_014521	Body
cg03460001	1	0.122433365	0.042465626	37	7	101460955	CUX1;CUX1;CUX1	NM_181500;NM_181552;NM_001913	Body;Body;Body	Island
cg17942750	1	0.123340008	0.042918989	37	9	140683527	EHMT1	NM_024757	Body	Island
cg05939926	1	0.123744357	0.043199043	37	13	111880027	ARHGEF7;ARHGEF7;ARHGEF7;ARHGEF7;ARHGEF7	NM_001113511;NM_001113513;NM_001113512;NM_003899;NM_145735	Body;Body;Body;Body;Body
cg21712331	1	0.125979907	0.044121341	37	13	99630489	DOCK9;DOCK9;DOCK9;DOCK9	NM_015296;NM_001130049;NM_001130048;NM_001130050	Body;Body;TSS200;TSS200
cg08998950	1	0.13032949	0.045791443	37	3	4856199	ITPR1;ITPR1;ITPR1	NM_002222;NM_001099952;NM_001168272	Body;Body;Body
cg08753297	1	0.130885336	0.046134133	37	6	56716612	DST;DST;DST;DST	NM_001144771;NM_001144770;NM_001144770;NM_001144769	TSS200;5'UTR;1stExon;Body
cg15725046	1	0.131776425	0.046596619	37	1	11182153	MTOR	NM_004958	Body
cg01626459	1	0.131865658	0.046895577	37	6	56820778	BEND6;DST	NM_152731;NM_001144769	5'UTR;TSS1500	S_Shore
cg19998400	1	0.131865658	0.047058895	37	2	235875195	SH3BP4	NM_014521	5'UTR
cg23445003	1	0.131865658	0.047073664	37	7	101535821	CUX1;CUX1;CUX1	NM_181500;NM_181552;NM_001913	Body;Body;Body
cg21006526	1	0.131960541	0.04725614	37	21	38574643	TTC3;TTC3	NM_001001894;NM_003316	3'UTR;3'UTR
cg05800561	1	0.1364944	0.049033461	37	1	39680296	MACF1	NM_012090	Body
cg03190020	1	0.141250484	0.050901075	37	2	202645957	ALS2;ALS2	NM_020919;NM_001135745	TSS200;TSS200	Island
cg26379672	1	0.141431278	0.051125496	37	3	4534954	ITPR1;ITPR1;ITPR1	NM_001168272;NM_001099952;NM_002222	TSS200;TSS200;TSS200	Island
cg25401771	1	0.142430504	0.051647097	37	6	56324943	DST;DST;DST;DST;DST	NM_015548;NM_001144770;NM_183380;NM_001144771;NM_001144769	Body;Body;Body;Body;Body
cg17032990	1	0.145468406	0.052912495	37	2	102475470	MAP4K4;MAP4K4;MAP4K4	NM_145687;NM_004834;NM_145686	Body;Body;Body
cg21291321	1	0.148896123	0.054326964	37	7	101566940	CUX1;CUX1;CUX1	NM_181500;NM_181552;NM_001913	Body;Body;Body
cg22601415	1	0.150268771	0.054997016	37	10	61900940	ANK3;ANK3	NM_020987;NM_001149	Body;TSS200
cg01058902	1	0.154234181	0.056622008	37	1	201707751	NAV1;NAV1	NM_001167738;NM_020443	TSS1500;Body	N_Shore
cg04058636	1	0.157241015	0.057902941	37	18	72924181	TSHZ1	NM_005786	5'UTR	Island
cg09776094	1	0.159442556	0.059021735	37	16	89357477	ANKRD11	NM_013275	Body
cg03709925	1	0.159442556	0.059072749	37	17	79096151	AATK	NM_001080395	Body	Island
cg01651290	1	0.161251693	0.059924616	37	11	1578774	DUSP8;HCCA2	NM_004420;NM_053005	Body;Body	Island
cg09875780	1	0.161420348	0.060169071	37	16	89357086	ANKRD11	NM_013275	Body
cg12468255	1	0.161591493	0.060414838	37	1	201617056	NAV1	NM_020443	TSS1500	Island
cg05617650	1	0.162847992	0.061067997	37	22	50892951	SBF1	NM_002972	Body	Island
cg16200068	1	0.163961967	0.061670379	37	6	56689332	DST;DST;DST;DST	NM_001144770;NM_183380;NM_001144771;NM_001144769	Body;Body;Body;Body
cg08549332	1	0.164874336	0.062320003	37	7	101558461	CUX1;CUX1;CUX1	NM_181500;NM_181552;NM_001913	Body;Body;Body	N_Shore
cg08485937	1	0.164874336	0.062384884	37	3	52488037	TNNC1;TNNC1;NISCH	NM_003280;NM_003280;NM_007184	1stExon;5'UTR;TSS1500	N_Shore
cg15864612	1	0.16538226	0.062775449	37	10	327132	DIP2C	NM_014974	Body
cg03310939	1	0.16538226	0.062949554	37	7	101688730	CUX1;CUX1;CUX1	NM_181500;NM_181552;NM_001913	Body;Body;Body
cg25976672	1	0.167853043	0.064079033	37	2	235907796	SH3BP4	NM_014521	5'UTR
cg22856019	1	0.167915489	0.064291966	37	6	148761342	SASH1	NM_015278	Body
cg23205858	1	0.170560288	0.06556374	37	22	21088806	PI4KA;PI4KA	NM_002650;NM_058004	1stExon;Body
cg02799880	1	0.170560288	0.065688759	37	13	99630462	DOCK9;DOCK9;DOCK9;DOCK9	NM_015296;NM_001130049;NM_001130048;NM_001130050	Body;Body;TSS200;TSS200
cg18793367	1	0.173345379	0.066956605	37	7	101882868	CUX1;CUX1;CUX1	NM_181500;NM_181552;NM_001913	Body;Body;Body	Island
cg17278401	1	0.174667605	0.067664027	37	5	66462662	MAST4;MAST4	NM_015183;NM_001164664	Body;Body	S_Shelf
cg11406765	1	0.176805007	0.068801841	37	11	980039	AP2A2	NM_012305	Body	Island
cg21252372	1	0.176805007	0.069058576	37	8	28610789	EXTL3	NM_001440	3'UTR
cg17148755	1	0.176805007	0.069256931	37	7	101813989	CUX1;CUX1;CUX1	NM_181500;NM_181552;NM_001913	Body;Body;Body
cg03400139	1	0.176805007	0.069288449	37	1	201619900	NAV1	NM_020443	Body	S_Shore
cg14511866	1	0.177533237	0.069795159	37	2	102448055	MAP4K4;MAP4K4;MAP4K4	NM_145687;NM_004834;NM_145686	Body;Body;Body
cg23592735	1	0.177533237	0.069973686	37	6	56357077	DST;DST;DST;DST;DST	NM_015548;NM_001144770;NM_183380;NM_001144771;NM_001144769	Body;Body;Body;Body;Body
cg17590523	1	0.180342531	0.071284041	37	8	13133843	DLC1	NM_182643	Body	Island
cg02573152	1	0.180457028	0.071532516	37	10	62041556	ANK3	NM_020987	Body
cg06272648	1	0.192139618	0.076509084	37	11	1000632	AP2A2	NM_012305	Body
cg00919591	1	0.192139618	0.076596199	37	22	23524136	BCR;BCR	NM_021574;NM_004327	1stExon;1stExon	Island
cg03844381	1	0.196601408	0.078596284	37	13	111805922	ARHGEF7;ARHGEF7;ARHGEF7;ARHGEF7	NM_001113511;NM_003899;NM_001113512;NM_145735	Body;TSS200;Body;Body	Island
cg21647114	1	0.197674422	0.079247854	37	7	101667129	CUX1;CUX1;CUX1	NM_181500;NM_181552;NM_001913	Body;Body;Body
cg18790340	1	0.198632119	0.080006837	37	5	167831317	WWC1;WWC1;WWC1	NM_001161662;NM_015238;NM_001161661	Body;Body;Body
cg16353272	1	0.198632119	0.080079165	37	16	2124240	TSC2;TSC2;TSC2	NM_001077183;NM_000548;NM_001114382	Body;Body;Body	N_Shore
cg04821942	1	0.200290274	0.080973208	37	13	99629970	DOCK9;DOCK9;DOCK9;DOCK9	NM_015296;NM_001130050;NM_001130049;NM_001130048	Body;Body;Body;Body
cg17220574	1	0.202546376	0.082113396	37	10	395292	DIP2C	NM_014974	Body	Island
cg27023010	1	0.209389741	0.085123532	37	7	101840748	CUX1;CUX1;CUX1	NM_181500;NM_181552;NM_001913	Body;Body;Body	S_Shore
cg08056423	1	0.21159614	0.086258787	37	19	50155043	SCAF1	NM_021228	Body	Island
cg00219169	1	0.21324636	0.087171654	37	10	530951	DIP2C	NM_014974	Body	Island
cg04791077	1	0.215051902	0.088151906	37	11	65386028	PCNXL3	NM_032223	Body	S_Shelf
cg17760391	1	0.215968365	0.088770781	37	5	66124501	MAST4;MAST4;MAST4	NM_015183;NM_001164664;NM_198828	TSS200;Body;Body
cg01950479	1	0.21712404	0.089490314	37	22	23528162	BCR;BCR	NM_021574;NM_004327	Body;Body	S_Shelf
cg04116469	1	0.217482045	0.089882782	37	2	102510535	MAP4K4;MAP4K4;MAP4K4	NM_004834;NM_145687;NM_145686	3'UTR;3'UTR;3'UTR
cg22732636	1	0.219332531	0.090894562	37	8	13373141	DLC1;DLC1	NM_182643;NM_024767	TSS1500;TSS1500
cg15584954	1	0.222279083	0.092398739	37	10	412325	DIP2C	NM_014974	Body	N_Shore
cg18541421	1	0.222279083	0.092616285	37	13	111768813	ARHGEF7;ARHGEF7;ARHGEF7	NM_001113511;NM_001113512;NM_145735	Body;Body;Body
cg18052443	1	0.222952781	0.093148065	37	1	65431702	JAK1	NM_002227	5'UTR	Island
cg02853801	1	0.22680306	0.095012093	37	13	111766339	ARHGEF7;ARHGEF7;ARHGEF7	NM_001113511;NM_001113512;NM_145735	TSS1500;TSS1500;TSS1500
cg07960450	1	0.230084407	0.096645815	37	7	45614300	ADCY1	NM_021116	1stExon	Island
cg26840099	1	0.235204024	0.099061154	37	11	989566	AP2A2	NM_012305	Body	N_Shelf
cg23245835	1	0.235906784	0.099887327	37	5	176026851	GPRIN1	NM_052899	5'UTR	S_Shelf
cg24723476	1	0.235906784	0.099888458	37	10	556017	DIP2C	NM_014974	Body
cg11661940	1	0.242025648	0.10275188	37	1	201776894	NAV1;MIR1231;NAV1	NM_001167738;NR_031599;NM_020443	Body;TSS1500;Body
cg13848377	1	0.243277684	0.103613324	37	11	65383829	PCNXL3	NM_032223	1stExon	Island
cg18271581	1	0.243277684	0.103831354	37	22	34047559	LARGE;LARGE	NM_133642;NM_004737	Body;Body	S_Shore
cg19625377	1	0.245822594	0.105194353	37	1	11322792	MTOR	NM_004958	TSS200	Island
cg24166628	1	0.246881451	0.105925487	37	3	52488070	TNNC1;NISCH	NM_003280;NM_007184	TSS200;TSS1500	N_Shore
cg10905876	1	0.253441836	0.109466533	37	6	56716656	DST;DST;DST;DST	NM_001144770;NM_001144770;NM_001144771;NM_001144769	5'UTR;1stExon;TSS1500;Body
cg03432172	1	0.253441836	0.109535085	37	7	101556171	CUX1;CUX1;CUX1	NM_181500;NM_181552;NM_001913	Body;Body;Body	N_Shelf
cg17580616	1	0.253441836	0.10959647	37	11	47350136	MADD;MADD;MADD;MADD;MADD;MADD;MADD;MADD;MADD;MADD	NM_001135944;NM_130471;NM_130470;NM_130476;NM_003682;NM_130475;NM_130474;NM_001135943;NM_130472;NM_130473	Body;Body;Body;Body;Body;Body;Body;Body;Body;Body
cg09663101	1	0.254911337	0.110518992	37	22	21213549	SNAP29;PI4KA	NM_004782;NM_058004	1stExon;TSS1500	Island
cg12145289	1	0.256842739	0.111645605	37	11	65385911	PCNXL3	NM_032223	Body	S_Shelf
cg15561453	1	0.268252926	0.116907525	37	3	47459664	SCAP	NM_012235	Body	Island
cg23417875	1	0.271332919	0.118732333	37	2	102313069	MAP4K4;MAP4K4;MAP4K4	NM_145687;NM_145686;NM_004834	TSS1500;TSS1500;TSS1500	N_Shore
cg07599786	1	0.271332919	0.11886093	37	1	201618654	NAV1	NM_020443	Body	Island
cg04028634	1	0.271472118	0.11922762	37	7	45613825	ADCY1	NM_021116	TSS1500	Island
cg11638583	1	0.272566249	0.120128363	37	17	1562751	PRPF8	NM_006445	Body
cg27568360	1	0.272566249	0.120600159	37	10	531320	DIP2C	NM_014974	Body	S_Shore
cg00335892	1	0.272566249	0.120628982	37	22	21213899	SNAP29;PI4KA	NM_004782;NM_058004	Body;TSS1500	S_Shore
cg24310183	1	0.276069336	0.122490224	37	19	50145283	SCAF1	NM_021228	TSS200	Island
cg00328720	1	0.277883461	0.123608071	37	8	28562890	EXTL3	NM_001440	5'UTR	S_Shelf
cg03412308	1	0.283788588	0.126554371	37	5	66459594	MAST4;MAST4	NM_015183;NM_001164664	Body;Body	Island
cg02081018	1	0.293735443	0.131320913	37	21	38445169	PIGP;PIGP;TTC3;PIGP	NM_153681;NM_153682;NM_001001894;NR_028352	TSS200;5'UTR;TSS1500;Body	Island
cg14189808	1	0.294097307	0.131813883	37	19	47611440	ZC3H4	NM_015168	Body	N_Shelf
cg02632185	1	0.294553941	0.13235025	37	5	66299786	MAST4;MAST4	NM_015183;NM_001164664	Body;Body	Island
cg00313914	1	0.294814956	0.13279953	37	1	201618901	NAV1	NM_020443	Body	Island
cg10041950	1	0.303061322	0.137099867	37	10	557936	DIP2C	NM_014974	Body
cg15673616	1	0.303061322	0.13719668	37	7	101870851	CUX1;CUX1;CUX1	NM_181500;NM_181552;NM_001913	Body;Body;Body
cg00717678	1	0.305316876	0.1385616	37	17	1554577	PRPF8;RILP	NM_006445;NM_031430	Body;TSS1500	S_Shore
cg27441486	1	0.306025706	0.139227911	37	1	201708522	NAV1;NAV1	NM_001167738;NM_020443	TSS1500;Body	N_Shore
cg08876103	1	0.310669585	0.141757333	37	1	39572323	MACF1	NM_012090	Body	S_Shore
cg14930167	1	0.310669585	0.142040373	37	11	1579490	DUSP8;HCCA2	NM_004420;NM_053005	Body;Body	S_Shore
cg16230553	1	0.313329171	0.143651078	37	5	66456383	MAST4;MAST4	NM_015183;NM_001164664	Body;Body	N_Shelf
cg05910443	1	0.313329171	0.14421805	37	7	101688675	CUX1;CUX1;CUX1	NM_181500;NM_181552;NM_001913	Body;Body;Body
cg00790970	1	0.313329171	0.144604443	37	1	39920621	MACF1;MACF1	NM_012090;NM_033044	Body;Body
cg06976521	1	0.313329171	0.144667748	37	22	29729206	SNORD125;AP1B1;AP1B1;AP1B1	NR_003686;NM_001166019;NM_001127;NM_145730	Body;Body;Body;Body
cg01573140	1	0.314049614	0.145354044	37	7	44687078	OGDH;OGDH;OGDH	NM_001003941;NM_001165036;NM_002541	Body;Body;Body
cg01543603	1	0.314714066	0.146015986	37	16	89469541	ANKRD11	NM_013275	5'UTR
cg02645905	1	0.315053393	0.146528211	37	9	140612442	EHMT1;EHMT1	NM_024757;NM_001145527	Body;Body	Island
cg14643330	1	0.316178516	0.147407551	37	3	4534051	ITPR1;ITPR1;ITPR1	NM_001168272;NM_001099952;NM_002222	TSS1500;TSS1500;TSS1500	N_Shore
cg02808075	1	0.320638068	0.149847746	37	3	4534881	ITPR1;ITPR1;ITPR1	NM_001168272;NM_001099952;NM_002222	TSS200;TSS200;TSS200	Island
cg18586780	1	0.321454174	0.150591144	37	2	235953304	SH3BP4	NM_014521	Body	S_Shore
cg06823965	1	0.323959059	0.152129423	37	7	101632645	CUX1;CUX1;CUX1	NM_181500;NM_181552;NM_001913	Body;Body;Body
cg17559110	1	0.324900525	0.152937409	37	11	984447	AP2A2	NM_012305	Body	S_Shelf
cg03565280	1	0.328398838	0.154953956	37	5	167755242	WWC1;WWC1;WWC1	NM_001161662;NM_015238;NM_001161661	Body;Body;Body
cg25783544	1	0.335072817	0.158480386	37	11	47291846	MADD;MADD;MADD;MADD;MADD;MADD;MADD;MADD;MADD;MADD	NM_130474;NM_001135944;NM_130473;NM_130471;NM_001135943;NM_130470;NM_003682;NM_130472;NM_130476;NM_130475	5'UTR;5'UTR;5'UTR;5'UTR;5'UTR;5'UTR;5'UTR;5'UTR;5'UTR;5'UTR	Island
cg19812272	1	0.342408066	0.162738385	37	1	39547078	MACF1	NM_012090	TSS200	Island
cg17123676	1	0.342408066	0.163072456	37	1	201673460	NAV1	NM_020443	Body
cg22034245	1	0.342408066	0.163282253	37	2	202645922	ALS2;ALS2	NM_020919;NM_001135745	TSS200;TSS200	Island
cg14519777	1	0.342408066	0.163492139	37	7	101465705	CUX1;CUX1;CUX1	NM_181500;NM_181552;NM_001913	Body;Body;Body
cg05768047	1	0.345716693	0.165461255	37	11	1007021	AP2A2	NM_012305	Body	N_Shore
cg14396328	1	0.348322921	0.167100861	37	7	45761429	ADCY1	NM_021116	3'UTR
cg22095507	1	0.349083886	0.167859031	37	8	12957093	DLC1;DLC1;DLC1	NM_006094;NM_001164271;NM_182643	Body;Body;Body
cg10530153	1	0.351734311	0.1695296	37	10	104005256	GBF1	NM_004193	TSS200	Island
cg12618270	1	0.35425165	0.171141844	37	8	8667411	MFHAS1	NM_004225	Body
cg08599355	1	0.354356363	0.171957849	37	13	99714609	DOCK9;DOCK9	NM_015296;NM_001130049	Body;Body
cg13628057	1	0.354356363	0.171990532	37	9	140651049	EHMT1;EHMT1	NM_024757;NM_001145527	Body;Body
cg10629165	1	0.358710664	0.174507891	37	5	66124563	MAST4;MAST4;MAST4	NM_015183;NM_001164664;NM_198828	TSS200;Body;Body
cg23683528	1	0.35989857	0.175491082	37	2	235860449	SH3BP4	NM_014521	TSS200	Island
cg10205629	1	0.361676889	0.176765506	37	16	2113852	TSC2;TSC2;TSC2	NM_001077183;NM_000548;NM_001114382	Body;Body;Body	N_Shore
cg08098402	1	0.362382369	0.178463335	37	16	89557869	ANKRD11	NM_013275	TSS1500	S_Shore
cg02893204	1	0.362382369	0.17849947	37	10	576012	DIP2C	NM_014974	Body	Island
cg06492708	1	0.362382369	0.178648145	37	6	148664322	SASH1	NM_015278	1stExon	S_Shore
cg09790512	1	0.362382369	0.178742655	37	1	39795506	MACF1;MACF1	NM_012090;NM_033044	Body;TSS1500
cg20749916	1	0.363894613	0.17989835	37	13	111767003	ARHGEF7;ARHGEF7;ARHGEF7	NM_001113511;NM_001113512;NM_145735	TSS1500;TSS1500;TSS1500
cg04260258	1	0.367466001	0.182077748	37	11	65386128	PCNXL3	NM_032223	Body	S_Shelf
cg07016730	1	0.373523289	0.185617647	37	22	50912306	SBF1	NM_002972	Body	N_Shore
cg02364279	1	0.373523289	0.185920376	37	16	2132527	TSC2;TSC2;TSC2	NM_001077183;NM_000548;NM_001114382	Body;Body;Body	N_Shore
cg25711558	1	0.373685256	0.186421811	37	7	101499638	CUX1;CUX1;CUX1	NM_181500;NM_181552;NM_001913	Body;Body;Body
cg03092447	1	0.377580693	0.188790346	37	16	89342399	ANKRD11	NM_013275	Body	N_Shelf
cg09720758	1	0.380769901	0.190813746	37	8	8751498	MFHAS1	NM_004225	TSS1500	S_Shore
cg12894917	1	0.381832302	0.191968876	37	11	9286517	DENND5A	NM_015213	1stExon	Island
cg03883572	1	0.381832302	0.192206125	37	5	66461884	MAST4;MAST4	NM_015183;NM_001164664	Body;Body	S_Shelf
cg15697470	1	0.390858082	0.197189663	37	7	44645808	OGDH;OGDH;OGDH	NM_001003941;NM_002541;NM_001165036	TSS1500;TSS1500;TSS1500	N_Shore
cg26315985	1	0.393371952	0.199393382	37	1	65363870	JAK1	NM_002227	5'UTR
cg01441049	1	0.393371952	0.200048372	37	1	11249761	ANGPTL7;MTOR	NM_021146;NM_004958	1stExon;Body
cg17747332	1	0.393371952	0.200083896	37	19	11071239	SMARCA4;SMARCA4;SMARCA4	NM_003072;NM_001128849;NM_001128844	TSS1500;TSS1500;TSS1500	Island
cg02107842	1	0.393371952	0.200229868	37	5	66255772	MAST4;MAST4;MAST4	NM_015183;NM_001164664;NM_198828	Body;Body;Body
cg03075494	1	0.404555188	0.206377815	37	18	72923014	TSHZ1;TSHZ1	NM_005786;NM_005786	5'UTR;1stExon	N_Shore
cg15635503	1	0.406788947	0.20797543	37	19	11101976	SMARCA4;SMARCA4;SMARCA4;SMARCA4;SMARCA4;SMARCA4;SMARCA4	NM_001128846;NM_001128848;NM_001128844;NM_003072;NM_001128847;NM_001128849;NM_001128845	Body;Body;Body;Body;Body;Body;Body	S_Shelf
cg08743751	1	0.408590162	0.209411102	37	5	66462471	MAST4;MAST4	NM_015183;NM_001164664	Body;Body	S_Shelf
cg19310653	1	0.408590162	0.20981657	37	7	101849184	CUX1;CUX1;CUX1	NM_181500;NM_181552;NM_001913	Body;Body;Body
cg21550141	1	0.419031072	0.215991499	37	2	102439950	MAP4K4;MAP4K4;MAP4K4	NM_145687;NM_004834;NM_145686	Body;Body;Body
cg12184994	1	0.419031072	0.216121882	37	10	357370	DIP2C	NM_014974	Body
cg05226008	1	0.419460006	0.216815476	37	8	13372132	DLC1;DLC1;DLC1;DLC1	NM_024767;NM_182643;NM_024767;NM_182643	1stExon;1stExon;5'UTR;5'UTR
cg21494097	1	0.420030946	0.218913078	37	22	34046427	LARGE;LARGE	NM_133642;NM_004737	Body;Body	Island
cg05795729	1	0.420030946	0.218918421	37	9	140725587	EHMT1	NM_024757	Body	N_Shore
cg24537348	1	0.420030946	0.218942715	37	17	80545705	FOXK2	NM_004514	Body	S_Shore
cg08776331	1	0.420030946	0.219002622	37	16	2125989	TSC2;TSC2;TSC2	NM_001077183;NM_000548;NM_001114382	Body;Body;Body	Island
cg21534623	1	0.423893989	0.221494157	37	1	65432355	JAK1	NM_002227	TSS200	Island
cg09791673	1	0.424004251	0.222029253	37	1	39877065	KIAA0754;MACF1;MACF1	NM_015038;NM_012090;NM_033044	1stExon;Body;Body	S_Shore
cg13765778	1	0.426989019	0.224204245	37	9	90131578	DAPK1	NM_004938	Body
cg18188891	1	0.426989019	0.22455391	37	7	101546948	CUX1;CUX1;CUX1	NM_181500;NM_181552;NM_001913	Body;Body;Body
cg04136290	1	0.42880771	0.22633978	37	17	80477136	FOXK2	NM_004514	TSS1500	Island
cg09381701	1	0.42880771	0.226476144	37	6	148663829	SASH1;SASH1	NM_015278;NM_015278	1stExon;5'UTR	Island
cg01634964	1	0.429350082	0.227246102	37	19	11093622	SMARCA4;SMARCA4;SMARCA4;SMARCA4;SMARCA4;SMARCA4;SMARCA4	NM_003072;NM_001128848;NM_001128849;NM_001128847;NM_001128844;NM_001128845;NM_001128846	5'UTR;TSS1500;5'UTR;TSS1500;5'UTR;TSS1500;TSS1500
cg09407049	1	0.430896377	0.228626403	37	19	50144997	SCAF1	NM_021228	TSS1500	N_Shore
cg04226892	1	0.430896377	0.229035011	37	1	201637173	NAV1	NM_020443	Body
cg06664147	1	0.447486096	0.238456704	37	16	89371698	ANKRD11	NM_013275	Body	Island
cg25773447	1	0.447486096	0.238860821	37	21	38574118	TTC3;TTC3	NM_001001894;NM_003316	3'UTR;3'UTR
cg18831371	1	0.461260418	0.246732769	37	5	176037325	GPRIN1	NM_052899	TSS200	Island
cg01890075	1	0.46404127	0.249349442	37	7	101926568	CUX1;CUX1	NM_181500;NM_001913	3'UTR;3'UTR	N_Shelf
cg26873457	1	0.46404127	0.249631004	37	10	729204	DIP2C	NM_014974	Body
cg11750962	1	0.46404127	0.249787981	37	1	11194678	MTOR	NM_004958	Body
cg08854313	1	0.468991535	0.252980794	37	1	11322531	MTOR;MTOR	NM_004958;NM_004958	1stExon;5'UTR	Island
cg21244116	1	0.481166329	0.260089908	37	9	140729241	EHMT1	NM_024757	Body	Island
cg03266200	1	0.483117888	0.261688856	37	22	50893041	SBF1	NM_002972	Body	Island
cg21640566	1	0.483766799	0.263529182	37	3	52526235	NISCH	NM_007184	Body	S_Shelf
cg05874806	1	0.483766799	0.263570863	37	2	102350276	MAP4K4;MAP4K4;MAP4K4	NM_145687;NM_004834;NM_145686	Body;Body;Body
cg17759095	1	0.483766799	0.263679916	37	6	56755566	DST	NM_001144769	Body
cg25887619	1	0.483766799	0.264219479	37	7	101558435	CUX1;CUX1;CUX1	NM_181500;NM_181552;NM_001913	Body;Body;Body	N_Shore
cg07029998	1	0.484064874	0.265248589	37	1	11322191	MTOR	NM_004958	5'UTR	N_Shore
cg17162911	1	0.484064874	0.265472515	37	8	13209750	DLC1;DLC1	NM_182643;NM_024767	Body;Body
cg26300500	1	0.484856638	0.266817607	37	22	50885288	SBF1	NM_002972	3'UTR	N_Shore
cg06912172	1	0.484856638	0.267849071	37	5	65893538	MAST4;MAST4	NM_001164664;NM_198828	Body;Body	Island
cg11870037	1	0.484856638	0.268819254	37	6	148663609	SASH1	NM_015278	TSS200	Island
cg16167060	1	0.484856638	0.268960881	37	2	235934945	SH3BP4	NM_014521	5'UTR
cg10541043	1	0.484856638	0.268999911	37	7	101892633	CUX1;CUX1;CUX1	NM_181500;NM_001913;NM_181552	Body;Body;3'UTR	Island
cg00744495	1	0.484856638	0.269182796	37	9	138710327	CAMSAP1	NM_015447	Body	Island
cg03506525	1	0.486934811	0.271078847	37	22	21213099	SNAP29;PI4KA	NM_004782;NM_058004	TSS200;TSS200	Island
cg02045177	1	0.486934811	0.272176901	37	11	65383549	PCNXL3	NM_032223	TSS1500	Island
cg01854776	1	0.486934811	0.272314145	37	2	235904366	SH3BP4	NM_014521	5'UTR
cg05904218	1	0.486934811	0.27289551	37	19	50145557	SCAF1	NM_021228	5'UTR	Island
cg11786946	1	0.486934811	0.273078306	37	1	39924150	MACF1;MACF1	NM_012090;NM_033044	Body;Body
cg15087178	1	0.487227711	0.273791247	37	10	61946556	ANK3	NM_020987	Body
cg03630683	1	0.488173509	0.274872471	37	3	4534997	ITPR1;ITPR1;ITPR1	NM_001168272;NM_001099952;NM_002222	TSS200;TSS200;TSS200	Island
cg16829042	1	0.489800676	0.276340246	37	7	101754920	CUX1;CUX1;CUX1	NM_181500;NM_181552;NM_001913	Body;Body;Body
cg14526997	1	0.492302368	0.278306069	37	9	140525207	EHMT1;EHMT1	NM_024757;NM_001145527	Body;Body
cg03304380	1	0.492590123	0.279023459	37	8	13134144	DLC1	NM_182643	Body	Island
cg25715964	1	0.494168613	0.280474078	37	7	101839236	CUX1;CUX1;CUX1	NM_181500;NM_181552;NM_001913	Body;Body;Body	Island
cg27380774	1	0.494754068	0.281363519	37	11	1000560	AP2A2	NM_012305	Body
cg25787300	1	0.500614592	0.285413128	37	7	101599518	CUX1;CUX1;CUX1	NM_181500;NM_181552;NM_001913	Body;Body;Body
cg04361015	1	0.500614592	0.285823872	37	7	101882646	CUX1;CUX1;CUX1	NM_181500;NM_181552;NM_001913	Body;Body;Body	Island
cg27191520	1	0.504181255	0.288428015	37	16	2127829	TSC2;TSC2;TSC2	NM_001077183;NM_000548;NM_001114382	Body;Body;Body	N_Shore
cg04768557	1	0.504523667	0.289192057	37	10	62114363	ANK3	NM_020987	Body
cg08438650	1	0.505559757	0.290355266	37	16	89558207	ANKRD11	NM_013275	TSS1500	S_Shore
cg08470244	1	0.506824708	0.291761618	37	1	39917852	MACF1;MACF1	NM_012090;NM_033044	Body;Body
cg03485669	1	0.506824708	0.292223255	37	8	13016635	DLC1	NM_182643	Body
cg10901633	1	0.508354394	0.293677707	37	3	4814459	ITPR1;ITPR1;ITPR1	NM_002222;NM_001099952;NM_001168272	Body;Body;Body
cg09776830	1	0.511551549	0.296100784	37	10	104004993	GBF1	NM_004193	TSS1500	N_Shore
cg07291135	1	0.514295689	0.298724136	37	10	534922	DIP2C	NM_014974	Body	S_Shelf
cg26864766	1	0.514295689	0.298847495	37	1	39857950	MACF1;MACF1	NM_012090;NM_033044	Body;Body
cg06094085	1	0.517547322	0.301319781	37	16	2136269	TSC2;TSC2;TSC2	NM_001077183;NM_000548;NM_001114382	Body;Body;Body	S_Shore
cg23410386	1	0.517824724	0.302939361	37	6	56637189	DST;DST;DST;DST	NM_001144770;NM_183380;NM_001144771;NM_001144769	Body;Body;Body;Body
cg13752933	1	0.517824724	0.303137773	37	9	90114755	DAPK1	NM_004938	Body	S_Shore
cg15739913	1	0.517824724	0.303360454	37	3	4722338	ITPR1;ITPR1;ITPR1	NM_002222;NM_001099952;NM_001168272	Body;Body;Body
cg09634469	1	0.517824724	0.30381383	37	22	21128411	SERPIND1;SERPIND1;PI4KA	NM_000185;NM_000185;NM_058004	1stExon;5'UTR;Body
cg23801168	1	0.523941781	0.307992804	37	1	201615962	NAV1	NM_020443	TSS1500	N_Shore
cg02531277	1	0.524576911	0.308956897	37	7	101558597	CUX1;CUX1;CUX1	NM_181500;NM_181552;NM_001913	Body;Body;Body	N_Shore
cg01205935	1	0.527854261	0.311978419	37	13	99737585	DOCK9;DOCK9	NM_015296;NM_001130049	Body;Body	N_Shore
cg07122170	1	0.527854261	0.312075999	37	1	11248185	MTOR;ANGPTL7	NM_004958;NM_021146	Body;TSS1500
cg06216309	1	0.529475435	0.313630719	37	7	101603359	CUX1;CUX1;CUX1	NM_181500;NM_181552;NM_001913	Body;Body;Body
cg24904303	1	0.532368204	0.315943743	37	19	47617051	ZC3H4	NM_015168	TSS200	Island
cg05805236	1	0.535606338	0.318975792	37	11	65401703	PCNXL3	NM_032223	Body	N_Shore
cg11235015	1	0.535606338	0.319071793	37	6	148762393	SASH1	NM_015278	Body
cg05855116	1	0.536208776	0.320034517	37	7	101603335	CUX1;CUX1;CUX1	NM_181500;NM_181552;NM_001913	Body;Body;Body
cg05776861	1	0.540063064	0.323480811	37	13	111839160	ARHGEF7;ARHGEF7;ARHGEF7;ARHGEF7;ARHGEF7	NM_001113513;NM_001113511;NM_003899;NM_001113512;NM_145735	TSS200;Body;5'UTR;Body;Body
cg27422807	1	0.540063064	0.323551295	37	6	148869461	SASH1	NM_015278	Body
cg10546579	1	0.541280506	0.324890214	37	7	44646217	OGDH;OGDH;OGDH;OGDH;OGDH;OGDH	NM_002541;NM_002541;NM_001003941;NM_001003941;NM_001165036;NM_001165036	1stExon;5'UTR;5'UTR;1stExon;1stExon;5'UTR	Island
cg01769813	1	0.542265494	0.326092087	37	16	2135281	TSC2;TSC2;TSC2	NM_001077183;NM_000548;NM_001114382	Body;Body;Body	S_Shore
cg22929010	1	0.544434313	0.328496225	37	22	50900096	SBF1	NM_002972	Body	Island
cg04183158	1	0.544434313	0.328622513	37	11	1010983	AP2A2	NM_012305	3'UTR	S_Shore
cg20588618	1	0.547959936	0.331367664	37	11	65383161	PCNXL3;MAP3K11	NM_032223;NM_002419	TSS1500;TSS1500	Island
cg05475556	1	0.550881725	0.333754919	37	9	90321326	DAPK1	NM_004938	Body	Island
cg00216523	1	0.553436628	0.335926061	37	8	8751477	MFHAS1	NM_004225	TSS1500	Island
cg10941185	1	0.554191458	0.337515783	37	8	12988516	DLC1;DLC1	NM_006094;NM_182643	Body;Body	N_Shore
cg12282830	1	0.554191458	0.337632409	37	22	29784441	AP1B1;AP1B1;AP1B1;AP1B1;AP1B1;AP1B1	NM_145730;NM_001166019;NM_001166019;NM_001127;NM_001127;NM_145730	1stExon;5'UTR;1stExon;5'UTR;1stExon;5'UTR	Island
cg23630248	1	0.555686434	0.339236695	37	6	56492954	DST;DST;DST;DST;DST;DST;DST	NM_015548;NM_001144770;NM_183380;NM_020388;NM_001723;NM_001144771;NM_001144769	Body;Body;Body;Body;Body;Body;Body
cg01888441	1	0.555686434	0.339794745	37	2	102313988	MAP4K4;MAP4K4;MAP4K4	NM_145687;NM_145686;NM_004834	TSS1500;TSS1500;TSS1500	Island
cg07959338	1	0.557433876	0.341491023	37	13	111768474	ARHGEF7;ARHGEF7;ARHGEF7	NM_001113511;NM_001113512;NM_145735	Body;Body;Body
cg20471927	1	0.558488873	0.342766256	37	10	435953	DIP2C	NM_014974	Body
cg25599950	1	0.561908597	0.34588687	37	7	51259763	COBL	NM_015198	Body
cg12076147	1	0.561908597	0.346130633	37	2	235943546	SH3BP4	NM_014521	5'UTR
cg22795345	1	0.565436648	0.348940634	37	13	111935508	ARHGEF7;ARHGEF7;ARHGEF7;ARHGEF7;ARHGEF7	NM_001113511;NM_001113513;NM_001113512;NM_003899;NM_145735	Body;Body;Body;Body;Body	Island
cg04440597	1	0.568555011	0.352535155	37	8	28573618	EXTL3	NM_001440	Body	Island
cg14270002	1	0.568555011	0.352609648	37	13	111935521	ARHGEF7;ARHGEF7;ARHGEF7;ARHGEF7;ARHGEF7	NM_001113511;NM_001113513;NM_001113512;NM_003899;NM_145735	Body;Body;Body;Body;Body	Island
cg05481041	1	0.568555011	0.352785823	37	18	72922694	ZADH2;TSHZ1	NM_175907;NM_005786	TSS1500;TSS200	N_Shore
cg09879186	1	0.573092578	0.356246738	37	9	140709033	EHMT1	NM_024757	Body	Island
cg02574484	1	0.57800849	0.36062335	37	5	66460263	MAST4;MAST4	NM_015183;NM_001164664	Body;Body	S_Shore
cg08130612	1	0.57800849	0.361201538	37	16	89350233	ANKRD11	NM_013275	Body	S_Shore
cg13504812	1	0.57800849	0.361277307	37	11	1005232	AP2A2	NM_012305	Body	N_Shelf
cg26244164	1	0.57800849	0.361906217	37	8	12987449	DLC1;DLC1	NM_006094;NM_182643	Body;Body	N_Shore
cg14505299	1	0.579590672	0.363549554	37	7	51344674	COBL	NM_015198	Body
cg19174211	1	0.580798942	0.364961497	37	6	148663467	SASH1	NM_015278	TSS1500	Island
cg14220272	1	0.582420296	0.366876145	37	21	38445791	PIGP;PIGP;TTC3;PIGP	NR_028352;NM_153682;NM_001001894;NM_153681	TSS1500;TSS1500;5'UTR;TSS1500	Island
cg05253577	1	0.582420296	0.36789953	37	5	167719262	WWC1;WWC1;WWC1	NM_001161661;NM_001161662;NM_015238	1stExon;1stExon;1stExon	Island
cg00476317	1	0.582420296	0.367947957	37	8	12990213	DLC1;DLC1	NM_006094;NM_182643	Body;Body	Island
cg13814950	1	0.591380712	0.37427473	37	9	90112515	DAPK1	NM_004938	TSS1500	Island
cg02582213	1	0.59404335	0.376628835	37	16	89441654	ANKRD11	NM_013275	5'UTR	S_Shelf
cg07243784	1	0.606059457	0.385434952	37	5	167718536	WWC1;WWC1;WWC1	NM_001161661;NM_001161662;NM_015238	TSS1500;TSS1500;TSS1500	Island
cg16169361	1	0.606059457	0.385612155	37	8	8751409	MFHAS1	NM_004225	TSS1500	Island
cg09367807	1	0.608038354	0.387555978	37	11	1577706	HCCA2;DUSP8	NM_053005;NM_004420	Body;3'UTR	Island
cg24146100	1	0.610740046	0.389965773	37	13	99737448	DOCK9;DOCK9	NM_015296;NM_001130049	Body;Body	N_Shore
cg08267588	1	0.615593701	0.394430552	37	22	23603351	BCR;BCR	NM_021574;NM_004327	Body;Body	N_Shore
cg12679308	1	0.615593701	0.395089032	37	7	101500014	CUX1;CUX1;CUX1	NM_181500;NM_181552;NM_001913	Body;Body;Body
cg06569421	1	0.615593701	0.395144605	37	7	101509114	CUX1;CUX1;CUX1	NM_181500;NM_181552;NM_001913	Body;Body;Body
cg06716686	1	0.61665075	0.396517543	37	3	4535154	ITPR1;ITPR1;ITPR1;ITPR1;ITPR1;ITPR1	NM_002222;NM_002222;NM_001168272;NM_001099952;NM_001099952;NM_001168272	1stExon;5'UTR;1stExon;1stExon;5'UTR;5'UTR	Island
cg27311272	1	0.621107344	0.400082658	37	10	332271	DIP2C	NM_014974	Body
cg27418164	1	0.627600972	0.404972249	37	19	47614620	ZC3H4	NM_015168	Body	Island
cg00536472	1	0.628975391	0.406567426	37	18	73000758	TSHZ1	NM_005786	3'UTR	S_Shore
cg06751603	1	0.629487319	0.40788411	37	19	11152063	SMARCA4;SMARCA4;SMARCA4;SMARCA4;SMARCA4;SMARCA4;SMARCA4	NM_001128846;NM_001128848;NM_001128844;NM_003072;NM_001128847;NM_001128849;NM_001128845	Body;Body;Body;Body;Body;Body;Body	Island
cg03231596	1	0.629487319	0.408316099	37	8	12987546	DLC1;DLC1	NM_006094;NM_182643	Body;Body	N_Shore
cg16391101	1	0.632648284	0.411078896	37	9	140729712	EHMT1	NM_024757	3'UTR	Island
cg07815367	1	0.633134782	0.413577713	37	19	50154377	SCAF1	NM_021228	Body	N_Shore
cg12559925	1	0.633134782	0.414109038	37	2	235863365	SH3BP4	NM_014521	5'UTR	S_Shore
cg08128925	1	0.633134782	0.414694605	37	19	11141458	SMARCA4;SMARCA4;SMARCA4;SMARCA4;SMARCA4;SMARCA4;SMARCA4	NM_001128846;NM_001128848;NM_001128844;NM_003072;NM_001128847;NM_001128849;NM_001128845	Body;Body;Body;Body;Body;Body;Body	N_Shelf
cg02625902	1	0.633134782	0.414958208	37	5	65892575	MAST4;MAST4	NM_198828;NM_001164664	1stExon;1stExon	Island
cg19040483	1	0.633134782	0.414959959	37	8	12991196	DLC1;DLC1	NM_182643;NM_006094	Body;TSS1500	S_Shore
cg10987004	1	0.638934417	0.419480592	37	1	201777623	NAV1;MIR1231;NAV1	NM_001167738;NR_031599;NM_020443	Body;TSS200;Body
cg08133058	1	0.641681596	0.42217322	37	6	148841114	SASH1	NM_015278	Body
cg02404843	1	0.641681596	0.42272943	37	5	176037404	GPRIN1	NM_052899	TSS1500	Island
cg08822215	1	0.644916811	0.425586995	37	16	89438651	ANKRD11	NM_013275	5'UTR	Island
cg09907628	1	0.652390188	0.431253424	37	16	89498634	ANKRD11	NM_013275	5'UTR	N_Shore
cg19272109	1	0.6535196	0.432735951	37	10	388967	DIP2C	NM_014974	Body	S_Shore
cg15819853	1	0.653892683	0.434124198	37	8	8750517	MFHAS1	NM_004225	1stExon	Island
cg08524698	1	0.653892683	0.434922225	37	22	21213167	SNAP29;PI4KA	NM_004782;NM_058004	TSS200;TSS200	Island
cg09659208	1	0.653892683	0.43519209	37	10	323366	DIP2C	NM_014974	Body
cg14282634	1	0.653942764	0.435961843	37	1	201680159	NAV1	NM_020443	Body
cg13981034	1	0.661117897	0.441489767	37	14	21860709	SNORD9;CHD8;CHD8	NR_003029;NM_020920;NM_001170629	TSS1500;Body;Body
cg23892580	1	0.665441106	0.445341303	37	19	11071746	SMARCA4;SMARCA4;SMARCA4;SMARCA4;SMARCA4	NM_003072;NM_001128849;NM_001128844;NM_003072;NM_001128844	5'UTR;TSS200;5'UTR;1stExon;1stExon	Island
cg08384112	1	0.665441106	0.445875516	37	19	50148675	SCAF1	NM_021228	Body	S_Shelf
cg19500393	1	0.666394466	0.447264754	37	10	372993	DIP2C	NM_014974	Body	Island
cg03340365	1	0.668236082	0.450520391	37	10	407847	DIP2C	NM_014974	Body	N_Shore
cg01910272	1	0.668236082	0.450954289	37	3	52489346	TNNC1;NISCH	NM_003280;NM_007184	TSS1500;TSS200	N_Shore
cg23867718	1	0.668236082	0.451597823	37	6	148663583	SASH1	NM_015278	TSS200	Island
cg05146205	1	0.668236082	0.452269298	37	7	101458365	CUX1;CUX1	NM_181500;NM_001913	TSS1500;TSS1500	Island
cg07597885	1	0.668236082	0.452698295	37	22	29755863	AP1B1;AP1B1;AP1B1	NM_001166019;NM_001127;NM_145730	Body;Body;Body
cg01561777	1	0.668236082	0.453058607	37	18	72999932	TSHZ1	NM_005786	Body	Island
cg13173567	1	0.668236082	0.453909312	37	11	9172290	DENND5A	NM_015213	Body
cg21289422	1	0.668236082	0.454997882	37	22	50893625	SBF1	NM_002972	Body	S_Shore
cg03860343	1	0.668236082	0.455273457	37	11	992581	AP2A2	NM_012305	Body	N_Shore
cg11403322	1	0.668932304	0.456501099	37	16	89335087	ANKRD11	NM_013275	Body	Island
cg23369632	1	0.670264834	0.458165264	37	6	56438637	DST;DST;DST;DST;DST	NM_015548;NM_001144770;NM_183380;NM_001144771;NM_001144769	Body;Body;Body;Body;Body
cg10480239	1	0.671428773	0.460228114	37	22	23522307	BCR;BCR	NM_021574;NM_004327	TSS1500;TSS1500	N_Shore
cg01274122	1	0.671428773	0.460473111	37	8	8749938	MFHAS1	NM_004225	1stExon	Island
cg24906525	1	0.676675721	0.464833547	37	2	235860416	SH3BP4	NM_014521	TSS1500	Island
cg14780068	1	0.677213184	0.465965378	37	1	201751846	NAV1;NAV1	NM_001167738;NM_020443	Body;Body
cg18802758	1	0.680937795	0.469294967	37	2	202646102	ALS2;ALS2	NM_001135745;NM_020919	TSS1500;TSS1500	Island
cg17218495	1	0.685885871	0.473477522	37	19	11071743	SMARCA4;SMARCA4;SMARCA4;SMARCA4;SMARCA4	NM_003072;NM_001128849;NM_001128844;NM_003072;NM_001128844	5'UTR;TSS200;5'UTR;1stExon;1stExon	Island
cg21028171	1	0.686638017	0.475197485	37	22	34316977	LARGE;LARGE	NM_004737;NM_133642	TSS1500;TSS1500	Island
cg02927804	1	0.686638017	0.475543222	37	17	80477099	FOXK2	NM_004514	TSS1500	Island
cg05088356	1	0.688250058	0.477434725	37	5	66124167	MAST4;MAST4;MAST4	NM_015183;NM_001164664;NM_198828	TSS1500;Body;Body
cg18522266	1	0.691254744	0.480342978	37	19	11072136	SMARCA4;SMARCA4;SMARCA4	NM_003072;NM_001128849;NM_001128844	5'UTR;5'UTR;5'UTR	Island
cg13523557	1	0.691254744	0.481075937	37	7	45613725	ADCY1	NM_021116	TSS1500	Island
cg03022050	1	0.692698017	0.482860442	37	7	101559403	CUX1;CUX1;CUX1	NM_181500;NM_181552;NM_001913	Body;Body;Body	Island
cg07510828	1	0.692812544	0.48372047	37	5	66386055	MAST4;MAST4	NM_015183;NM_001164664	Body;Body
cg06658625	1	0.693448217	0.485294479	37	22	21133553	SERPIND1;PI4KA	NM_000185;NM_058004	5'UTR;Body
cg23236366	1	0.693448217	0.486505419	37	1	201777257	NAV1;MIR1231;NAV1	NM_001167738;NR_031599;NM_020443	Body;TSS1500;Body
cg08783941	1	0.693448217	0.486507026	37	8	12989686	DLC1;DLC1	NM_006094;NM_182643	Body;Body	N_Shore
cg06721601	1	0.694156611	0.487785727	37	7	101762633	CUX1;CUX1;CUX1	NM_181500;NM_181552;NM_001913	Body;Body;Body
cg04287574	1	0.696282721	0.490063852	37	1	201619622	NAV1	NM_020443	Body	Island
cg06333135	1	0.716953442	0.506179528	37	3	47460006	SCAP	NM_012235	Body	Island
cg01186212	1	0.716953442	0.506227262	37	10	62110162	ANK3	NM_020987	Body
cg19254047	1	0.718422351	0.508147238	37	2	102315097	MAP4K4;MAP4K4;MAP4K4	NM_145687;NM_004834;NM_145686	Body;Body;Body	S_Shore
cg00380172	1	0.718422351	0.508882499	37	6	148663585	SASH1	NM_015278	TSS200	Island
cg16624069	1	0.720946413	0.511482252	37	13	99630210	DOCK9;DOCK9;DOCK9;DOCK9;DOCK9;DOCK9	NM_015296;NM_001130050;NM_001130050;NM_001130049;NM_001130048;NM_001130048	Body;5'UTR;1stExon;Body;5'UTR;1stExon
cg24041799	1	0.723741302	0.514280137	37	1	11322809	MTOR	NM_004958	TSS1500	Island
cg25973273	1	0.731583934	0.52085867	37	6	56407538	DST;DST;DST;DST;DST	NM_015548;NM_001144770;NM_183380;NM_001144771;NM_001144769	Body;Body;Body;Body;Body	Island
cg04219613	1	0.731583934	0.52150071	37	7	51383661	COBL	NM_015198	Body	Island
cg09547099	1	0.734609163	0.52448447	37	5	167718982	WWC1;WWC1;WWC1	NM_015238;NM_001161661;NM_001161662	TSS200;TSS200;TSS200	Island
cg00837290	1	0.736945449	0.527591257	37	16	89350068	ANKRD11	NM_013275	Body	S_Shore
cg13000285	1	0.736945449	0.527812281	37	11	65392916	PCNXL3	NM_032223	Body
cg25256141	1	0.739651699	0.530583482	37	7	101503452	CUX1;CUX1;CUX1	NM_181500;NM_181552;NM_001913	Body;Body;Body
cg06081609	1	0.74236021	0.533362403	37	6	148663571	SASH1	NM_015278	TSS200	Island
cg06311422	1	0.743804509	0.535967641	37	6	56406336	DST;DST;DST;DST;DST	NM_015548;NM_001144770;NM_183380;NM_001144771;NM_001144769	Body;Body;Body;Body;Body	N_Shore
cg16643422	1	0.743804509	0.536075321	37	8	13111435	DLC1	NM_182643	Body
cg04519550	1	0.750592481	0.541812815	37	16	89349466	ANKRD11	NM_013275	Body	S_Shore
cg20593274	1	0.754480067	0.545468697	37	14	21860732	SNORD9;CHD8;CHD8	NR_003029;NM_020920;NM_001170629	TSS1500;Body;Body
cg20564703	1	0.759846957	0.550204497	37	7	101616020	CUX1;CUX1;CUX1	NM_181500;NM_181552;NM_001913	Body;Body;Body
cg25986678	1	0.762076606	0.552865506	37	17	79132083	AATK	NM_001080395	Body	Island
cg08238444	1	0.762076606	0.553535373	37	1	39952373	MACF1;MACF1	NM_012090;NM_033044	3'UTR;3'UTR
cg26065870	1	0.765268207	0.556715385	37	3	52522591	NISCH	NM_007184	Body	Island
cg24749866	1	0.768644671	0.560037277	37	2	235883655	SH3BP4	NM_014521	5'UTR
cg11367297	1	0.76889492	0.561085482	37	21	45433058	TRAPPC10	NM_003274	Body	S_Shore
cg04424443	1	0.776940427	0.567831461	37	6	56407925	DST;DST;DST;DST;DST	NM_015548;NM_001144770;NM_183380;NM_001144771;NM_001144769	Body;Body;Body;Body;Body	Island
cg17608529	1	0.786220564	0.576123388	37	10	436626	DIP2C	NM_014974	Body
cg07833209	1	0.786220564	0.57638467	37	22	21062381	PI4KA;PI4KA	NM_002650;NM_058004	Body;Body	S_Shelf
cg15299654	1	0.788354653	0.578836975	37	11	988579	AP2A2	NM_012305	Body
cg21223353	1	0.790993231	0.581665067	37	1	11249539	ANGPTL7;ANGPTL7;MTOR	NM_021146;NM_021146;NM_004958	1stExon;5'UTR;Body
cg10201483	1	0.792393481	0.583825739	37	6	56717102	DST;DST;DST	NM_001144770;NM_001144771;NM_001144769	TSS1500;TSS1500;Body
cg22785629	1	0.792393481	0.584479426	37	17	1554549	PRPF8;RILP	NM_006445;NM_031430	Body;TSS1500	S_Shore
cg14048463	1	0.792498413	0.585449278	37	19	11145635	SMARCA4;SMARCA4;SMARCA4;SMARCA4;SMARCA4;SMARCA4;SMARCA4	NM_001128846;NM_001128848;NM_001128844;NM_003072;NM_001128847;NM_001128849;NM_001128845	Body;Body;Body;Body;Body;Body;Body	Island
cg24244270	1	0.79258473	0.586428729	37	22	23522511	BCR;BCR	NM_021574;NM_004327	TSS200;TSS200	N_Shore
cg13968557	1	0.79258473	0.587298144	37	11	977965	AP2A2	NM_012305	Body	S_Shore
cg15219014	1	0.793775254	0.589074203	37	8	28573714	EXTL3	NM_001440	Body	Island
cg15788231	1	0.79444631	0.590466852	37	7	51287512	COBL	NM_015198	Body
cg10046101	1	0.801421484	0.596553604	37	7	51096721	COBL	NM_015198	Body
cg18387085	1	0.803831142	0.600946851	37	18	72922610	ZADH2;TSHZ1	NM_175907;NM_005786	TSS1500;TSS200	N_Shore
cg14539990	1	0.803831142	0.601246684	37	9	140728301	EHMT1	NM_024757	Body	N_Shore
cg13522882	1	0.803831142	0.601316799	37	2	102316496	MAP4K4;MAP4K4;MAP4K4	NM_145687;NM_004834;NM_145686	Body;Body;Body	S_Shelf
cg23931836	1	0.803831142	0.602861893	37	19	47615988	ZC3H4	NM_015168	5'UTR	Island
cg17240934	1	0.803831142	0.602873357	37	10	695301	C10orf108;C10orf108;DIP2C	NR_027152;NR_027151;NM_014974	TSS1500;TSS1500;Body
cg26365553	1	0.806273871	0.605824403	37	11	47290613	MADD;MADD;MADD;MADD;MADD;MADD;MADD;MADD;MADD;MADD	NM_130472;NM_130475;NM_001135943;NM_130471;NM_130474;NM_130473;NM_003682;NM_130476;NM_130470;NM_001135944	TSS1500;TSS1500;TSS1500;TSS1500;TSS1500;TSS1500;TSS1500;TSS1500;TSS1500;TSS1500	N_Shore
cg02339682	1	0.806273871	0.607230939	37	6	56819432	DST;BEND6	NM_001144769;NM_152731	TSS200;TSS1500	Island
cg13957837	1	0.806273871	0.607429302	37	9	140705990	EHMT1	NM_024757	Body	S_Shore
cg24863624	1	0.811083582	0.611966216	37	1	11322899	MTOR	NM_004958	TSS1500	Island
cg04337594	1	0.811276105	0.613662867	37	11	952928	AP2A2	NM_012305	Body
cg22738646	1	0.811276105	0.613938674	37	21	45524025	TRAPPC10	NM_003274	3'UTR	N_Shelf
cg19472216	1	0.812588127	0.615846632	37	6	148663680	SASH1	NM_015278	TSS200	Island
cg07073662	1	0.812863398	0.616970642	37	16	2129289	TSC2;TSC2;TSC2	NM_001077183;NM_000548;NM_001114382	Body;Body;Body	Island
cg21143197	1	0.813087666	0.618056503	37	1	39571503	MACF1	NM_012090	Body	Island
cg06723301	1	0.817578498	0.622390839	37	22	21213449	SNAP29;PI4KA	NM_004782;NM_058004	1stExon;TSS1500	Island
cg24693520	1	0.824099159	0.629223919	37	21	38445266	PIGP;PIGP;TTC3;PIGP	NM_153681;NM_153682;NM_001001894;NR_028352	TSS200;5'UTR;TSS1500;Body	Island
cg19856520	1	0.824099159	0.629657828	37	1	39696676	MACF1	NM_012090	Body
cg04520396	1	0.824099159	0.630138884	37	17	1585312	PRPF8	NM_006445	Body	N_Shelf
cg09123625	1	0.829226135	0.635043317	37	16	2097210	TSC2;NTHL1;TSC2;TSC2	NM_001077183;NM_002528;NM_000548;NM_001114382	TSS1500;Body;TSS1500;TSS1500	N_Shore
cg10380312	1	0.829226135	0.63816414	37	13	111869129	ARHGEF7;ARHGEF7;ARHGEF7;ARHGEF7;ARHGEF7	NM_001113511;NM_001113513;NM_003899;NM_001113512;NM_145735	Body;5'UTR;5'UTR;Body;Body
cg23350132	1	0.829226135	0.638634327	37	11	47296240	MADD;MADD;MADD;MADD;MADD;MADD;MADD;MADD;MADD;MADD	NM_001135944;NM_130471;NM_130470;NM_130476;NM_003682;NM_130475;NM_130474;NM_001135943;NM_130472;NM_130473	Body;Body;Body;Body;Body;Body;Body;Body;Body;Body
cg13351028	1	0.829226135	0.639294119	37	10	346227	DIP2C	NM_014974	Body	N_Shore
cg20240601	1	0.829226135	0.639370977	37	1	11322805	MTOR	NM_004958	TSS200	Island
cg15665342	1	0.829226135	0.639662052	37	17	79139625	AATK;LOC388428	NM_001080395;NR_027255	Body;Body	Island
cg21882650	1	0.83050655	0.641585015	37	22	29784671	AP1B1;AP1B1;AP1B1	NM_001166019;NM_145730;NM_001127	TSS200;TSS200;TSS200	Island
cg00294550	1	0.831100526	0.642979799	37	10	62144786	ANK3	NM_020987	Body
cg01044580	1	0.833352318	0.645660355	37	14	21900820	CHD8;CHD8	NM_001170629;NM_020920	TSS1500;5'UTR
cg01592530	1	0.834237284	0.648037302	37	19	50143951	SCAF1;RRAS	NM_021228;NM_006270	TSS1500;TSS1500	Island
cg20744108	1	0.834237284	0.648224916	37	8	13131569	DLC1	NM_182643	Body	N_Shelf
cg16977735	1	0.836429556	0.651736407	37	10	530714	DIP2C	NM_014974	Body	Island
cg15923408	1	0.836429556	0.651812222	37	8	8750314	MFHAS1	NM_004225	1stExon	Island
cg02263479	1	0.836766779	0.653319362	37	16	2097837	NTHL1;TSC2;TSC2;TSC2	NM_002528;NM_001077183;NM_001114382;NM_000548	1stExon;TSS200;TSS200;TSS200	Island
cg14893456	1	0.836766779	0.653959622	37	1	39874025	KIAA0754;MACF1;MACF1	NM_015038;NM_012090;NM_033044	TSS1500;Body;Body	Island
cg26980033	1	0.838531768	0.659329017	37	5	167718524	WWC1;WWC1;WWC1	NM_001161661;NM_001161662;NM_015238	TSS1500;TSS1500;TSS1500	Island
cg00946032	1	0.838531768	0.66003411	37	1	201757666	NAV1;NAV1	NM_001167738;NM_020443	Body;Body
cg13982446	1	0.838531768	0.661264353	37	9	140512815	C9orf37;EHMT1;EHMT1	NM_032937;NM_024757;NM_001145527	5'UTR;TSS1500;TSS1500	N_Shore
cg08797471	1	0.838531768	0.661521744	37	9	90113120	DAPK1	NM_004938	5'UTR	Island
cg17432748	1	0.838531768	0.661682569	37	2	235959556	SH3BP4	NM_014521	Body
cg17641631	1	0.838531768	0.661914643	37	3	4535021	ITPR1;ITPR1;ITPR1	NM_001168272;NM_001099952;NM_002222	TSS200;TSS200;TSS200	Island
cg20536983	1	0.838531768	0.661949065	37	8	13134166	DLC1	NM_182643	Body	Island
cg03403525	1	0.838870099	0.663160821	37	16	89348167	ANKRD11	NM_013275	Body	Island
cg18157435	1	0.838902026	0.664771475	37	19	50143902	SCAF1;RRAS	NM_021228;NM_006270	TSS1500;TSS1500	Island
cg05945266	1	0.838902026	0.6652397	37	17	80545020	FOXK2	NM_004514	Body	N_Shore
cg15647266	1	0.838902026	0.666020189	37	10	61828521	ANK3;ANK3	NM_001149;NM_020987	Body;Body
cg06103746	1	0.841743529	0.670057993	37	8	13133823	DLC1	NM_182643	Body	N_Shore
cg26435502	1	0.841743529	0.670171931	37	3	52516676	NISCH	NM_007184	Body
cg13450310	1	0.842079811	0.671387957	37	1	39874390	KIAA0754;MACF1;MACF1	NM_015038;NM_012090;NM_033044	TSS1500;Body;Body	Island
cg03461298	1	0.842349631	0.672551676	37	13	111805918	ARHGEF7;ARHGEF7;ARHGEF7;ARHGEF7	NM_001113511;NM_003899;NM_001113512;NM_145735	Body;TSS200;Body;Body	Island
cg14633139	1	0.842522166	0.675211712	37	7	44645728	OGDH;OGDH;OGDH	NM_001003941;NM_002541;NM_001165036	TSS1500;TSS1500;TSS1500	N_Shore
cg08936056	1	0.842522166	0.675708208	37	16	2135250	TSC2;TSC2;TSC2	NM_001077183;NM_000548;NM_001114382	Body;Body;Body	S_Shore
cg02796939	1	0.842522166	0.677128759	37	17	80545125	FOXK2	NM_004514	Body	N_Shore
cg20814355	1	0.842522166	0.677364483	37	7	44646092	OGDH;OGDH;OGDH	NM_001165036;NM_001003941;NM_002541	TSS200;TSS200;TSS200	Island
cg05113410	1	0.842522166	0.677433363	37	2	102327511	MAP4K4;MAP4K4;MAP4K4	NM_145687;NM_004834;NM_145686	Body;Body;Body
cg22887484	1	0.843710381	0.680102801	37	5	176038529	GPRIN1	NM_052899	TSS1500	S_Shore
cg00199000	1	0.843710381	0.680788635	37	16	89350310	ANKRD11	NM_013275	Body	S_Shore
cg09537792	1	0.843710381	0.681800868	37	16	89438892	ANKRD11	NM_013275	5'UTR	S_Shore
cg16354253	1	0.843710381	0.682953549	37	18	72923257	TSHZ1	NM_005786	5'UTR	Island
cg01087392	1	0.843710381	0.683139374	37	10	104005670	GBF1	NM_004193	5'UTR	S_Shore
cg27368423	1	0.844174148	0.684469554	37	11	926250	AP2A2	NM_012305	Body	S_Shore
cg11661809	1	0.844174148	0.686209178	37	22	21212912	PI4KA;SNAP29;PI4KA	NM_058004;NM_004782;NM_058004	5'UTR;TSS1500;1stExon	Island
cg00190319	1	0.844174148	0.686366819	37	3	47462780	SCAP	NM_012235	Body	S_Shelf
cg03648679	1	0.847842485	0.690304185	37	16	89555682	ANKRD11	NM_013275	5'UTR	N_Shore
cg12990803	1	0.853111404	0.696168911	37	22	29784624	AP1B1;AP1B1;AP1B1	NM_001166019;NM_145730;NM_001127	TSS200;TSS200;TSS200	Island
cg24859939	1	0.853111404	0.696515505	37	7	44646477	OGDH;OGDH;OGDH	NM_002541;NM_001003941;NM_001165036	5'UTR;5'UTR;5'UTR	Island
cg25337570	1	0.85453929	0.700322126	37	22	29784436	AP1B1;AP1B1;AP1B1;AP1B1;AP1B1;AP1B1	NM_145730;NM_001166019;NM_001166019;NM_001127;NM_001127;NM_145730	1stExon;5'UTR;1stExon;5'UTR;1stExon;5'UTR	Island
cg08664487	1	0.85453929	0.700548274	37	6	56818409	BEND6;DST	NM_152731;NM_001144769	TSS1500;Body	N_Shore
cg12988534	1	0.85453929	0.700568247	37	7	51384371	COBL;COBL	NM_015198;NM_015198	1stExon;5'UTR	Island
cg22772639	1	0.857807582	0.704213657	37	7	101559469	CUX1;CUX1;CUX1	NM_181500;NM_181552;NM_001913	Body;Body;Body	Island
cg06421104	1	0.858406044	0.706365741	37	22	50903050	SBF1	NM_002972	Body	Island
cg15627145	1	0.858406044	0.706638309	37	10	61802440	ANK3;ANK3	NM_020987;NM_001149	3'UTR;3'UTR
cg03666597	1	0.860228191	0.709107022	37	7	101752690	CUX1;CUX1;CUX1	NM_181500;NM_181552;NM_001913	Body;Body;Body
cg21244955	1	0.863697784	0.712939725	37	22	21192955	PI4KA	NM_058004	Body
cg08961196	1	0.863913119	0.714090348	37	8	8749494	MFHAS1	NM_004225	1stExon	Island
cg13514129	1	0.86490791	0.715988162	37	1	39547527	MACF1	NM_012090	5'UTR	Island
cg16311334	1	0.86490791	0.71686061	37	11	926082	AP2A2	NM_012305	1stExon	Island
cg01452444	1	0.864962323	0.717879766	37	6	148663626	SASH1	NM_015278	TSS200	Island
cg04262392	1	0.865370021	0.719192653	37	16	2136746	TSC2;TSC2;TSC2	NM_001077183;NM_000548;NM_001114382	Body;Body;Body	N_Shelf
cg05022673	1	0.865381281	0.720176539	37	6	56819429	DST;BEND6	NM_001144769;NM_152731	TSS200;TSS1500	Island
cg24139520	1	0.869387228	0.724489356	37	8	28573832	EXTL3	NM_001440	Body	Island
cg26389914	1	0.869822909	0.725831954	37	3	4805500	ITPR1;ITPR1;ITPR1	NM_002222;NM_001099952;NM_001168272	Body;Body;Body
cg21373996	1	0.872620889	0.729149436	37	10	560669	DIP2C	NM_014974	Body
cg26869617	1	0.876775105	0.733607999	37	16	2111094	TSC2;TSC2;TSC2	NM_001077183;NM_000548;NM_001114382	Body;Body;Body	N_Shore
cg08647419	1	0.881739989	0.738755126	37	19	47614495	ZC3H4	NM_015168	Body	Island
cg03588299	1	0.882336853	0.740248824	37	10	390961	DIP2C	NM_014974	Body	N_Shore
cg09061759	1	0.885569788	0.743958403	37	1	65431709	JAK1	NM_002227	5'UTR	Island
cg16977751	1	0.889886569	0.748587012	37	22	29729347	AP1B1;AP1B1;SNORD125;AP1B1	NM_001166019;NM_001127;NR_003686;NM_145730	Body;Body;TSS200;Body
cg26688936	1	0.889959097	0.750681299	37	16	2131718	TSC2;TSC2;TSC2	NM_001077183;NM_000548;NM_001114382	Body;Body;Body	N_Shelf
cg05306441	1	0.889959097	0.750775884	37	16	2120441	TSC2;TSC2;TSC2	NM_001077183;NM_000548;NM_001114382	Body;Body;Body
cg06189986	1	0.889959097	0.752393332	37	19	47616685	ZC3H4	NM_015168	5'UTR	Island
cg25302603	1	0.889959097	0.753860439	37	11	65392829	PCNXL3	NM_032223	Body
cg03539041	1	0.889959097	0.754825458	37	5	66458592	MAST4;MAST4	NM_015183;NM_001164664	Body;Body	N_Shore
cg12311529	1	0.889959097	0.75510466	37	13	111944449	ARHGEF7;ARHGEF7;ARHGEF7;ARHGEF7;ARHGEF7	NM_001113511;NM_001113513;NM_001113512;NM_003899;NM_145735	Body;Body;Body;Body;Body
cg10539122	1	0.889959097	0.756046245	37	1	201777275	NAV1;MIR1231;NAV1	NM_001167738;NR_031599;NM_020443	Body;TSS1500;Body
cg20475884	1	0.889959097	0.757503236	37	7	101839410	CUX1;CUX1;CUX1	NM_181500;NM_181552;NM_001913	Body;Body;Body	Island
cg16292251	1	0.889959097	0.757827935	37	7	101882808	CUX1;CUX1;CUX1	NM_181500;NM_181552;NM_001913	Body;Body;Body	Island
cg19489146	1	0.889959097	0.758691853	37	6	56535505	DST;DST;DST;DST	NM_001144770;NM_183380;NM_001144771;NM_001144769	Body;Body;Body;Body
cg15306863	1	0.889959097	0.761598721	37	10	459908	DIP2C	NM_014974	Body	Island
cg00759807	1	0.889959097	0.761616957	37	16	89390789	ANKRD11	NM_013275	5'UTR
cg16258899	1	0.889959097	0.761676705	37	1	201687859	NAV1	NM_020443	Body
cg21037527	1	0.890832992	0.763427823	37	2	235883549	SH3BP4	NM_014521	5'UTR
cg08530205	1	0.890869174	0.764462061	37	7	101849354	CUX1;CUX1;CUX1	NM_181500;NM_181552;NM_001913	Body;Body;Body
cg25689181	1	0.892718423	0.767054231	37	19	50156290	SCAF1	NM_021228	Body	Island
cg09274451	1	0.893250875	0.768517645	37	16	89353600	ANKRD11	NM_013275	Body	S_Shore
cg07665134	1	0.897149775	0.772882408	37	10	669071	DIP2C	NM_014974	Body	Island
cg08456420	1	0.899919887	0.776282245	37	1	39570175	MACF1	NM_012090	Body	N_Shore
cg23361608	1	0.902796545	0.779780349	37	21	38446389	PIGP;PIGP;TTC3;PIGP	NR_028352;NM_153682;NM_001001894;NM_153681	TSS1500;TSS1500;5'UTR;TSS1500	Island
cg18359782	1	0.906293693	0.783821572	37	7	101838829	CUX1;CUX1;CUX1	NM_181500;NM_181552;NM_001913	Body;Body;Body	Island
cg00281467	1	0.90693683	0.785399125	37	22	23522460	BCR;BCR	NM_021574;NM_004327	TSS200;TSS200	N_Shore
cg04043376	1	0.910450913	0.789467571	37	11	65383415	PCNXL3	NM_032223	TSS1500	Island
cg13489366	1	0.91281373	0.792544353	37	1	11254734	ANGPTL7;MTOR	NM_021146;NM_004958	Body;Body
cg07260820	1	0.914116814	0.795836704	37	22	23522341	BCR;BCR	NM_021574;NM_004327	TSS1500;TSS1500	N_Shore
cg17493164	1	0.914116814	0.796843006	37	11	65382825	PCNXL3;MAP3K11	NM_032223;NM_002419	TSS1500;TSS1500	Island
cg16999994	1	0.914116814	0.797807319	37	11	1001560	AP2A2	NM_012305	Body
cg01022370	1	0.914116814	0.798311424	37	8	8749074	MFHAS1	NM_004225	1stExon	Island
cg22456692	1	0.914116814	0.798822802	37	5	167718496	WWC1;WWC1;WWC1	NM_001161661;NM_001161662;NM_015238	TSS1500;TSS1500;TSS1500	N_Shore
cg14798514	1	0.916643729	0.802063263	37	19	11071224	SMARCA4;SMARCA4;SMARCA4	NM_003072;NM_001128849;NM_001128844	TSS1500;TSS1500;TSS1500	Island
cg19170036	1	0.920156543	0.806902613	37	11	975703	AP2A2	NM_012305	Body	Island
cg12258864	1	0.920156543	0.809359718	37	10	104004885	GBF1	NM_004193	TSS1500	N_Shore
cg16219178	1	0.920156543	0.81014236	37	22	29784644	AP1B1;AP1B1;AP1B1	NM_001166019;NM_145730;NM_001127	TSS200;TSS200;TSS200	Island
cg02631092	1	0.920156543	0.810672344	37	10	104102349	GBF1	NM_004193	Body
cg06866237	1	0.920156543	0.811166643	37	7	101846993	CUX1;CUX1;CUX1	NM_181500;NM_181552;NM_001913	Body;Body;Body
cg21225130	1	0.920156543	0.811354249	37	9	140513113	C9orf37;C9orf37;EHMT1;EHMT1	NM_032937;NM_032937;NM_024757;NM_001145527	5'UTR;1stExon;TSS1500;TSS1500	Island
cg00372375	1	0.924268574	0.8171377	37	8	8749343	MFHAS1	NM_004225	1stExon	Island
cg09607566	1	0.924268574	0.81828181	37	16	89367323	ANKRD11	NM_013275	Body
cg19104095	1	0.924268574	0.818677067	37	6	56391215	DST;DST;DST;DST;DST	NM_015548;NM_001144770;NM_183380;NM_001144771;NM_001144769	Body;Body;Body;Body;Body
cg00313685	1	0.924268574	0.819143432	37	7	101468882	CUX1;CUX1;CUX1	NM_181500;NM_181552;NM_001913	Body;Body;Body
cg14013417	1	0.930881868	0.827478422	37	11	992514	AP2A2	NM_012305	Body	N_Shore
cg24655336	1	0.930881868	0.827758719	37	5	176023203	GPRIN1	NM_052899	3'UTR	N_Shore
cg26230245	1	0.930881868	0.829833717	37	1	11322756	MTOR	NM_004958	TSS200	Island
cg14077232	1	0.930881868	0.831249853	37	9	140656200	EHMT1;FLJ40292;EHMT1	NM_024757;NR_024341;NM_001145527	Body;TSS1500;Body
cg12195149	1	0.930881868	0.831894927	37	11	47289814	MADD;NR1H3;MADD;MADD;NR1H3;MADD;NR1H3;MADD;MADD;MADD	NM_130472;NM_005693;NM_130471;NM_130474;NM_001130102;NM_130473;NM_001130101;NM_003682;NM_130470;NM_001135944	TSS1500;Body;TSS1500;TSS1500;Body;TSS1500;Body;TSS1500;TSS1500;TSS1500	N_Shore
cg12774429	1	0.930881868	0.832163321	37	14	21853470	CHD8;CHD8;SUPT16H	NM_020920;NM_001170629;NM_007192	3'UTR;3'UTR;TSS1500	S_Shore
cg03494277	1	0.930881868	0.833275369	37	7	101468709	CUX1;CUX1;CUX1	NM_181500;NM_181552;NM_001913	Body;Body;Body
cg14430886	1	0.930881868	0.834985249	37	7	44646103	OGDH;OGDH;OGDH	NM_001165036;NM_001003941;NM_002541	TSS200;TSS200;TSS200	Island
cg09710790	1	0.930881868	0.835418491	37	3	4534905	ITPR1;ITPR1;ITPR1	NM_001168272;NM_001099952;NM_002222	TSS200;TSS200;TSS200	Island
cg26458497	1	0.930881868	0.836488887	37	17	1562766	PRPF8	NM_006445	Body
cg26919527	1	0.930881868	0.838026004	37	22	21133973	PI4KA;SERPIND1	NM_058004;NM_000185	Body;Body
cg13695535	1	0.930881868	0.838208295	37	5	66124603	MAST4;MAST4;MAST4;MAST4	NM_015183;NM_001164664;NM_198828;NM_015183	1stExon;Body;Body;5'UTR
cg10775991	1	0.930881868	0.839334996	37	14	21905945	CHD8	NM_020920	TSS1500
cg01397469	1	0.930881868	0.84064495	37	7	101458433	CUX1;CUX1	NM_181500;NM_001913	TSS1500;TSS1500	Island
cg21619351	1	0.930881868	0.842580088	37	19	50145079	SCAF1	NM_021228	TSS1500	Island
cg00646621	1	0.930881868	0.842726998	37	2	235949598	SH3BP4	NM_014521	Body	N_Shore
cg18238570	1	0.930881868	0.842825475	37	8	12952379	DLC1;DLC1;DLC1	NM_006094;NM_001164271;NM_182643	Body;Body;Body
cg01374398	1	0.932583617	0.845416455	37	3	47516975	SCAP	NM_012235	5'UTR	N_Shore
cg06632353	1	0.939532757	0.852774102	37	1	11322381	MTOR	NM_004958	5'UTR	Island
cg04586563	1	0.94627528	0.860667905	37	10	736974	DIP2C	NM_014974	TSS1500	S_Shore
cg05175606	1	0.94627528	0.861025255	37	16	89556089	ANKRD11	NM_013275	5'UTR	Island
cg16521633	1	0.946411604	0.863388805	37	19	11142255	SMARCA4;SMARCA4;SMARCA4;SMARCA4;SMARCA4;SMARCA4;SMARCA4	NM_001128846;NM_001128848;NM_001128844;NM_003072;NM_001128847;NM_001128849;NM_001128845	Body;Body;Body;Body;Body;Body;Body	N_Shore
cg12526025	1	0.946411604	0.864508216	37	22	34317552	LARGE;LARGE	NM_004737;NM_133642	TSS1500;TSS1500	Island
cg02504384	1	0.946411604	0.864812493	37	16	2132245	TSC2;TSC2;TSC2	NM_001077183;NM_000548;NM_001114382	Body;Body;Body	N_Shelf
cg16128122	1	0.946411604	0.865412413	37	1	11322849	MTOR	NM_004958	TSS1500	Island
cg05345283	1	0.946649824	0.866696291	37	11	941207	AP2A2	NM_012305	Body	N_Shelf
cg21424209	1	0.948754794	0.869691894	37	6	148792600	SASH1	NM_015278	Body
cg03397894	1	0.949303605	0.871264007	37	6	56708250	DST;DST;DST;DST;DST	NM_001144770;NM_183380;NM_001144771;NM_183380;NM_001144769	Body;1stExon;Body;5'UTR;Body	Island
cg14595083	1	0.950861535	0.873764654	37	9	140652711	EHMT1;EHMT1	NM_024757;NM_001145527	Body;Body
cg18154117	1	0.953742754	0.87789025	37	1	39649937	MACF1	NM_012090	Body
cg09728102	1	0.953742754	0.879426251	37	5	66124492	MAST4;MAST4;MAST4	NM_015183;NM_001164664;NM_198828	TSS200;Body;Body
cg00945932	1	0.953742754	0.88490728	37	8	28559273	EXTL3	NM_001440	5'UTR	Island
cg15673187	1	0.953742754	0.885988435	37	6	56407725	DST;DST;DST;DST;DST	NM_015548;NM_001144770;NM_183380;NM_001144771;NM_001144769	Body;Body;Body;Body;Body	Island
cg11945717	1	0.953742754	0.886161855	37	22	34317024	LARGE;LARGE	NM_004737;NM_133642	TSS1500;TSS1500	Island
cg01020694	1	0.953742754	0.886164672	37	3	52516581	NISCH	NM_007184	Body
cg14082530	1	0.953742754	0.886892736	37	1	39920611	MACF1;MACF1	NM_012090;NM_033044	Body;Body
cg13129210	1	0.953742754	0.887772023	37	6	56819298	BEND6;DST	NM_152731;NM_001144769	TSS1500;1stExon	Island
cg10198749	1	0.953742754	0.889165306	37	1	39920707	MACF1;MACF1	NM_012090;NM_033044	Body;Body
cg16936421	1	0.953742754	0.890240266	37	10	729226	DIP2C	NM_014974	Body
cg27185623	1	0.953742754	0.890377861	37	11	1010480	AP2A2	NM_012305	Body	Island
cg14997413	1	0.953742754	0.890390544	37	7	51384937	COBL	NM_015198	TSS1500	Island
cg23874145	1	0.953742754	0.890766429	37	7	101892216	CUX1;CUX1;CUX1	NM_181500;NM_181552;NM_001913	Body;Body;Body	Island
cg27116842	1	0.953742754	0.891448745	37	5	66300503	MAST4;MAST4	NM_015183;NM_001164664	Body;Body	S_Shore
cg07159469	1	0.953938845	0.893715275	37	16	89355005	ANKRD11	NM_013275	Body	S_Shelf
cg18963985	1	0.953938845	0.89378054	37	18	72922735	ZADH2;TSHZ1;TSHZ1	NM_175907;NM_005786;NM_005786	TSS1500;5'UTR;1stExon	N_Shore
cg07143296	1	0.959622776	0.900186681	37	11	65383706	PCNXL3	NM_032223	TSS200	Island
cg09301471	1	0.961187781	0.902737172	37	16	89349945	ANKRD11	NM_013275	Body	S_Shore
cg04251662	1	0.961705952	0.904306835	37	3	4535075	ITPR1;ITPR1;ITPR1;ITPR1;ITPR1;ITPR1	NM_002222;NM_002222;NM_001168272;NM_001099952;NM_001099952;NM_001168272	1stExon;5'UTR;1stExon;1stExon;5'UTR;5'UTR	Island
cg15770446	1	0.972554575	0.915603181	37	7	101754758	CUX1;CUX1;CUX1	NM_181500;NM_181552;NM_001913	Body;Body;Body
cg03484438	1	0.975283133	0.919368457	37	16	89452237	ANKRD11	NM_013275	5'UTR	N_Shelf
cg23602489	1	0.975283133	0.920368542	37	7	101508949	CUX1;CUX1;CUX1	NM_181500;NM_181552;NM_001913	Body;Body;Body
cg07532930	1	0.975720216	0.923167299	37	11	65404459	SIPA1;PCNXL3	NM_006747;NM_032223	TSS1500;3'UTR	S_Shore
cg19768311	1	0.975720216	0.925405772	37	6	56323702	DST;DST;DST;DST;DST	NM_001144769;NM_001144771;NM_015548;NM_183380;NM_001144770	3'UTR;3'UTR;3'UTR;3'UTR;3'UTR
cg00842161	1	0.975720216	0.925638167	37	14	21860384	CHD8;CHD8;SNORD9	NM_020920;NM_001170629;NR_003029	Body;Body;Body
cg25323360	1	0.975720216	0.926624419	37	13	111935681	ARHGEF7;ARHGEF7;ARHGEF7;ARHGEF7;ARHGEF7	NM_001113511;NM_001113513;NM_001113512;NM_003899;NM_145735	Body;Body;Body;Body;Body	Island
cg15849154	1	0.975720216	0.926725039	37	17	80543972	FOXK2	NM_004514	Body	N_Shore
cg13627598	1	0.975720216	0.929147611	37	11	65387073	PCNXL3	NM_032223	Body	S_Shelf
cg00195828	1	0.975720216	0.92958859	37	8	8680903	MFHAS1	NM_004225	Body
cg09293925	1	0.975720216	0.930009345	37	16	89471650	ANKRD11	NM_013275	5'UTR
cg21374793	1	0.975720216	0.931761789	37	2	202643034	ALS2;ALS2	NM_001135745;NM_020919	5'UTR;5'UTR	N_Shelf
cg18301538	1	0.975720216	0.932319196	37	10	104071786	GBF1	NM_004193	Body
cg25143070	1	0.975720216	0.932867639	37	1	65432346	JAK1	NM_002227	TSS200	Island
cg14020379	1	0.975906805	0.934145027	37	9	138714520	CAMSAP1	NM_015447	Body	S_Shelf
cg15625092	1	0.978631215	0.938032912	37	7	101893731	CUX1;CUX1	NM_181500;NM_001913	Body;Body	S_Shore
cg13686042	1	0.978631215	0.938956976	37	22	50913831	SBF1	NM_002972	TSS1500	Island
cg03680528	1	0.98053633	0.941889064	37	18	72999716	TSHZ1	NM_005786	Body	Island
cg13832985	1	0.981268238	0.944510696	37	9	140715062	EHMT1	NM_024757	Body	S_Shore
cg14046566	1	0.981268238	0.945623225	37	9	138713896	CAMSAP1	NM_015447	Body	S_Shelf
cg09416521	1	0.981268238	0.946895011	37	17	80561084	FOXK2	NM_004514	3'UTR	S_Shore
cg24025567	1	0.981268238	0.948053719	37	7	101505662	CUX1;CUX1;CUX1	NM_181500;NM_181552;NM_001913	Body;Body;Body
cg09012346	1	0.981268238	0.949255282	37	5	66462988	MAST4;MAST4	NM_015183;NM_001164664	3'UTR;3'UTR	S_Shelf
cg20105848	1	0.981268238	0.950342971	37	11	1578006	DUSP8;HCCA2	NM_004420;NM_053005	Body;Body	Island
cg03288340	1	0.981268238	0.952862364	37	19	47615999	ZC3H4	NM_015168	5'UTR	Island
cg18037893	1	0.981268238	0.95334857	37	8	12952665	DLC1;DLC1;DLC1	NM_006094;NM_001164271;NM_182643	Body;Body;Body
cg12942165	1	0.981268238	0.953552915	37	11	9286299	DENND5A	NM_015213	Body	Island
cg12110887	1	0.981268238	0.955008005	37	19	11096925	SMARCA4;SMARCA4;SMARCA4;SMARCA4;SMARCA4;SMARCA4;SMARCA4	NM_001128846;NM_001128848;NM_001128844;NM_003072;NM_001128847;NM_001128849;NM_001128845	Body;Body;Body;Body;Body;Body;Body	N_Shore
cg05469826	1	0.981268238	0.955137315	37	7	101844947	CUX1;CUX1;CUX1	NM_181500;NM_181552;NM_001913	Body;Body;Body
cg06291983	1	0.981268238	0.955852507	37	2	102438026	MAP4K4;MAP4K4;MAP4K4	NM_145687;NM_004834;NM_145686	Body;Body;Body
cg20241342	1	0.983551264	0.960091674	37	17	80540758	FOXK2	NM_004514	Body	N_Shore
cg07615875	1	0.983551264	0.960291606	37	7	101882758	CUX1;CUX1;CUX1	NM_181500;NM_181552;NM_001913	Body;Body;Body	Island
cg06575608	1	0.983955372	0.961794215	37	17	80478552	FOXK2	NM_004514	Body	Island
cg25488288	1	0.986959005	0.965841639	37	10	735472	DIP2C	NM_014974	1stExon	Island
cg18283673	1	0.987018242	0.967967067	37	3	52523650	NISCH	NM_007184	Body	S_Shore
cg22831256	1	0.987018242	0.968912332	37	10	373069	DIP2C	NM_014974	Body	Island
cg19577532	1	0.987018242	0.96923413	37	17	1562756	PRPF8	NM_006445	Body
cg16023122	1	0.990172542	0.973813753	37	1	201708836	NAV1;NAV1	NM_001167738;NM_020443	TSS200;Body	Island
cg03925425	1	0.990172542	0.974561713	37	13	111768023	ARHGEF7;ARHGEF7;ARHGEF7	NM_145735;NM_001113512;NM_001113511	1stExon;1stExon;1stExon
cg01634153	1	0.991473105	0.979088618	37	1	39571505	MACF1	NM_012090	Body	Island
cg06164608	1	0.991473105	0.979134222	37	8	12990437	DLC1;DLC1	NM_006094;NM_182643	Body;Body	Island
cg15092152	1	0.991473105	0.980855622	37	13	99512468	DOCK9;DOCK9;DOCK9;DOCK9	NM_015296;NM_001130049;NM_001130050;NM_001130048	Body;3'UTR;3'UTR;Body
cg01988616	1	0.991473105	0.983819366	37	16	89371601	ANKRD11	NM_013275	Body	Island
cg08862778	1	0.991473105	0.984292723	37	1	11322643	MTOR	NM_004958	TSS200	Island
cg13120798	1	0.991473105	0.984300817	37	22	21090264	PI4KA;PI4KA	NM_002650;NM_058004	TSS1500;Body
cg05870116	1	0.991473105	0.984477912	37	8	8643280	MFHAS1	NM_004225	3'UTR
cg15386865	1	0.991473105	0.984773962	37	5	66459998	MAST4;MAST4	NM_015183;NM_001164664	Body;Body	S_Shore
cg09407429	1	0.994802366	0.989201001	37	3	4534383	ITPR1;ITPR1;ITPR1	NM_001168272;NM_001099952;NM_002222	TSS1500;TSS1500;TSS1500	N_Shore
cg08768218	1	0.995224858	0.990741863	37	8	13372483	DLC1;DLC1	NM_024767;NM_182643	TSS200;TSS200
cg04932205	1	0.995258785	0.991931463	37	11	65387290	PCNXL3	NM_032223	Body	S_Shelf
cg15244168	1	0.995258785	0.993017211	37	11	65403161	PCNXL3	NM_032223	Body	Island
cg16802646	1	0.995582784	0.994461632	37	5	167718483	WWC1;WWC1;WWC1	NM_001161661;NM_001161662;NM_015238	TSS1500;TSS1500;TSS1500	N_Shore
cg24819686	1	0.997029083	0.997029083	37	8	12991143	DLC1;DLC1	NM_182643;NM_006094	Body;TSS1500	S_Shore
