# Supplementary material for: Array-based assay detects genome-wide 5-mC and 5-hmC in the brains of humans, non-human primates, and mice
Source: BMC Genomics. 2014 Feb 13;15:131. doi: 10.1186/1471-2164-15-131 (PMC3930898; doi:10.1186/1471-2164-15-131)
Supplement: Additional file 11 — This table displays the output for the analysis of the locations of methylated cytosines with respect to either a CpG island or a gene. This table has five pages that can be accessed using the labeled tabs at the bottom. The first three pages are with regard to CpG island and gene structures in human (5hmc_Human_Mismatch_pvalues_Reg; tab 1), monkey (5hmc_Rhesus_Mismatch_pvalues_Reg; tab 2), and mouse (5hmc_Mouse_Mismatch_pvalues_Reg; tab 3). The last three tabs are the results from our chromosomal analysis on human (5hmc_Human_Mismatch_pvalues_Chr; tab 4), monkey (5hmc_Rhesus_Mismatch_pvalues_Ch; tab 5), and mouse (5hmc_Mouse_Mismatch_pvalues_Chr; tab 6). All of the pages in this file have the following header descriptions: a genomic description of the locus location (Region (tabs 1-3); Chromsome (tabs 4-6)); whether the data is filter for probes > 20% or > 40% 5-hmC (Cutoff); the total number of probes in the dataset (NumProbes_Dataset); the number of probes after the filter has been applied (NumProbes_Cutoff); the number of probes in the genomic description of interest (NumProbes_Region or NumProbes_Chr); the number of probes that meet the genomic description and the filter criteria (NumCommonProbes); the Fisher’s exact test P-value (FisherPvalue); the odd ratio for the result (OddsRatio); and the permuted P-value (PermPvalue). The tabs showing the chromosomal analysis also have a column that shows the variance that the data has for each chromosome (Variance). See text for definitions of the regions. [file 1471-2164-15-131-S11.xlsx]

## Sheet: 5hmc_Human_Mismatch_pvalues_Reg
Region	Cutoff	NumProbes_Dataset	NumProbes_Cutoff	NumProbes_Region	NumCommonProbes	FisherPvalue	OddsRatio	PermPvalue
TSS1500	0.2	479331	251759	83199	31647	0	0.490909	< 1e-04
TSS200	0.2	479331	251759	61846	10009	0	0.14036	< 1e-04
5'UTR	0.2	479331	251759	64693	21732	0	0.405979	< 1e-04
1stExon	0.2	479331	251759	38926	6733	0	0.166754	< 1e-04
Body	0.2	479331	251759	173293	116806	0	2.62147	< 1e-04
3'UTR	0.2	479331	251759	19497	15714	0	3.93782	< 1e-04
TSS1500	0.4	479331	48309	83199	6687	6.19644e-108	0.74441	< 1e-04
TSS200	0.4	479331	48309	61846	1267	0	0.164698	< 1e-04
5'UTR	0.4	479331	48309	64693	4904	7.06898e-122	0.701519	< 1e-04
1stExon	0.4	479331	48309	38926	876	0	0.190735	< 1e-04
Body	0.4	479331	48309	173293	25755	0	2.19415	< 1e-04
3'UTR	0.4	479331	48309	19497	3416	1.81642e-230	1.96345	< 1e-04
N_Shelf	0.2	479331	251759	24532	20389	0	4.75206	< 1e-04
N_Shore	0.2	479331	251759	61937	32105	0.000239364	0.968815	0.0313
Island	0.2	479331	251759	148451	24715	0	0.0913245	< 1e-04
S_Shore	0.2	479331	251759	48557	24752	6.03022e-13	0.933351	< 1e-04
S_Shelf	0.2	479331	251759	21987	18436	0	4.9845	< 1e-04
N_Shelf	0.4	479331	48309	24532	4387	3.16844298677991e-320	2.03719	< 1e-04
N_Shore	0.4	479331	48309	61937	6978	3.26744e-25	1.15521	1
Island	0.4	479331	48309	148451	4395	0	0.199369	< 1e-04
S_Shore	0.4	479331	48309	48557	5491	8.48859e-21	1.15521	1
S_Shelf	0.4	479331	48309	21987	3941	4.49909e-288	2.03274	< 1e-04

## Sheet: 5hmc_Rhesus_Mismatch_pvalues_Re
Region	Cutoff	NumProbes_Dataset	NumProbes_Cutoff	NumProbes_Region	NumCommonProbes	FisherPvalue	OddsRatio	PermPvalue
TSS1500	0.2	143258	60775	26101	6964	0	0.428385	< 1e-04
TSS200	0.2	143258	60775	22096	3224	0	0.188854	< 1e-04
5'UTR	0.2	143258	60775	23029	5207	0	0.339979	< 1e-04
1stExon	0.2	143258	60775	18465	2932	0	0.218506	< 1e-04
Body	0.2	143258	60775	53857	31796	0	3.00507	< 1e-04
3'UTR	0.2	143258	60775	5888	4477	0	4.56912	< 1e-04
TSS1500	0.4	143258	11175	26101	1239	1.78258e-102	0.537802	< 1e-04
TSS200	0.4	143258	11175	22096	381	0	0.179402	< 1e-04
5'UTR	0.4	143258	11175	23029	930	2.47013e-138	0.451798	< 1e-04
1stExon	0.4	143258	11175	18465	386	3.39125e-279	0.225607	< 1e-04
Body	0.4	143258	11175	53857	6932	0	2.96485	< 1e-04
3'UTR	0.4	143258	11175	5888	999	1.78978e-123	2.55405	< 1e-04
N_Shelf	0.2	143258	60775	5200	4059	0	5.10196	< 1e-04
N_Shore	0.2	143258	60775	19193	7743	3.42332e-10	0.905812	0.0031
Island	0.2	143258	60775	57707	9263	0	0.126353	< 1e-04
S_Shore	0.2	143258	60775	14873	6025	5.87548e-07	0.915798	0.0067
S_Shelf	0.2	143258	60775	4556	3653	0	5.77746	< 1e-04
N_Shelf	0.4	143258	11175	5200	768	1.07232e-66	2.12548	< 1e-04
N_Shore	0.4	143258	11175	19193	1566	0.0476	1.05822	1
Island	0.4	143258	11175	57707	1873	0	0.274989	< 1e-04
S_Shore	0.4	143258	11175	14873	1256	0.0022	1.10166	1
S_Shelf	0.4	143258	11175	4556	797	1.17808e-104	2.62164	< 1e-04

## Sheet: 5hmc_Mouse_Mismatch_pvalues_Reg
Region	Cutoff	NumProbes_Dataset	NumProbes_Cutoff	NumProbes_Region	NumCommonProbes	FisherPvalue	OddsRatio	PermPvalue
TSS1500	0.2	8956	1510	1084	88	1.17976e-18	0.40082	0.0001
TSS200	0.2	8956	1510	1457	84	2.05516e-42	0.26055	< 1e-04
5'UTR	0.2	8956	1510	1483	85	1.16744e-43	0.258051	< 1e-04
1stExon	0.2	8956	1510	2463	109	5.55457e-102	0.168319	< 1e-04
Body	0.2	8956	1510	3672	1118	7.09239e-180	5.46179	< 1e-04
3'UTR	0.2	8956	1510	260	126	4.35934e-33	4.96664	< 1e-04
TSS1500	0.4	8956	65	1084	4	0.1799	0.474287	0.2778
TSS200	0.4	8956	65	1457	2	0.0019	0.16226	0.1568
5'UTR	0.4	8956	65	1483	4	0.0188	0.328649	0.1734
1stExon	0.4	8956	65	2463	10	0.0259	0.47722	0.6746
Body	0.4	8956	65	3672	50	5.37528e-09	4.84825	0.1297
3'UTR	0.4	8956	65	260	3	0.4385	1.62545	0.1984
N_Shelf	0.2	8956	1510	274	101	7.58808e-16	3.01305	< 1e-04
N_Shore	0.2	8956	1510	909	133	0.0615	0.830217	0.4462
Island	0.2	8956	1510	4994	384	1.99441e-151	0.209833	0.0001
S_Shore	0.2	8956	1510	587	112	0.1383	1.17568	0.4289
S_Shelf	0.2	8956	1510	229	82	2.45444e-12	2.85101	< 1e-04
N_Shelf	0.4	8956	65	274	5	0.0482	2.67036	0.0386
N_Shore	0.4	8956	65	909	8	0.535	1.24459	1
Island	0.4	8956	65	4994	21	0.000145202	0.376061	0.9028
S_Shore	0.4	8956	65	587	4	1	0.93446	1
S_Shelf	0.4	8956	65	229	3	0.2313	1.85509	0.2938

## Sheet: 5hmc_Human_Mismatch_pvalues_Chr
Chromosome	Cutoff	NumProbes_Dataset	NumProbes_Cutoff	NumProbes_Chr	NumCommonProbes	FisherPvalue	OddsRatio	PermPvalue	Variance
1	0.2	479331	251759	46266	24644	0.000766705	1.03356	1	0.0071
2	0.2	479331	251759	34414	18596	5.46459e-09	1.0677	0.3832	0.0071
3	0.2	479331	251759	24862	13059	0.9948	1.00012	1	0.007
4	0.2	479331	251759	20221	10574	0.5034	0.990383	1	0.0069
5	0.2	479331	251759	24058	11983	5.65113e-18	0.891896	0.293	0.0069
6	0.2	479331	251759	36065	18784	0.0832	0.981135	1	0.007
7	0.2	479331	251759	29711	16900	1.33187e-54	1.20629	0.1722	0.0071
8	0.2	479331	251759	20698	11876	1.5021e-46	1.22758	0.1722	0.0067
9	0.2	479331	251759	9721	5305	4.42694e-05	1.08772	0.348	0.007
10	0.2	479331	251759	24085	13371	1.22954e-21	1.13528	0.281	0.0069
11	0.2	479331	251759	28463	15336	2.24022e-06	1.0597	0.4938	0.0072
12	0.2	479331	251759	24246	12466	0.000394146	0.954285	0.6125	0.0072
13	0.2	479331	251759	12131	6795	6.0773e-15	1.15528	0.2206	0.007
14	0.2	479331	251759	14860	7717	0.1442	0.975819	1	0.007
15	0.2	479331	251759	15056	7938	0.6189	1.00832	1	0.007
16	0.2	479331	251759	21752	12759	3.48381e-77	1.29754	0.0909	0.0074
17	0.2	479331	251759	27572	14769	0.00036329	1.04541	0.6555	0.0074
18	0.2	479331	251759	5851	2498	8.61904e-52	0.670164	0.0202	0.0071
19	0.2	479331	251759	25211	11572	1.24589e-103	0.755713	0.0669	0.0082
20	0.2	479331	251759	10254	4814	3.47421e-30	0.796012	0.0954	0.0071
21	0.2	479331	251759	4203	2200	0.816	0.992768	1	0.0066
22	0.2	479331	251759	8431	4285	0.00165113	0.933117	0.3779	0.007
X	0.2	479331	251759	11084	3466	0	0.403046	< 1e-04	0.0041
Y	0.2	479331	251759	115	51	0.0924	0.720266	0.032	0.0182
1	0.4	479331	48309	46266	4964	1.23253e-06	1.08064	0.6063	0.0024
2	0.4	479331	48309	34414	3535	0.2165	1.0231	1	0.0024
3	0.4	479331	48309	24862	2752	1.45143e-07	1.11718	0.4087	0.0024
4	0.4	479331	48309	20221	1968	0.0971	0.960354	1	0.0025
5	0.4	479331	48309	24058	2177	3.66946e-08	0.882366	0.3951	0.0024
6	0.4	479331	48309	36065	3434	0.000246927	0.934262	0.7589	0.0026
7	0.4	479331	48309	29711	3364	4.6424e-13	1.14958	0.2755	0.0026
8	0.4	479331	48309	20698	2116	0.4789	1.01674	1	0.0024
9	0.4	479331	48309	9721	1113	8.17669e-06	1.15724	0.2718	0.0022
10	0.4	479331	48309	24085	2503	0.0973	1.03667	1	0.0025
11	0.4	479331	48309	28463	2979	0.0255	1.04581	1	0.0027
12	0.4	479331	48309	24246	2350	0.0406	0.955405	1	0.0028
13	0.4	479331	48309	12131	1301	0.0172	1.07383	0.6102	0.0024
14	0.4	479331	48309	14860	1478	0.5989	0.984968	1	0.0027
15	0.4	479331	48309	15056	1478	0.2834	0.970293	1	0.0027
16	0.4	479331	48309	21752	2543	2.33255e-15	1.19123	0.2702	0.0029
17	0.4	479331	48309	27572	3044	6.66996e-08	1.11445	0.4135	0.0027
18	0.4	479331	48309	5851	469	5.86807e-08	0.775339	0.262	0.0023
19	0.4	479331	48309	25211	2456	0.0693	0.961007	1	0.0036
20	0.4	479331	48309	10254	951	0.0059	0.910296	0.4535	0.0025
21	0.4	479331	48309	4203	362	0.00129317	0.839659	0.2625	0.0025
22	0.4	479331	48309	8431	796	0.0508	0.929023	0.5976	0.0026
X	0.4	479331	48309	11084	169	1.15044e-298	0.135119	< 1e-04	0.0038
Y	0.4	479331	48309	115	6	0.0883	0.491067	0.0207	0.0429

## Sheet: 5hmc_Rhesus_Mismatch_pvalues_Ch
Chromosome	Cutoff	NumProbes_Dataset	NumProbes_Cutoff	NumProbes_Chr	NumCommonProbes	FisherPvalue	OddsRatio	PermPvalue	Variance
1	0.2	143258	60775	14741	6320	0.2455	1.02074	1	0.0075
2	0.2	143258	60775	10054	4301	0.4575	1.01577	1	0.0072
3	0.2	143258	60775	7654	3112	0.00133025	0.926089	0.7125	0.0073
4	0.2	143258	60775	5616	2231	2.9929e-05	0.890507	0.4257	0.0073
5	0.2	143258	60775	7220	2793	3.76606e-11	0.849329	0.3747	0.007
6	0.2	143258	60775	11256	5009	3.65983e-06	1.09615	0.6173	0.0076
7	0.2	143258	60775	7867	3496	0.000208897	1.09072	0.6342	0.0075
8	0.2	143258	60775	5552	2489	0.000229291	1.10724	0.5337	0.0072
9	0.2	143258	60775	2848	1258	0.058	1.07536	0.7875	0.0075
10	0.2	143258	60775	6847	3008	0.0098	1.0667	1	0.0071
11	0.2	143258	60775	8635	3826	0.000262039	1.08512	0.7107	0.0079
12	0.2	143258	60775	7578	3074	0.000757909	0.922339	0.655	0.0074
13	0.2	143258	60775	3045	1320	0.2994	1.03942	1	0.0069
14	0.2	143258	60775	4779	2024	0.9288	0.996976	1	0.007
15	0.2	143258	60775	4614	1845	0.000657258	0.901277	0.466	0.0072
16	0.2	143258	60775	5762	2914	6.4565e-37	1.40818	0.26	0.0085
17	0.2	143258	60775	8661	3874	8.03305e-06	1.10503	0.5553	0.0078
18	0.2	143258	60775	1690	539	4.59241e-19	0.632296	0.204	0.0086
19	0.2	143258	60775	7820	3235	0.0522	0.955187	1	0.01
20	0.2	143258	60775	3176	1270	0.0052	0.902248	0.466	0.0073
21	0.2	143258	60775	993	456	0.0262	1.15362	0.4487	0.0069
22	0.2	143258	60775	2387	1089	0.00149971	1.14118	0.46	0.0073
X	0.2	143258	60775	4446	1285	9.42695e-80	0.542043	0.089	0.0059
Y	0.2	143258	60775	17	7	NA	NA	NA	NA
1	0.4	143258	11175	14741	1223	0.0187	1.07788	1	0.0033
2	0.4	143258	11175	10054	766	0.4997	0.972921	1	0.003
3	0.4	143258	11175	7654	598	0.9651	1.00181	1	0.0034
4	0.4	143258	11175	5616	414	0.2328	0.938366	1	0.0031
5	0.4	143258	11175	7220	434	2.01201e-09	0.746061	0.6241	0.0031
6	0.4	143258	11175	11256	912	0.2132	1.04584	1	0.0034
7	0.4	143258	11175	7867	637	0.3095	1.04387	1	0.0038
8	0.4	143258	11175	5552	445	0.5402	1.03114	1	0.0032
9	0.4	143258	11175	2848	234	0.397	1.05932	1	0.0032
10	0.4	143258	11175	6847	499	0.106	0.925781	1	0.0029
11	0.4	143258	11175	8635	723	0.0425	1.08564	1	0.0042
12	0.4	143258	11175	7578	538	0.0196	0.898346	1	0.0036
13	0.4	143258	11175	3045	220	0.2455	0.918856	1	0.0027
14	0.4	143258	11175	4779	350	0.2171	0.931895	1	0.0033
15	0.4	143258	11175	4614	323	0.0389	0.886407	1	0.0032
16	0.4	143258	11175	5762	639	2.13937e-19	1.50302	0.3923	0.0038
17	0.4	143258	11175	8661	750	0.00237534	1.12919	0.9202	0.0038
18	0.4	143258	11175	1690	104	0.0105	0.772917	0.6379	0.0047
19	0.4	143258	11175	7820	738	6.52151e-08	1.24806	0.4342	0.0055
20	0.4	143258	11175	3176	230	0.2417	0.921146	1	0.003
21	0.4	143258	11175	993	72	0.5528	0.923505	1	0.0033
22	0.4	143258	11175	2387	205	0.1543	1.11249	1	0.0035
X	0.4	143258	11175	4446	121	3.01939e-48	0.323348	0.2501	0.0031
Y	0.4	143258	11175	17	0	NA	NA	NA	NA

## Sheet: 5hmc_Mouse_Mismatch_pvalues_Chr
Chromosome	Cutoff	NumProbes_Dataset	NumProbes_Cutoff	NumProbes_Chr	NumCommonProbes	FisherPvalue	OddsRatio	PermPvalue	Variance
1	0.2	8956	1510	869	177	0.00422063	1.29594	1	0.0054
2	0.2	8956	1510	713	115	0.6389	0.944008	1	0.0045
3	0.2	8956	1510	429	71	0.895	0.976872	1	0.0044
4	0.2	8956	1510	316	36	0.0073	0.625096	1	0.0018
5	0.2	8956	1510	464	66	0.1265	0.809413	1	0.002
6	0.2	8956	1510	654	152	1.33793e-05	1.54819	0.3629	0.0051
7	0.2	8956	1510	503	89	0.6238	1.06384	1	0.0048
8	0.2	8956	1510	301	43	0.2407	0.816651	1	0.0025
9	0.2	8956	1510	192	29	0.5597	0.874927	1	0.005
10	0.2	8956	1510	441	63	0.1512	0.814117	1	0.0028
11	0.2	8956	1510	530	113	0.0059	1.3634	0.8269	0.0086
12	0.2	8956	1510	501	78	0.4613	0.904355	1	0.0055
13	0.2	8956	1510	181	11	2.02532e-05	0.314102	0.839	0.0022
14	0.2	8956	1510	346	52	0.38	0.867627	1	0.0101
15	0.2	8956	1510	282	43	0.5179	0.883895	1	0.0048
16	0.2	8956	1510	315	65	0.0776	1.29474	1	0.0026
17	0.2	8956	1510	728	135	0.2151	1.13465	1	0.0031
18	0.2	8956	1510	144	14	0.0183	0.526691	0.9315	0.0062
19	0.2	8956	1510	325	77	0.00145539	1.55948	0.3343	0.005
20	0.2	8956	1510	203	20	0.0058	0.532768	0.938	0.0032
21	0.2	8956	1510	54	7	0.584	0.73321	1	0.0112
22	0.2	8956	1510	162	25	0.6732	0.898176	1	0.0037
X	0.2	8956	1510	302	29	0.000402891	0.514533	0.9312	0.0018
Y	0.2	8956	1510	1	0	NA	NA	NA	NA
1	0.4	8956	65	869	8	0.4059	1.30892	1	0.0189
2	0.4	8956	65	713	6	0.6445	1.17716	1	0.0031
3	0.4	8956	65	429	2	0.7703	0.629288	1	0.0109
4	0.4	8956	65	316	0	0.1747	0	NA	NA
5	0.4	8956	65	464	1	0.2615	0.284446	1	NA
6	0.4	8956	65	654	8	0.1432	1.79117	1	0.0009
7	0.4	8956	65	503	2	0.5856	0.531648	1	0.0287
8	0.4	8956	65	301	0	0.2817	0	NA	NA
9	0.4	8956	65	192	2	0.6511	1.4537	1	0.0022
10	0.4	8956	65	441	2	0.7714	0.611219	1	0.0001
11	0.4	8956	65	530	11	0.0013597	3.2852	0.333	0.0121
12	0.4	8956	65	501	2	0.5853	0.533907	1	0.004
13	0.4	8956	65	181	0	0.6435	0	NA	NA
14	0.4	8956	65	346	3	0.7399	1.20584	1	0.0588
15	0.4	8956	65	282	4	0.1479	2.03138	1	0.0003
16	0.4	8956	65	315	1	0.7295	0.426829	1	NA
17	0.4	8956	65	728	5	1	0.941452	1	0.0008
18	0.4	8956	65	144	2	0.281	1.95576	1	0.0008
19	0.4	8956	65	325	3	0.5112	1.28762	1	0.0084
20	0.4	8956	65	203	1	1	0.672131	1	NA
21	0.4	8956	65	54	1	0.326	2.60505	0.465	NA
22	0.4	8956	65	162	1	1	0.847258	1	NA
X	0.4	8956	65	302	0	0.1743	0	NA	NA
Y	0.4	8956	65	1	0	NA	NA	NA	NA
